# Supplementary material for: Exploring nucleo-cytoplasmic large DNA viruses in Tara Oceans microbial metagenomes
Source: ISME J. 2013 Apr 11;7(9):1678–95. doi: 10.1038/ismej.2013.59 (PMC3749498; doi:10.1038/ismej.2013.59)
Supplement: Supplementary Table S3 [file ismej201359x4.txt]

Taxon1	Taxon2	Spearman Rho	Spearman Rho p-value	FDR q-value	Spearman Rho'	Spearman Rho' p-value	KLD	KLD p-value	Merged p-value (p')	FDR q'-value	Interaction type	Viral correlation	Intra-kingdom correlation
Bacteria;Chloroflexi;environmental samples;	Archaea;Crenarchaeota;Candidatus Nitrosocaldus;environmental samples;	1	0	0	-	-	-	-	-	-	copresence	0	0
Archaea;environmental samples;	Archaea;Euryarchaeota;Marine Group II;environmental samples;	0.985294118	6.34E-13	1.38E-08	0.97857143	3.31E-09	0.00874157	0	0	0	copresence	0	1
Eukaryota;stramenopiles;PX clade;Phaeophyceae;Ectocarpales;	Eukaryota;stramenopiles;Bacillariophyta;	0.968137255	1.99E-10	1.62E-06	0.95714286	3.09E-06	0.0243058	0	0	0	copresence	0	1
Eukaryota;stramenopiles;Bacillariophyta;Coscinodiscophyceae;Thalassiosirophycidae;	Eukaryota;stramenopiles;Bacillariophyta;Bacillariophyceae;Bacillariophycidae;	0.958333333	1.45E-09	6.72E-06	0.95714286	1.43E-06	0.06529876	1.95E-12	0	0	copresence	0	1
Eukaryota;stramenopiles;Oomycetes;Peronosporales;Phytophthora;	Eukaryota;stramenopiles;Bacillariophyta;	0.953431373	3.28E-09	1.22E-05	0.95357143	6.53E-06	0.02583359	0	0	0	copresence	0	1
Bacteria;Bacteroidetes;Sphingobacteria;Sphingobacteriales;Sphingobacteriaceae;	Bacteria;Bacteroidetes;Sphingobacteria;Sphingobacteriales;Chitinophagaceae;	0.946078431	9.65E-09	3.00E-05	0.93571429	5.62E-06	0.04283003	1.14E-11	0	0	copresence	0	1
Eukaryota;stramenopiles;Oomycetes;Peronosporales;Phytophthora;	Eukaryota;stramenopiles;Bacillariophyta;Coscinodiscophyceae;Thalassiosirophycidae;	0.941176471	1.83E-08	4.76E-05	0.94285714	3.18E-05	0.05454389	3.33E-16	0	0	copresence	0	1
Eukaryota;stramenopiles;PX clade;Phaeophyceae;Ectocarpales;	Eukaryota;stramenopiles;Oomycetes;Peronosporales;Phytophthora;	0.933823529	4.33E-08	8.83E-05	0.91428571	0.000433791	0.04221071	0	0	0	copresence	0	1
Archaea;Euryarchaeota;	Archaea;environmental samples;	-	-	-	0.95357143	9.05E-07	0.04685432	4.21E-10	0	0	copresence	0	1
Eukaryota;stramenopiles;Oomycetes;Peronosporales;Phytophthora;	Eukaryota;Metazoa;Chordata;Cephalochordata;Branchiostomidae;	0.911764706	3.51E-07	0.000349467	0.95357143	2.49E-06	0.05622222	5.25E-10	1.11E-16	4.65E-14	copresence	0	1
Bacteria;Actinobacteria;Actinobacteridae;Actinomycetales;Pseudonocardineae;	Bacteria;Actinobacteria;Acidimicrobidae;Acidimicrobiales;Acidimicrobineae;	0.968137255	1.99E-10	1.62E-06	0.95357143	3.44E-06	0.03870932	1.71E-09	6.66E-16	2.51E-13	copresence	0	1
Bacteria;candidate division WWE3;environmental samples;	Archaea;Crenarchaeota;Candidatus Nitrosocaldus;environmental samples;	0.994459834	4.30E-16	1.87E-11	-	-	-	-	-	-	copresence	0	0
Bacteria;candidate division WWE3;environmental samples;	Bacteria;Chloroflexi;environmental samples;	0.994459834	4.30E-16	1.87E-11	-	-	-	-	-	-	copresence	0	1
Bacteria;Nitrospirae;Nitrospirales;Nitrospiraceae;Candidatus Magnetobacterium;	Bacteria;Deferribacteres;Deferribacterales;Deferribacteraceae;Flexistipes;	0.9921875	5.63E-15	1.83E-10	-	-	-	-	-	-	copresence	0	1
Eukaryota;Metazoa;Chordata;	Eukaryota;Amoebozoa;Mycetozoa;Dictyosteliida;	0.897058824	1.07E-06	0.000792634	0.95357143	9.90E-07	0.03393332	4.68E-06	1.66E-12	5.68E-10	copresence	0	1
Eukaryota;stramenopiles;Oomycetes;Peronosporales;Phytophthora;	Eukaryota;	0.990196078	3.07E-14	8.00E-10	-	-	-	-	-	-	copresence	0	1
Eukaryota;Metazoa;Chordata;Cephalochordata;Branchiostomidae;	Eukaryota;Choanoflagellida;Codonosigidae;Monosiga;	0.928921569	7.29E-08	0.000121553	0.94642857	0.000160492	0.05962198	4.59E-07	4.18E-11	1.31E-08	copresence	0	1
Archaea;Euryarchaeota;Methanobacteria;Methanobacteriales;Methanobacteriaceae;	Archaea;Euryarchaeota;Halobacteria;Halobacteriales;Halobacteriaceae;	0.982843137	2.00E-12	3.72E-08	0.975	7.55E-05	0.02845554	0.002261368	3.14E-07	4.73E-05	copresence	0	1
Bacteria;Actinobacteria;Actinobacteridae;Actinomycetales;Pseudonocardineae;	Bacteria;Actinobacteria;Actinobacteridae;Actinomycetales;Frankineae;	0.980392157	5.41E-12	7.86E-08	0.975	2.82E-06	0.05600646	0.016215316	6.99E-08	1.42E-05	copresence	0	1
Archaea;Euryarchaeota;environmental samples;	Archaea;Euryarchaeota;Halobacteria;Halobacteriales;Halobacteriaceae;	0.98034694	5.50E-12	7.95E-08	0.9713324	1.48E-07	-	-	2.66E-07	4.47E-05	copresence	0	1
Bacteria;Actinobacteria;environmental samples;	Bacteria;Actinobacteria;Actinobacteridae;Actinomycetales;Pseudonocardineae;	0.978540957	1.06E-11	1.33E-07	0.96872246	2.50E-07	-	-	4.82E-07	6.99E-05	copresence	0	1
Archaea;Euryarchaeota;	Archaea;	0.977941177	1.30E-11	1.54E-07	-	-	-	-	-	-	copresence	0	1
Eukaryota;Metazoa;	Eukaryota;Amoebozoa;Mycetozoa;Dictyosteliida;	0.899509804	8.96E-07	0.000696288	0.93571429	4.99E-05	0.03824856	2.52E-05	1.13E-09	3.26E-07	copresence	0	1
Eukaryota;stramenopiles;PX clade;Phaeophyceae;Ectocarpales;	Eukaryota;stramenopiles;	0.973039216	5.77E-11	6.15E-07	-	-	-	-	-	-	copresence	0	1
Bacteria;Bacteroidetes;Sphingobacteria;Sphingobacteriales;Sphingobacteriaceae;	Bacteria;Bacteroidetes;Cytophagia;Cytophagales;Cytophagaceae;	0.884803922	2.39E-06	0.001334056	0.875	0.001143004	0.04146903	2.67E-06	3.13E-09	8.42E-07	copresence	0	1
Archaea;Euryarchaeota;environmental samples;	Archaea;Euryarchaeota;Methanobacteria;Methanobacteriales;Methanobacteriaceae;	0.9705189	1.12E-10	1.07E-06	0.95699539	0.000113893	-	-	0.000431776	0.020852544	copresence	0	1
Eukaryota;Heterolobosea;Schizopyrenida;Vahlkampfiidae;Naegleria;	Eukaryota;Amoebozoa;Mycetozoa;Dictyosteliida;	0.867647059	6.43E-06	0.002585566	0.88571429	0.004533231	0.03703313	1.08E-06	5.37E-09	1.35E-06	copresence	0	1
Eukaryota;stramenopiles;Bacillariophyta;	Eukaryota;stramenopiles;	0.968137255	1.99E-10	1.62E-06	-	-	-	-	-	-	copresence	0	1
Bacteria;Bacteroidetes;Cytophagia;Cytophagales;Cytophagaceae;	Bacteria;Bacteroidetes;Bacteroidia;Bacteroidales;	0.941176471	1.83E-08	4.76E-05	0.93214286	0.00048003	0.02913237	2.83E-05	1.75E-08	3.87E-06	copresence	0	1
Bacteria;Actinobacteria;Actinobacteridae;	Bacteria;Actinobacteria;Acidimicrobidae;Acidimicrobiales;Acidimicrobineae;	0.941176471	1.83E-08	4.76E-05	0.91785714	0.000168399	0.06185806	7.90E-05	1.70E-08	3.87E-06	copresence	0	1
Bacteria;Actinobacteria;Actinobacteridae;Actinomycetales;Propionibacterineae;	Bacteria;Actinobacteria;Actinobacteridae;Actinomycetales;	0.960784314	9.25E-10	5.24E-06	-	-	-	-	-	-	copresence	0	1
Bacteria;Actinobacteria;Actinobacteridae;	Bacteria;Actinobacteria;	0.960784314	9.25E-10	5.24E-06	-	-	-	-	-	-	copresence	0	1
Eukaryota;stramenopiles;Bacillariophyta;	Eukaryota;	0.960784314	9.25E-10	5.24E-06	-	-	-	-	-	-	copresence	0	1
Eukaryota;stramenopiles;PX clade;Phaeophyceae;Ectocarpales;	Eukaryota;stramenopiles;Bacillariophyta;Bacillariophyceae;Bacillariophycidae;	0.960784314	9.25E-10	5.24E-06	0.94285714	5.63E-05	-	-	0.000201191	0.013296223	copresence	0	1
Eukaryota;stramenopiles;Bacillariophyta;Coscinodiscophyceae;Thalassiosirophycidae;	Eukaryota;stramenopiles;Bacillariophyta;	0.960784314	9.25E-10	5.24E-06	-	-	-	-	-	-	copresence	0	1
Bacteria;Actinobacteria;environmental samples;	Bacteria;Actinobacteria;Acidimicrobidae;Acidimicrobiales;Acidimicrobineae;	0.96014733	1.04E-09	5.62E-06	0.9419128	9.11E-06	-	-	2.72E-05	0.0031097	copresence	0	1
Eukaryota;stramenopiles;Bacillariophyta;Bacillariophyceae;Bacillariophycidae;	Eukaryota;	0.958333333	1.45E-09	6.72E-06	-	-	-	-	-	-	copresence	0	1
Eukaryota;stramenopiles;Bacillariophyta;Bacillariophyceae;Bacillariophycidae;	Eukaryota;stramenopiles;Bacillariophyta;	0.958333333	1.45E-09	6.72E-06	-	-	-	-	-	-	copresence	0	1
Eukaryota;Viridiplantae;Chlorophyta;Chlorophyceae;Chlamydomonadales;	Eukaryota;	0.958333333	1.45E-09	6.72E-06	-	-	-	-	-	-	copresence	0	1
Bacteria;Bacteroidetes;Flavobacteria;Flavobacteriales;Flavobacteriaceae;	Bacteria;Bacteroidetes;Flavobacteria;Flavobacteriales;	0.958333333	1.45E-09	6.72E-06	-	-	-	-	-	-	copresence	0	1
Bacteria;Proteobacteria;Gammaproteobacteria;Alteromonadales;Pseudoalteromonadaceae;	Bacteria;Proteobacteria;Gammaproteobacteria;Alteromonadales;	0.958333333	1.45E-09	6.72E-06	-	-	-	-	-	-	copresence	0	1
Eukaryota;stramenopiles;Bacillariophyta;Coscinodiscophyceae;Thalassiosirophycidae;	Eukaryota;	0.955882353	2.21E-09	9.29E-06	-	-	-	-	-	-	copresence	0	1
Bacteria;Proteobacteria;Alphaproteobacteria;SAR116 cluster;Candidatus Puniceispirillum;	Bacteria;Proteobacteria;Alphaproteobacteria;SAR116 cluster;	0.955882353	2.21E-09	9.29E-06	-	-	-	-	-	-	copresence	0	1
Bacteria;Actinobacteria;environmental samples;	Bacteria;Actinobacteria;Actinobacteridae;Actinomycetales;Frankineae;	0.955242362	2.45E-09	1.00E-05	0.93833818	0.000163397	-	-	0.000636479	0.027558822	copresence	0	1
Eukaryota;stramenopiles;Oomycetes;Peronosporales;Phytophthora;	Eukaryota;Viridiplantae;Chlorophyta;Chlorophyceae;Chlamydomonadales;	0.953431373	3.28E-09	1.22E-05	0.95714286	2.88E-05	-	-	9.67E-05	0.008690585	copresence	0	1
Eukaryota;stramenopiles;Bacillariophyta;Bacillariophyceae;Bacillariophycidae;	Eukaryota;Viridiplantae;Chlorophyta;Chlorophyceae;Chlamydomonadales;	0.953431373	3.28E-09	1.22E-05	0.93571429	0.000207815	-	-	0.000823333	0.034461074	copresence	0	1
Archaea;Thaumarchaeota;marine archaeal group 1;Nitrosopumilales;Nitrosopumilaceae;	Archaea;Thaumarchaeota;marine archaeal group 1;	0.953431373	3.28E-09	1.22E-05	-	-	-	-	-	-	copresence	0	1
Bacteria;Proteobacteria;environmental samples;	Bacteria;Proteobacteria;Gammaproteobacteria;environmental samples;	0.946078431	9.65E-09	3.00E-05	0.925	1.75E-05	0.03129574	0.002664768	7.15E-08	1.42E-05	copresence	0	1
Bacteria;Bacteroidetes;environmental samples;	Bacteria;Bacteroidetes;Flavobacteria;Flavobacteriales;Flavobacteriaceae;	0.87745098	3.72E-06	0.001774822	0.90357143	0.000300088	0.04866287	0.000226478	1.10E-07	1.97E-05	copresence	0	1
Bacteria;Bacteroidetes;Sphingobacteria;Sphingobacteriales;Sphingobacteriaceae;	Bacteria;Bacteroidetes;Bacteroidia;Bacteroidales;	0.838235294	2.65E-05	0.006301749	0.81785714	0.009713207	0.05097546	6.86E-06	1.07E-07	1.97E-05	copresence	0	1
Viruses;dsDNA viruses, no RNA stage;Mimiviridae;	Eukaryota;stramenopiles;Oomycetes;	0.948832468	6.57E-09	2.22E-05	0.93853099	8.63E-05	-	-	0.000320185	0.017292434	copresence	1	0
Bacteria;Actinobacteria;Actinobacteridae;Actinomycetales;Frankineae;	Bacteria;Actinobacteria;Acidimicrobidae;Acidimicrobiales;Acidimicrobineae;	0.948529412	6.86E-09	2.30E-05	0.92857143	4.67E-05	-	-	0.000164237	0.011715117	copresence	0	1
Eukaryota;stramenopiles;Bacillariophyta;	Eukaryota;Viridiplantae;Chlorophyta;Chlorophyceae;Chlamydomonadales;	0.948529412	6.86E-09	2.30E-05	0.93571429	8.44E-05	-	-	0.0003123	0.017292434	copresence	0	1
Viruses;unclassified phages;environmental samples;	Viruses;dsDNA viruses, no RNA stage;Caudovirales;Podoviridae;Autographivirinae;	0.946078431	9.65E-09	3.00E-05	0.925	0.000111688	-	-	0.000422771	0.020852544	copresence	1	1
Eukaryota;stramenopiles;Chrysophyceae;Chromulinales;Chromulinaceae;	Bacteria;Bacteroidetes;Cytophagia;Cytophagales;Cytophagaceae;	-0.945948801	9.83E-09	3.04E-05	-0.96785714	0.00022772	-	-	0.000907803	0.037170606	mutualExclusion	0	0
Viruses;environmental samples;	Viruses;dsDNA viruses, no RNA stage;Caudovirales;Myoviridae;	0.943627451	1.34E-08	3.80E-05	0.91785714	3.23E-05	-	-	0.000109844	0.009404168	copresence	1	1
Eukaryota;stramenopiles;Oomycetes;Peronosporales;Phytophthora;	Eukaryota;stramenopiles;Bacillariophyta;Bacillariophyceae;Bacillariophycidae;	0.943627451	1.34E-08	3.80E-05	-	-	-	-	-	-	copresence	0	1
Archaea;Euryarchaeota;Aciduliprofundum;	Archaea;Euryarchaeota;	0.943627451	1.34E-08	3.80E-05	-	-	-	-	-	-	copresence	0	1
Eukaryota;stramenopiles;Chrysophyceae;Chromulinales;Chromulinaceae;	Bacteria;Bacteroidetes;Bacteroidia;Bacteroidales;	-0.943491791	1.36E-08	3.85E-05	-	-	-	-	-	-	mutualExclusion	0	0
Bacteria;Actinobacteria;Actinobacteridae;Actinomycetales;Propionibacterineae;	Bacteria;Actinobacteria;Actinobacteridae;Actinomycetales;Frankineae;	0.924019608	1.18E-07	0.000165696	0.89285714	8.82E-05	0.02662498	0.001777624	2.85E-07	4.47E-05	copresence	0	1
Eukaryota;stramenopiles;Oomycetes;Peronosporales;Phytophthora;	Eukaryota;Metazoa;	0.843137255	2.13E-05	0.005494433	0.97142857	1.54E-07	-	-	2.78E-07	4.47E-05	copresence	0	1
Bacteria;Firmicutes;	Bacteria;Deinococcus-Thermus;Deinococci;Deinococcales;Deinococcaceae;	0.941176471	1.83E-08	4.76E-05	0.925	0.0009535	0.04126137	0.097681282	0.000347506	0.018373166	copresence	0	1
Bacteria;Actinobacteria;Actinobacteridae;Actinomycetales;Frankineae;	Bacteria;Actinobacteria;Actinobacteridae;Actinomycetales;	0.93872549	2.46E-08	5.99E-05	-	-	-	-	-	-	copresence	0	1
Eukaryota;stramenopiles;Oomycetes;Peronosporales;Phytophthora;	Eukaryota;stramenopiles;	0.93627451	3.28E-08	7.36E-05	-	-	-	-	-	-	copresence	0	1
Bacteria;Chloroflexi;Chloroflexales;Chloroflexaceae;Chloroflexus;	Bacteria;Actinobacteria;Actinobacteridae;Actinomycetales;Micrococcineae;	0.93627451	3.28E-08	7.36E-05	-	-	-	-	-	-	copresence	0	1
Eukaryota;stramenopiles;Bacillariophyta;Coscinodiscophyceae;Thalassiosirophycidae;	Eukaryota;stramenopiles;	0.93627451	3.28E-08	7.36E-05	-	-	-	-	-	-	copresence	0	1
Bacteria;Proteobacteria;Deltaproteobacteria;Myxococcales;Nannocystineae;	Bacteria;Proteobacteria;Deltaproteobacteria;Myxococcales;	0.93627451	3.28E-08	7.36E-05	-	-	-	-	-	-	copresence	0	1
Bacteria;Actinobacteria;Actinobacteridae;Actinomycetales;	Bacteria;Actinobacteria;Acidimicrobidae;Acidimicrobiales;Acidimicrobineae;	0.93627451	3.28E-08	7.36E-05	-	-	-	-	-	-	copresence	0	1
Viruses;unclassified phages;environmental samples;	Viruses;	0.933823529	4.33E-08	8.83E-05	-	-	-	-	-	-	copresence	1	1
Bacteria;Deinococcus-Thermus;Deinococci;Deinococcales;Deinococcaceae;	Bacteria;Chloroflexi;	0.933823529	4.33E-08	8.83E-05	0.91428571	0.00107061	0.03164358	0.013886425	4.68E-05	0.005039888	copresence	0	1
Eukaryota;stramenopiles;Bacillariophyta;Bacillariophyceae;Bacillariophycidae;	Eukaryota;stramenopiles;	0.933823529	4.33E-08	8.83E-05	-	-	-	-	-	-	copresence	0	1
Bacteria;Actinobacteria;Actinobacteridae;Actinomycetales;Pseudonocardineae;	Bacteria;Actinobacteria;Actinobacteridae;Actinomycetales;	0.933823529	4.33E-08	8.83E-05	-	-	-	-	-	-	copresence	0	1
Viruses;environmental samples;	Viruses;	0.933823529	4.33E-08	8.83E-05	-	-	-	-	-	-	copresence	1	1
Viruses;environmental samples;	Viruses;dsDNA viruses, no RNA stage;Caudovirales;Myoviridae;T4-like viruses;	0.933823529	4.33E-08	8.83E-05	-	-	-	-	-	-	copresence	1	1
Eukaryota;Metazoa;	Eukaryota;Heterolobosea;Schizopyrenida;Vahlkampfiidae;Naegleria;	0.87745098	3.72E-06	0.001774822	0.90714286	0.001257829	0.04418846	0.000263856	6.66E-07	9.29E-05	copresence	0	1
Bacteria;Firmicutes;Bacillales;Alicyclobacillaceae;Alicyclobacillus;	Bacteria;Cyanobacteria;Oscillatoriales;Arthrospira;Arthrospira maxima;	0.932882003	4.80E-08	9.41E-05	-	-	-	-	-	-	copresence	0	1
Eukaryota;stramenopiles;Oomycetes;Peronosporales;Phytophthora;	Eukaryota;Choanoflagellida;Codonosigidae;Monosiga;	0.931372549	5.64E-08	0.000103381	0.95	4.14E-05	-	-	0.000144066	0.011368012	copresence	0	1
Environmental samples;	Archaea;	0.931372549	5.64E-08	0.000103381	-	-	-	-	-	-	copresence	0	0
Eukaryota;stramenopiles;Bacillariophyta;Coscinodiscophyceae;Thalassiosirophycidae;	Eukaryota;Viridiplantae;Chlorophyta;Chlorophyceae;Chlamydomonadales;	0.931372549	5.64E-08	0.000103381	0.92857143	0.000113493	-	-	0.000430139	0.020852544	copresence	0	1
Bacteria;Actinobacteria;Actinobacteridae;Actinomycetales;Streptosporangineae;	Bacteria;Actinobacteria;Actinobacteridae;Actinomycetales;Frankineae;	0.931372549	5.64E-08	0.000103381	0.90357143	0.000885025	0.03333055	0.081928895	0.000265004	0.01610111	copresence	0	1
Bacteria;Actinobacteria;Actinobacteridae;Actinomycetales;Corynebacterineae;	Bacteria;Actinobacteria;Acidimicrobidae;Acidimicrobiales;Acidimicrobineae;	0.931372549	5.64E-08	0.000103381	-	-	-	-	-	-	copresence	0	1
Archaea;Euryarchaeota;Thermococci;Thermococcales;Thermococcaceae;	Archaea;Euryarchaeota;	0.931372549	5.64E-08	0.000103381	-	-	-	-	-	-	copresence	0	1
Eukaryota;stramenopiles;	Eukaryota;	0.931372549	5.64E-08	0.000103381	-	-	-	-	-	-	copresence	0	1
Eukaryota;stramenopiles;Pelagophyceae;	Eukaryota;stramenopiles;Bacillariophyta;Bacillariophyceae;Bacillariophycidae;	0.930592719	6.13E-08	0.000109097	-	-	-	-	-	-	copresence	0	1
Eukaryota;stramenopiles;PX clade;Phaeophyceae;Ectocarpales;	Eukaryota;	0.928921569	7.29E-08	0.000121553	-	-	-	-	-	-	copresence	0	1
Bacteria;Chloroflexi;Chloroflexales;Chloroflexaceae;	Bacteria;Actinobacteria;Actinobacteridae;Actinomycetales;Streptomycineae;	0.928921569	7.29E-08	0.000121553	-	-	-	-	-	-	copresence	0	1
Bacteria;Proteobacteria;Alphaproteobacteria;Rhodobacterales;Rhodobacteraceae;	Bacteria;Proteobacteria;Alphaproteobacteria;Rhodobacterales;	0.928921569	7.29E-08	0.000121553	-	-	-	-	-	-	copresence	0	1
Bacteria;Proteobacteria;Deltaproteobacteria;Myxococcales;Cystobacterineae;	Bacteria;Proteobacteria;Deltaproteobacteria;Myxococcales;	0.928921569	7.29E-08	0.000121553	-	-	-	-	-	-	copresence	0	1
Bacteria;Actinobacteria;Actinobacteridae;Actinomycetales;Pseudonocardineae;	Bacteria;Actinobacteria;Actinobacteridae;Actinomycetales;Propionibacterineae;	0.928921569	7.29E-08	0.000121553	0.89642857	0.000883485	0.06228147	0.001288786	2.68E-06	0.000340238	copresence	0	1
Bacteria;Chlamydiae;Chlamydiales;Parachlamydiaceae;	Bacteria;Chlamydiae;Chlamydiales;Chlamydiaceae;	0.928039702	7.97E-08	0.000128558	-	-	-	-	-	-	copresence	0	1
Bacteria;Cyanobacteria;Chroococcales;Thermosynechococcus;	Bacteria;Actinobacteria;Acidimicrobidae;Acidimicrobiales;Acidimicrobineae;	0.927267931	8.62E-08	0.000134733	-	-	-	-	-	-	copresence	0	1
Bacteria;Proteobacteria;Betaproteobacteria;Burkholderiales;Comamonadaceae;	Bacteria;Proteobacteria;Alphaproteobacteria;Rhizobiales;Methylobacteriaceae;	0.926470588	9.33E-08	0.000141137	-	-	-	-	-	-	copresence	0	1
Bacteria;Proteobacteria;Alphaproteobacteria;Sphingomonadales;Sphingomonadaceae;	Bacteria;Proteobacteria;Alphaproteobacteria;Sphingomonadales;	0.926470588	9.33E-08	0.000141137	-	-	-	-	-	-	copresence	0	1
Bacteria;Actinobacteria;Actinobacteridae;Actinomycetales;Propionibacterineae;	Bacteria;Actinobacteria;Acidimicrobidae;Acidimicrobiales;Acidimicrobineae;	0.926470588	9.33E-08	0.000141137	-	-	-	-	-	-	copresence	0	1
Bacteria;Firmicutes;Clostridia;Clostridiales;Syntrophomonadaceae;	Bacteria;Actinobacteria;Actinobacteridae;Actinomycetales;Catenulisporineae;	0.926470588	9.33E-08	0.000141137	-	-	-	-	-	-	copresence	0	1
Bacteria;Proteobacteria;Deltaproteobacteria;Myxococcales;Sorangiineae;	Bacteria;Proteobacteria;Deltaproteobacteria;Myxococcales;Nannocystineae;	0.926470588	9.33E-08	0.000141137	-	-	-	-	-	-	copresence	0	1
Bacteria;Firmicutes;Clostridia;Clostridiales;Heliobacteriaceae;	Bacteria;Deinococcus-Thermus;Deinococci;	0.926470588	9.33E-08	0.000141137	-	-	-	-	-	-	copresence	0	1
Eukaryota;stramenopiles;Pelagophyceae;	Eukaryota;stramenopiles;Bacillariophyta;	0.925629558	1.01E-07	0.000149427	-	-	-	-	-	-	copresence	0	1
Archaea;Euryarchaeota;Methanomicrobia;Methanosarcinales;Methanosarcinaceae;	Archaea;Crenarchaeota;Thermoprotei;	0.924586317	1.12E-07	0.000159916	-	-	-	-	-	-	copresence	0	1
Bacteria;Proteobacteria;environmental samples;	Bacteria;Proteobacteria;Gammaproteobacteria;SAR86 cluster;environmental samples;	0.924019608	1.18E-07	0.000165696	0.88928571	0.001639282	0.03337392	0.021604807	0.00012146	0.010167519	copresence	0	1
Archaea;Euryarchaeota;Thermococci;Thermococcales;Thermococcaceae;	Archaea;	0.924019608	1.18E-07	0.000165696	-	-	-	-	-	-	copresence	0	1
Viruses;dsDNA viruses, no RNA stage;Caudovirales;Podoviridae;Autographivirinae;	Viruses;	0.924019608	1.18E-07	0.000165696	-	-	-	-	-	-	copresence	1	1
Bacteria;Proteobacteria;Deltaproteobacteria;Myxococcales;Sorangiineae;	Bacteria;Proteobacteria;Deltaproteobacteria;Myxococcales;	0.924019608	1.18E-07	0.000165696	-	-	-	-	-	-	copresence	0	1
Bacteria;Bacteroidetes;environmental samples;	Bacteria;Bacteroidetes;Flavobacteria;Flavobacteriales;	0.892156863	1.49E-06	0.00100109	0.91071429	0.000388963	0.05024536	0.00159779	1.35E-06	0.00018204	copresence	0	1
Eukaryota;stramenopiles;PX clade;Phaeophyceae;Ectocarpales;	Eukaryota;stramenopiles;Bacillariophyta;Coscinodiscophyceae;Thalassiosirophycidae;	0.921568628	1.49E-07	0.000196334	-	-	-	-	-	-	copresence	0	1
Bacteria;Gemmatimonadetes;Gemmatimonadales;Gemmatimonadaceae;Gemmatimonas;	Bacteria;Chloroflexi;Thermomicrobiales;Thermomicrobiaceae;Thermomicrobium;	0.921568628	1.49E-07	0.000196334	-	-	-	-	-	-	copresence	0	1
Archaea;Euryarchaeota;Methanobacteria;Methanobacteriales;Methanobacteriaceae;	Archaea;Euryarchaeota;	0.921568628	1.49E-07	0.000196334	-	-	-	-	-	-	copresence	0	1
Bacteria;Firmicutes;Bacillales;Paenibacillaceae;Paenibacillus;	Bacteria;Deinococcus-Thermus;Deinococci;	0.921568628	1.49E-07	0.000196334	-	-	-	-	-	-	copresence	0	1
Bacteria;Proteobacteria;Alphaproteobacteria;Rickettsiales;SAR11 cluster;	Archaea;Euryarchaeota;Thermococci;Thermococcales;Thermococcaceae;	-0.921568628	1.49E-07	0.000196334	-	-	-	-	-	-	mutualExclusion	0	0
Bacteria;Firmicutes;Clostridia;Clostridiales;Peptococcaceae;	Bacteria;Cyanobacteria;Oscillatoriales;Arthrospira;Arthrospira maxima;	0.920666396	1.62E-07	0.000208154	-	-	-	-	-	-	copresence	0	1
Eukaryota;stramenopiles;Pelagophyceae;	Eukaryota;stramenopiles;PX clade;Phaeophyceae;Ectocarpales;	0.920666396	1.62E-07	0.000208154	-	-	-	-	-	-	copresence	0	1
Bacteria;Cyanobacteria;Chroococcales;Thermosynechococcus;	Bacteria;Actinobacteria;Actinobacteridae;Actinomycetales;Pseudonocardineae;	0.919869517	1.74E-07	0.000218798	-	-	-	-	-	-	copresence	0	1
Eukaryota;Metazoa;	Eukaryota;Fungi;Dikarya;	0.919117647	1.87E-07	0.000228994	0.91428571	0.002369244	0.05202825	0.019688042	0.000164055	0.011715117	copresence	0	1
Bacteria;Chloroflexi;Thermomicrobiales;Thermomicrobiaceae;Thermomicrobium;	Bacteria;Chloroflexi;Sphaerobacteridae;Sphaerobacterales;Sphaerobacterineae;	0.919117647	1.87E-07	0.000228994	-	-	-	-	-	-	copresence	0	1
Bacteria;Actinobacteria;Actinobacteridae;Actinomycetales;Pseudonocardineae;	Bacteria;Actinobacteria;Actinobacteridae;Actinomycetales;Corynebacterineae;	0.919117647	1.87E-07	0.000228994	-	-	-	-	-	-	copresence	0	1
Bacteria;Actinobacteria;Actinobacteridae;Actinomycetales;Pseudonocardineae;	Bacteria;Actinobacteria;Actinobacteridae;	0.919117647	1.87E-07	0.000228994	-	-	-	-	-	-	copresence	0	1
Bacteria;Proteobacteria;Gammaproteobacteria;Oceanospirillales;Hahellaceae;	Bacteria;Proteobacteria;Betaproteobacteria;Nitrosomonadales;Nitrosomonadaceae;	0.919117647	1.87E-07	0.000228994	0.88214286	0.002022554	0.01969911	0.026469108	0.000190609	0.01282183	copresence	0	1
Bacteria;Actinobacteria;Actinobacteridae;Actinomycetales;Propionibacterineae;	Bacteria;Actinobacteria;Actinobacteridae;	0.916666667	2.32E-07	0.000267369	-	-	-	-	-	-	copresence	0	1
Bacteria;Proteobacteria;Gammaproteobacteria;environmental samples;	Bacteria;Proteobacteria;Gammaproteobacteria;OMG group;BD1-7 clade;	0.916666667	2.32E-07	0.000267369	0.87857143	0.002571042	0.04991474	0.048508163	0.000476133	0.022010166	copresence	0	1
Eukaryota;stramenopiles;PX clade;Phaeophyceae;Ectocarpales;	Eukaryota;Alveolata;Ciliophora;Intramacronucleata;Oligohymenophorea;	0.916666667	2.32E-07	0.000267369	-	-	-	-	-	-	copresence	0	1
Bacteria;Actinobacteria;Acidimicrobidae;Acidimicrobiales;Acidimicrobineae;	Bacteria;Actinobacteria;	0.916666667	2.32E-07	0.000267369	-	-	-	-	-	-	copresence	0	1
Eukaryota;Viridiplantae;Chlorophyta;Chlorophyceae;Chlamydomonadales;	Eukaryota;Choanoflagellida;Codonosigidae;Monosiga;	0.914215686	2.86E-07	0.000307782	0.95	4.77E-05	-	-	0.000167936	0.011715117	copresence	0	1
Bacteria;Bacteroidetes;Flavobacteria;Flavobacteriales;	Bacteria;Bacteroidetes;	0.914215686	2.86E-07	0.000307782	-	-	-	-	-	-	copresence	0	1
Environmental samples;	Archaea;Euryarchaeota;	0.914215686	2.86E-07	0.000307782	-	-	-	-	-	-	copresence	0	0
Bacteria;Cyanobacteria;Oscillatoriales;	Bacteria;Chloroflexi;Chloroflexales;Chloroflexaceae;Roseiflexus;	0.914215686	2.86E-07	0.000307782	-	-	-	-	-	-	copresence	0	1
Bacteria;Proteobacteria;Gammaproteobacteria;environmental samples;	Bacteria;Proteobacteria;Gammaproteobacteria;SAR86 cluster;environmental samples;	0.914215686	2.86E-07	0.000307782	0.87857143	0.005735719	0.05401914	0.061205709	0.001438297	0.049255121	copresence	0	1
Environmental samples;	Archaea;Euryarchaeota;Aciduliprofundum;	0.914215686	2.86E-07	0.000307782	-	-	-	-	-	-	copresence	0	0
Eukaryota;Metazoa;Chordata;	Eukaryota;Metazoa;	0.914215686	2.86E-07	0.000307782	-	-	-	-	-	-	copresence	0	1
Eukaryota;stramenopiles;Pelagophyceae;	Eukaryota;Choanoflagellida;Codonosigidae;Monosiga;	0.913221655	3.11E-07	0.000324581	0.93548988	1.95E-05	-	-	6.30E-05	0.006595622	copresence	0	1
Eukaryota;stramenopiles;Pelagophyceae;	Eukaryota;Viridiplantae;Chlorophyta;Chlorophyceae;Chlamydomonadales;	0.913221655	3.11E-07	0.000324581	-	-	-	-	-	-	copresence	0	1
Archaea;Euryarchaeota;Methanobacteria;Methanobacteriales;Methanobacteriaceae;	Archaea;Euryarchaeota;Aciduliprofundum;	0.911764706	3.51E-07	0.000349467	0.9	0.004599664	0.03535177	0.000250342	2.71E-06	0.000340238	copresence	0	1
Bacteria;Bacteroidetes;Flavobacteria;	Bacteria;Bacteroidetes;	0.911764706	3.51E-07	0.000349467	-	-	-	-	-	-	copresence	0	1
Eukaryota;Metazoa;Chordata;Cephalochordata;Branchiostomidae;	Eukaryota;	0.911764706	3.51E-07	0.000349467	-	-	-	-	-	-	copresence	0	1
Bacteria;Proteobacteria;Deltaproteobacteria;Desulfobacterales;Desulfobacteraceae;	Bacteria;Proteobacteria;Deltaproteobacteria;	0.911764706	3.51E-07	0.000349467	-	-	-	-	-	-	copresence	0	1
Ambiguous;	Bacteria;	0.911764706	3.51E-07	0.000349467	-	-	-	-	-	-	copresence	0	0
Eukaryota;stramenopiles;	Eukaryota;Viridiplantae;Chlorophyta;Chlorophyceae;Chlamydomonadales;	0.911764706	3.51E-07	0.000349467	-	-	-	-	-	-	copresence	0	1
Bacteria;Cyanobacteria;Prochlorales;Prochlorococcaceae;Prochlorococcus;	Bacteria;Cyanobacteria;	0.911764706	3.51E-07	0.000349467	-	-	-	-	-	-	copresence	0	1
Bacteria;Chloroflexi;Sphaerobacteridae;Sphaerobacterales;Sphaerobacterineae;	Bacteria;Actinobacteria;Actinobacteridae;Actinomycetales;Corynebacterineae;	0.911764706	3.51E-07	0.000349467	0.875	0.001502529	0.05019895	0.057428512	0.00031995	0.017292434	copresence	0	1
Bacteria;Thermotogae;Thermotogales;Thermotogaceae;	Bacteria;Actinobacteria;Actinobacteridae;	0.911764706	3.51E-07	0.000349467	0.875	0.000320458	-	-	0.001305746	0.046403251	copresence	0	1
Eukaryota;stramenopiles;Pelagophyceae;	Eukaryota;Alveolata;Ciliophora;Intramacronucleata;Oligohymenophorea;	0.910740074	3.81E-07	0.000367076	-	-	-	-	-	-	copresence	0	1
Eukaryota;Choanoflagellida;Codonosigidae;Monosiga;	Eukaryota;	0.909313726	4.27E-07	0.000391607	-	-	-	-	-	-	copresence	0	1
Bacteria;Actinobacteria;Actinobacteridae;Actinomycetales;Streptosporangineae;	Bacteria;Actinobacteria;Actinobacteridae;Actinomycetales;	0.909313726	4.27E-07	0.000391607	-	-	-	-	-	-	copresence	0	1
Bacteria;Actinobacteria;Actinobacteridae;Actinomycetales;	Bacteria;Actinobacteria;Actinobacteridae;	0.909313726	4.27E-07	0.000391607	-	-	-	-	-	-	copresence	0	1
Eukaryota;stramenopiles;Oomycetes;Peronosporales;Phytophthora;	Eukaryota;Alveolata;Perkinsea;Perkinsida;Perkinsidae;	0.909313726	4.27E-07	0.000391607	-	-	-	-	-	-	copresence	0	1
Bacteria;Proteobacteria;Gammaproteobacteria;Chromatiales;Ectothiorhodospiraceae;	Bacteria;Proteobacteria;Gammaproteobacteria;Chromatiales;Chromatiaceae;	0.909313726	4.27E-07	0.000391607	0.86785714	0.001645805	0.01410324	0.205006027	0.001379068	0.048101371	copresence	0	1
Bacteria;candidate division WWE1;Candidatus Cloacamonas;	Bacteria;Firmicutes;Clostridia;Clostridiales;Syntrophomonadaceae;	0.909313726	4.27E-07	0.000391607	-	-	-	-	-	-	copresence	0	1
Viruses;dsDNA viruses, no RNA stage;Viruses;dsDNA viruses, no RNA stage;unclassified dsDNA viruses;	Viruses;dsDNA viruses, no RNA stage;	0.909313726	4.27E-07	0.000391607	-	-	-	-	-	-	copresence	1	1
Archaea;Euryarchaeota;Halobacteria;Halobacteriales;Halobacteriaceae;	Archaea;Euryarchaeota;Aciduliprofundum;	0.909313726	4.27E-07	0.000391607	0.9	0.002238364	0.04802655	0.023901422	0.000190473	0.01282183	copresence	0	1
Archaea;Thaumarchaeota;marine archaeal group 1;	Archaea;Thaumarchaeota;	0.909313726	4.27E-07	0.000391607	-	-	-	-	-	-	copresence	0	1
Bacteria;Planctomycetes;Planctomycetacia;Planctomycetales;Candidatus Kuenenia;	Bacteria;Firmicutes;Bacillales;	0.909313726	4.27E-07	0.000391607	-	-	-	-	-	-	copresence	0	1
Eukaryota;stramenopiles;PX clade;Phaeophyceae;Ectocarpales;	Eukaryota;Viridiplantae;Chlorophyta;Chlorophyceae;Chlamydomonadales;	0.909313726	4.27E-07	0.000391607	-	-	-	-	-	-	copresence	0	1
Eukaryota;Alveolata;Apicomplexa;Coccidia;Eucoccidiorida;	Bacteria;Bacteroidetes;Sphingobacteria;Sphingobacteriales;Sphingobacteriaceae;	-0.909313726	4.27E-07	0.000391607	-	-	-	-	-	-	mutualExclusion	0	0
Eukaryota;stramenopiles;Pelagophyceae;	Eukaryota;stramenopiles;	0.908258494	4.65E-07	0.000417321	-	-	-	-	-	-	copresence	0	1
Bacteria;Actinobacteria;environmental samples;	Bacteria;Actinobacteria;Actinobacteridae;Actinomycetales;Corynebacterineae;	0.907418932	4.96E-07	0.000438343	-	-	-	-	-	-	copresence	0	1
Viruses;dsDNA viruses, no RNA stage;Caudovirales;Siphoviridae;	Viruses;dsDNA viruses, no RNA stage;Caudovirales;	0.906862745	5.18E-07	0.000452529	-	-	-	-	-	-	copresence	1	1
Eukaryota;Viridiplantae;Chlorophyta;Chlorophyceae;Chlamydomonadales;	Eukaryota;Metazoa;Chordata;Cephalochordata;Branchiostomidae;	0.906862745	5.18E-07	0.000452529	0.95357143	2.70E-05	-	-	9.02E-05	0.008497492	copresence	0	1
Eukaryota;stramenopiles;Bacillariophyta;Bacillariophyceae;Bacillariophycidae;	Eukaryota;Metazoa;Chordata;Cephalochordata;Branchiostomidae;	0.906862745	5.18E-07	0.000452529	0.95	7.13E-05	-	-	0.000260088	0.016061507	copresence	0	1
Bacteria;Thermobaculum;	Bacteria;Actinobacteria;	0.906862745	5.18E-07	0.000452529	-	-	-	-	-	-	copresence	0	1
Bacteria;Planctomycetes;Planctomycetacia;Planctomycetales;Candidatus Kuenenia;	Bacteria;Actinobacteria;Actinobacteridae;Actinomycetales;Corynebacterineae;	0.906862745	5.18E-07	0.000452529	-	-	-	-	-	-	copresence	0	1
Bacteria;Actinobacteria;environmental samples;	Bacteria;Actinobacteria;Actinobacteridae;	0.904966449	5.99E-07	0.000507013	-	-	-	-	-	-	copresence	0	1
Viruses;dsDNA viruses, no RNA stage;Phycodnaviridae;Chlorovirus;	Viruses;dsDNA viruses, no RNA stage;Caudovirales;Myoviridae;	0.904411765	6.25E-07	0.000523564	-	-	-	-	-	-	copresence	1	1
Archaea;Euryarchaeota;Methanomicrobia;	Archaea;	0.904411765	6.25E-07	0.000523564	-	-	-	-	-	-	copresence	0	1
Bacteria;Planctomycetes;Planctomycetacia;Planctomycetales;Candidatus Kuenenia;	Bacteria;Deinococcus-Thermus;Deinococci;Deinococcales;Trueperaceae;	0.904411765	6.25E-07	0.000523564	0.86428571	0.002235139	0.02332382	0.036316537	0.000299473	0.017292434	copresence	0	1
Bacteria;Actinobacteria;Actinobacteridae;Actinomycetales;Corynebacterineae;	Bacteria;Actinobacteria;Actinobacteridae;	0.904411765	6.25E-07	0.000523564	-	-	-	-	-	-	copresence	0	1
Viruses;dsDNA viruses, no RNA stage;Caudovirales;Myoviridae;T4-like viruses;	Viruses;dsDNA viruses, no RNA stage;Caudovirales;Myoviridae;	0.904411765	6.25E-07	0.000523564	-	-	-	-	-	-	copresence	1	1
Eukaryota;stramenopiles;Bacillariophyta;Coscinodiscophyceae;Thalassiosirophycidae;	Eukaryota;Haptophyceae;Isochrysidales;Noelaerhabdaceae;Emiliania;	0.904179633	6.36E-07	0.000530569	-	-	-	-	-	-	copresence	0	1
Eukaryota;stramenopiles;Pelagophyceae;	Eukaryota;	0.903295332	6.80E-07	0.000560002	-	-	-	-	-	-	copresence	0	1
Bacteria;Proteobacteria;Deltaproteobacteria;Myxococcales;Nannocystineae;	Bacteria;Proteobacteria;Deltaproteobacteria;Myxococcales;Cystobacterineae;	0.901960784	7.50E-07	0.000606187	0.85714286	0.002267409	0.03110427	0.053468342	0.000461835	0.021746646	copresence	0	1
Bacteria;Proteobacteria;Gammaproteobacteria;OMG group;BD1-7 clade;	Bacteria;Proteobacteria;Gammaproteobacteria;OMG group;	0.901960784	7.50E-07	0.000606187	-	-	-	-	-	-	copresence	0	1
Bacteria;Chloroflexi;	Bacteria;Actinobacteria;Actinobacteridae;Actinomycetales;	0.901960784	7.50E-07	0.000606187	0.85714286	0.00194838	0.02517662	0.006234468	3.75E-05	0.004151127	copresence	0	1
Bacteria;Proteobacteria;Deltaproteobacteria;Myxococcales;Nannocystineae;	Bacteria;Proteobacteria;Deltaproteobacteria;	0.899509804	8.96E-07	0.000696288	-	-	-	-	-	-	copresence	0	1
Bacteria;Proteobacteria;Alphaproteobacteria;Sphingomonadales;Erythrobacteraceae;	Bacteria;Proteobacteria;Alphaproteobacteria;Sphingomonadales;	0.899509804	8.96E-07	0.000696288	-	-	-	-	-	-	copresence	0	1
Bacteria;Proteobacteria;Deltaproteobacteria;Myxococcales;Cystobacterineae;	Bacteria;Actinobacteria;Actinobacteridae;Actinomycetales;Frankineae;	0.899509804	8.96E-07	0.000696288	0.85714286	0.005329855	0.04286223	0.007875605	0.000146228	0.011368012	copresence	0	1
Bacteria;Firmicutes;Clostridia;Clostridiales;Clostridiales Family XVIII. Incertae Sedis;	Bacteria;Actinobacteria;Actinobacteridae;Actinomycetales;Catenulisporineae;	0.899509804	8.96E-07	0.000696288	-	-	-	-	-	-	copresence	0	1
Bacteria;Chlorobi;Chlorobia;Chlorobiales;Chlorobiaceae;	Bacteria;Acidobacteria;	0.899509804	8.96E-07	0.000696288	-	-	-	-	-	-	copresence	0	1
Eukaryota;stramenopiles;	Eukaryota;Alveolata;Ciliophora;Intramacronucleata;Oligohymenophorea;	0.899509804	8.96E-07	0.000696288	-	-	-	-	-	-	copresence	0	1
Eukaryota;Viridiplantae;Chlorophyta;	Eukaryota;	0.897058824	1.07E-06	0.000792634	-	-	-	-	-	-	copresence	0	1
Bacteria;Bacteroidetes;Bacteroidia;Bacteroidales;Prevotellaceae;	Bacteria;Bacteroidetes;Bacteroidia;Bacteroidales;Bacteroidaceae;	0.897058824	1.07E-06	0.000792634	-	-	-	-	-	-	copresence	0	1
Bacteria;Thermotogae;Thermotogales;Thermotogaceae;	Bacteria;Actinobacteria;	0.897058824	1.07E-06	0.000792634	0.86428571	0.002055274	0.05072592	0.020865159	0.000149681	0.011368012	copresence	0	1
Bacteria;Chloroflexi;	Bacteria;Actinobacteria;Actinobacteridae;Actinomycetales;Frankineae;	0.897058824	1.07E-06	0.000792634	0.85	0.003328772	0.02997057	0.012978001	0.000150889	0.011368012	copresence	0	1
Bacteria;Proteobacteria;Gammaproteobacteria;Acidithiobacillales;Acidithiobacillaceae;	Bacteria;Proteobacteria;Betaproteobacteria;Nitrosomonadales;Nitrosomonadaceae;	0.897058824	1.07E-06	0.000792634	-	-	-	-	-	-	copresence	0	1
Bacteria;Actinobacteria;Actinobacteridae;Actinomycetales;Corynebacterineae;	Bacteria;Actinobacteria;Actinobacteridae;Actinomycetales;	0.897058824	1.07E-06	0.000792634	-	-	-	-	-	-	copresence	0	1
Eukaryota;Alveolata;Apicomplexa;Coccidia;Eucoccidiorida;	Bacteria;Bacteroidetes;Sphingobacteria;Sphingobacteriales;Chitinophagaceae;	-0.897058824	1.07E-06	0.000792634	-	-	-	-	-	-	mutualExclusion	0	0
Bacteria;Cyanobacteria;Chroococcales;Thermosynechococcus;	Bacteria;Actinobacteria;Actinobacteridae;Actinomycetales;Frankineae;	0.895208136	1.21E-06	0.000869234	-	-	-	-	-	-	copresence	0	1
Viruses;dsDNA viruses, no RNA stage;Viruses;dsDNA viruses, no RNA stage;unclassified dsDNA viruses;	Viruses;dsDNA viruses, no RNA stage;Phycodnaviridae;	0.894607843	1.26E-06	0.000894674	-	-	-	-	-	-	copresence	1	1
Bacteria;Thermotogae;Thermotogales;Thermotogaceae;	Bacteria;Thermobaculum;	0.894607843	1.26E-06	0.000894674	-	-	-	-	-	-	copresence	0	1
Eukaryota;stramenopiles;Oomycetes;Peronosporales;Phytophthora;	Eukaryota;Viridiplantae;Chlorophyta;	0.894607843	1.26E-06	0.000894674	-	-	-	-	-	-	copresence	0	1
Archaea;Euryarchaeota;Aciduliprofundum;	Archaea;	0.894607843	1.26E-06	0.000894674	-	-	-	-	-	-	copresence	0	1
Bacteria;Proteobacteria;Alphaproteobacteria;Rhizobiales;Bradyrhizobiaceae;	Bacteria;Proteobacteria;Alphaproteobacteria;Rhizobiales;	0.894607843	1.26E-06	0.000894674	-	-	-	-	-	-	copresence	0	1
Bacteria;Chloroflexi;	Bacteria;Actinobacteria;	0.894607843	1.26E-06	0.000894674	0.86428571	0.00097028	0.04237827	0.029692106	9.69E-05	0.008690585	copresence	0	1
Bacteria;Thermotogae;Thermotogales;Thermotogaceae;Kosmotoga;	Bacteria;Acidobacteria;Candidatus Chloracidobacterium;	0.893686523	1.34E-06	0.000934225	-	-	-	-	-	-	copresence	0	1
Bacteria;Actinobacteria;environmental samples;	Bacteria;Actinobacteria;Actinobacteridae;Actinomycetales;	0.892704031	1.44E-06	0.000977015	-	-	-	-	-	-	copresence	0	1
Archaea;Euryarchaeota;Methanobacteria;Methanobacteriales;Methanobacteriaceae;	Archaea;	0.892156863	1.49E-06	0.00100109	-	-	-	-	-	-	copresence	0	1
Bacteria;Proteobacteria;Alphaproteobacteria;Rhodospirillales;	Bacteria;Proteobacteria;Alphaproteobacteria;Rhizobiales;Bradyrhizobiaceae;	0.892156863	1.49E-06	0.00100109	-	-	-	-	-	-	copresence	0	1
Archaea;Thaumarchaeota;marine archaeal group 1;environmental samples;	Archaea;Thaumarchaeota;Cenarchaeales;Cenarchaeaceae;Cenarchaeum;	0.892156863	1.49E-06	0.00100109	-	-	-	-	-	-	copresence	0	1
Bacteria;Proteobacteria;Alphaproteobacteria;Parvularculales;Parvularculaceae;	Bacteria;Proteobacteria;Alphaproteobacteria;Caulobacterales;Caulobacteraceae;	0.892156863	1.49E-06	0.00100109	-	-	-	-	-	-	copresence	0	1
Bacteria;Actinobacteria;Actinobacteridae;Actinomycetales;Streptosporangineae;	Bacteria;Actinobacteria;Actinobacteridae;Actinomycetales;Pseudonocardineae;	0.892156863	1.49E-06	0.00100109	-	-	-	-	-	-	copresence	0	1
Bacteria;Bacteroidetes;Bacteroidia;Bacteroidales;Bacteroidaceae;	Bacteria;Bacteroidetes;Bacteroidia;Bacteroidales;	0.892156863	1.49E-06	0.00100109	-	-	-	-	-	-	copresence	0	1
Bacteria;Proteobacteria;Betaproteobacteria;Burkholderiales;	Bacteria;Bacteroidetes;Sphingobacteria;Sphingobacteriales;Rhodothermaceae;	0.892156863	1.49E-06	0.00100109	-	-	-	-	-	-	copresence	0	1
Viruses;dsDNA viruses, no RNA stage;Caudovirales;Myoviridae;T4-like viruses;	Bacteria;Proteobacteria;Gammaproteobacteria;Chromatiales;Ectothiorhodospiraceae;	-0.892156863	1.49E-06	0.00100109	-	-	-	-	-	-	mutualExclusion	1	0
Archaea;Euryarchaeota;Methanomicrobia;Methanosarcinales;	Archaea;	0.891508929	1.55E-06	0.001029803	-	-	-	-	-	-	copresence	0	1
Bacteria;Actinobacteria;environmental samples;	Bacteria;Actinobacteria;Actinobacteridae;Actinomycetales;Propionibacterineae;	0.890251547	1.69E-06	0.001086064	-	-	-	-	-	-	copresence	0	1
Viruses;dsDNA viruses, no RNA stage;Caudovirales;Podoviridae;	Viruses;	0.889705882	1.75E-06	0.001110667	-	-	-	-	-	-	copresence	1	1
Bacteria;Proteobacteria;Deltaproteobacteria;Desulfuromonadales;Geobacteraceae;	Bacteria;Nitrospirae;Nitrospirales;Nitrospiraceae;Thermodesulfovibrio;	0.889705882	1.75E-06	0.001110667	0.83928571	0.007375826	0.01643995	0.00934225	0.000250756	0.015743272	copresence	0	1
Bacteria;Actinobacteria;Actinobacteridae;Actinomycetales;Propionibacterineae;	Bacteria;Actinobacteria;Actinobacteridae;Actinomycetales;Corynebacterineae;	0.889705882	1.75E-06	0.001110667	0.83928571	0.003334132	0.04325977	0.04717269	0.000610957	0.027076166	copresence	0	1
Eukaryota;Viridiplantae;Chlorophyta;Chlorophyceae;Chlamydomonadales;	Eukaryota;Alveolata;Perkinsea;Perkinsida;Perkinsidae;	0.889705882	1.75E-06	0.001110667	-	-	-	-	-	-	copresence	0	1
Eukaryota;Viridiplantae;Chlorophyta;Chlorophyceae;Chlamydomonadales;	Eukaryota;Haptophyceae;Isochrysidales;Noelaerhabdaceae;Emiliania;	0.889437574	1.78E-06	0.001122799	-	-	-	-	-	-	copresence	0	1
Eukaryota;stramenopiles;Chrysophyceae;Chromulinales;Chromulinaceae;	Bacteria;Bacteroidetes;Sphingobacteria;Sphingobacteriales;Chitinophagaceae;	-0.889437574	1.78E-06	0.001122799	-	-	-	-	-	-	mutualExclusion	0	0
Bacteria;Proteobacteria;Deltaproteobacteria;environmental samples;	Bacteria;Proteobacteria;Deltaproteobacteria;Myxococcales;Nannocystineae;	0.888886201	1.85E-06	0.001147793	-	-	-	-	-	-	copresence	0	1
Eukaryota;stramenopiles;Pelagophyceae;	Eukaryota;stramenopiles;Oomycetes;Peronosporales;Phytophthora;	0.888405849	1.90E-06	0.001169626	-	-	-	-	-	-	copresence	0	1
Eukaryota;stramenopiles;Pelagophyceae;	Eukaryota;stramenopiles;Bacillariophyta;Coscinodiscophyceae;Thalassiosirophycidae;	0.888405849	1.90E-06	0.001169626	-	-	-	-	-	-	copresence	0	1
Bacteria;Cyanobacteria;Chroococcales;Thermosynechococcus;	Bacteria;Actinobacteria;environmental samples;	0.888354223	1.91E-06	0.001171975	-	-	-	-	-	-	copresence	0	1
Eukaryota;Viridiplantae;Chlorophyta;	Eukaryota;Viridiplantae;	0.887254902	2.05E-06	0.0012221	-	-	-	-	-	-	copresence	0	1
Bacteria;Proteobacteria;Gammaproteobacteria;Vibrionales;Vibrionaceae;	Bacteria;Proteobacteria;Gammaproteobacteria;Alteromonadales;Shewanellaceae;	0.887254902	2.05E-06	0.0012221	0.85357143	0.009243274	0.0228897	0.008440062	0.000286874	0.017153233	copresence	0	1
Bacteria;Chloroflexi;	Bacteria;Actinobacteria;Acidimicrobidae;Acidimicrobiales;Acidimicrobineae;	0.887254902	2.05E-06	0.0012221	-	-	-	-	-	-	copresence	0	1
Bacteria;Proteobacteria;Alphaproteobacteria;Rickettsiales;SAR11 cluster;	Archaea;	-0.887254902	2.05E-06	0.0012221	-	-	-	-	-	-	mutualExclusion	0	0
Bacteria;Cyanobacteria;Chroococcales;Thermosynechococcus;	Bacteria;Actinobacteria;Actinobacteridae;Actinomycetales;Corynebacterineae;	0.886576652	2.14E-06	0.001253085	-	-	-	-	-	-	copresence	0	1
Bacteria;Chloroflexi;Herpetosiphonales;Herpetosiphonaceae;Herpetosiphon;	Bacteria;Actinobacteria;environmental samples;	0.886572822	2.14E-06	0.00125326	-	-	-	-	-	-	copresence	0	1
Eukaryota;stramenopiles;Pelagophyceae;	Eukaryota;Metazoa;Chordata;Cephalochordata;Branchiostomidae;	0.885924268	2.23E-06	0.0012829	-	-	-	-	-	-	copresence	0	1
Viruses;dsDNA viruses, no RNA stage;Iridoviridae;Iridovirus;	Viruses;dsDNA viruses, no RNA stage;Caudovirales;Myoviridae;environmental samples;	0.885024884	2.36E-06	0.001323976	0.88709761	0.000253774	-	-	0.001018933	0.038770904	copresence	1	1
Bacteria;Deinococcus-Thermus;Deinococci;Deinococcales;Deinococcaceae;	Bacteria;Actinobacteria;Actinobacteridae;Actinomycetales;Corynebacterineae;	0.884803922	2.39E-06	0.001334056	-	-	-	-	-	-	copresence	0	1
Bacteria;Firmicutes;	Bacteria;Chloroflexi;Chloroflexales;Chloroflexaceae;	0.884803922	2.39E-06	0.001334056	-	-	-	-	-	-	copresence	0	1
Archaea;Euryarchaeota;Halobacteria;Halobacteriales;Halobacteriaceae;	Archaea;Euryarchaeota;	0.884803922	2.39E-06	0.001334056	-	-	-	-	-	-	copresence	0	1
Bacteria;Proteobacteria;Alphaproteobacteria;Sphingomonadales;Sphingomonadaceae;	Bacteria;Proteobacteria;Alphaproteobacteria;Sphingomonadales;Erythrobacteraceae;	0.884803922	2.39E-06	0.001334056	-	-	-	-	-	-	copresence	0	1
Bacteria;Thermobaculum;	Bacteria;Actinobacteria;Actinobacteridae;	0.884803922	2.39E-06	0.001334056	-	-	-	-	-	-	copresence	0	1
Eukaryota;stramenopiles;Bacillariophyta;Bacillariophyceae;Bacillariophycidae;	Eukaryota;Alveolata;Ciliophora;Intramacronucleata;Oligohymenophorea;	0.884803922	2.39E-06	0.001334056	-	-	-	-	-	-	copresence	0	1
Eukaryota;Viridiplantae;Streptophyta;Embryophyta;	Eukaryota;Metazoa;Chordata;Cephalochordata;Branchiostomidae;	0.884803922	2.39E-06	0.001334056	-	-	-	-	-	-	copresence	0	1
Bacteria;Actinobacteria;Actinobacteridae;Actinomycetales;Frankineae;	Bacteria;Actinobacteria;Actinobacteridae;Actinomycetales;Corynebacterineae;	0.884803922	2.39E-06	0.001334056	0.83571429	0.004232865	0.033803	0.065471672	0.001119041	0.041736913	copresence	0	1
Bacteria;Proteobacteria;Magnetococcus;	Bacteria;Chloroflexi;Ktedonobacteria;Ktedonobacterales;Ktedonobacteraceae;	0.884803922	2.39E-06	0.001334056	0.83571429	0.008692204	0.02207192	0.02712035	0.000941927	0.037902266	copresence	0	1
Bacteria;Chloroflexi;Herpetosiphonales;Herpetosiphonaceae;Herpetosiphon;	Bacteria;Actinobacteria;Actinobacteridae;Actinomycetales;Pseudonocardineae;	0.884803922	2.39E-06	0.001334056	-	-	-	-	-	-	copresence	0	1
Archaea;Thaumarchaeota;Cenarchaeales;Cenarchaeaceae;Cenarchaeum;	Archaea;Thaumarchaeota;	0.884803922	2.39E-06	0.001334056	-	-	-	-	-	-	copresence	0	1
Bacteria;Chloroflexi;Chloroflexales;Chloroflexaceae;Chloroflexus;	Bacteria;Actinobacteria;Actinobacteridae;Actinomycetales;Corynebacterineae;	0.884803922	2.39E-06	0.001334056	-	-	-	-	-	-	copresence	0	1
Bacteria;Proteobacteria;Gammaproteobacteria;Legionellales;Legionellaceae;	Bacteria;Proteobacteria;Gammaproteobacteria;Legionellales;Coxiellaceae;	0.884803922	2.39E-06	0.001334056	-	-	-	-	-	-	copresence	0	1
Bacteria;Chloroflexi;	Bacteria;Actinobacteria;Actinobacteridae;Actinomycetales;Propionibacterineae;	0.884803922	2.39E-06	0.001334056	0.83571429	0.004714497	0.04603261	0.039775959	0.000737669	0.031222469	copresence	0	1
Viruses;dsDNA viruses, no RNA stage;Caudovirales;Myoviridae;T4-like viruses;	Bacteria;Proteobacteria;Gammaproteobacteria;Chromatiales;	-0.884803922	2.39E-06	0.001334056	-	-	-	-	-	-	mutualExclusion	1	0
Eukaryota;Metazoa;Chordata;Tunicata;Ascidiacea;	Eukaryota;Haptophyceae;	0.884797882	2.39E-06	0.001334332	-	-	-	-	-	-	copresence	0	1
Eukaryota;Haptophyceae;Isochrysidales;Noelaerhabdaceae;Emiliania;	Eukaryota;	0.884523554	2.43E-06	0.001346838	-	-	-	-	-	-	copresence	0	1
Bacteria;Spirochaetes;Spirochaetales;Spirochaetaceae;	Bacteria;Chloroflexi;Dehalococcoidetes;Dehalogenimonas;	0.883813246	2.54E-06	0.00137916	-	-	-	-	-	-	copresence	0	1
Bacteria;Firmicutes;Bacillales;Bacillales Family XI. Incertae Sedis;Gemella;	Archaea;Euryarchaeota;Methanomicrobia;Methanosarcinales;Methanosaetaceae;	-0.883435119	2.60E-06	0.001396325	-0.87600576	0.006088478	8.58171734	0.007815621	0.000167659	0.011715117	mutualExclusion	0	0
Bacteria;Actinobacteria;environmental samples;	Bacteria;Actinobacteria;Actinobacteridae;Actinomycetales;Streptosporangineae;	0.882894096	2.69E-06	0.001420822	-	-	-	-	-	-	copresence	0	1
Eukaryota;Metazoa;Platyhelminthes;Trematoda;Digenea;	Bacteria;Firmicutes;Bacillales;Alicyclobacillaceae;Alicyclobacillus;	0.882577144	2.74E-06	0.001435135	-	-	-	-	-	-	copresence	0	0
Viruses;dsDNA viruses, no RNA stage;Iridoviridae;Lymphocystivirus;unclassified Lymphocystivirus;	Bacteria;Tenericutes;Mollicutes;Mycoplasmataceae;	0.882511985	2.75E-06	0.001438074	-	-	-	-	-	-	copresence	1	0
Environmental samples;	Archaea;Euryarchaeota;Thermococci;Thermococcales;Thermococcaceae;	0.882352941	2.78E-06	0.001445241	-	-	-	-	-	-	copresence	0	0
Viruses;dsDNA viruses, no RNA stage;Mimiviridae;Mimivirus;	Viruses;dsDNA viruses, no RNA stage;Caudovirales;Myoviridae;environmental samples;	0.882352941	2.78E-06	0.001445241	-	-	-	-	-	-	copresence	1	1
Bacteria;Proteobacteria;Deltaproteobacteria;Myxococcales;	Archaea;Euryarchaeota;Methanomicrobia;Methanosarcinales;Methanosarcinaceae;	0.882352941	2.78E-06	0.001445241	-	-	-	-	-	-	copresence	0	0
Bacteria;Proteobacteria;Alphaproteobacteria;Rhodospirillales;	Bacteria;Proteobacteria;Alphaproteobacteria;Rhizobiales;	0.882352941	2.78E-06	0.001445241	-	-	-	-	-	-	copresence	0	1
Bacteria;Actinobacteria;Actinobacteridae;Actinomycetales;	Bacteria;Actinobacteria;	0.882352941	2.78E-06	0.001445241	-	-	-	-	-	-	copresence	0	1
Bacteria;Actinobacteria;Actinobacteridae;Actinomycetales;Propionibacterineae;	Bacteria;Actinobacteria;	0.882352941	2.78E-06	0.001445241	-	-	-	-	-	-	copresence	0	1
Bacteria;Proteobacteria;Alphaproteobacteria;Rhodospirillales;Rhodospirillaceae;	Bacteria;Proteobacteria;Alphaproteobacteria;Rhizobiales;Bradyrhizobiaceae;	0.882352941	2.78E-06	0.001445241	-	-	-	-	-	-	copresence	0	1
Bacteria;Bacteroidetes;Sphingobacteria;Sphingobacteriales;Chitinophagaceae;	Bacteria;Bacteroidetes;Cytophagia;Cytophagales;Cytophagaceae;	0.882352941	2.78E-06	0.001445241	-	-	-	-	-	-	copresence	0	1
Eukaryota;Alveolata;Perkinsea;Perkinsida;Perkinsidae;	Eukaryota;	0.882352941	2.78E-06	0.001445241	-	-	-	-	-	-	copresence	0	1
Bacteria;Proteobacteria;Gammaproteobacteria;Alteromonadales;Shewanellaceae;	Bacteria;Proteobacteria;Gammaproteobacteria;Alteromonadales;	0.882352941	2.78E-06	0.001445241	-	-	-	-	-	-	copresence	0	1
Bacteria;Proteobacteria;Deltaproteobacteria;Desulfobacterales;Desulfobacteraceae;	Bacteria;Deinococcus-Thermus;Deinococci;Deinococcales;Deinococcaceae;	0.882352941	2.78E-06	0.001445241	-	-	-	-	-	-	copresence	0	1
Bacteria;Bacteroidetes;Sphingobacteria;Sphingobacteriales;Chitinophagaceae;	Bacteria;Bacteroidetes;Bacteroidia;Bacteroidales;	0.882352941	2.78E-06	0.001445241	-	-	-	-	-	-	copresence	0	1
Bacteria;Actinobacteria;Actinobacteridae;Actinomycetales;Frankineae;	Bacteria;Actinobacteria;Actinobacteridae;	0.882352941	2.78E-06	0.001445241	-	-	-	-	-	-	copresence	0	1
Environmental samples;	Bacteria;Deferribacteres;Deferribacterales;Deferribacteraceae;	0.882352941	2.78E-06	0.001445241	-	-	-	-	-	-	copresence	0	0
Eukaryota;stramenopiles;	Eukaryota;Metazoa;	0.762254902	0.000374944	0.025313181	0.95714286	4.43E-06	-	-	1.23E-05	0.001488694	copresence	0	1
Bacteria;Proteobacteria;Deltaproteobacteria;environmental samples;	Bacteria;Chloroflexi;Chloroflexales;Chloroflexaceae;Roseiflexus;	0.881267177	2.97E-06	0.001512921	-	-	-	-	-	-	copresence	0	1
Bacteria;Spirochaetes;Spirochaetales;Spirochaetaceae;Borrelia;	Bacteria;Actinobacteria;Actinobacteridae;Actinomycetales;Propionibacterineae;	0.880441613	3.12E-06	0.001565084	-	-	-	-	-	-	copresence	0	1
Bacteria;Actinobacteria;environmental samples;	Bacteria;Actinobacteria;	0.880441613	3.12E-06	0.001565084	-	-	-	-	-	-	copresence	0	1
Bacteria;Actinobacteria;Actinobacteridae;	Archaea;Euryarchaeota;Methanopyri;Methanopyrales;Methanopyraceae;	0.880411307	3.12E-06	0.001567009	-	-	-	-	-	-	copresence	0	0
Eukaryota;Choanoflagellida;Codonosigidae;Monosiga;	Eukaryota;Alveolata;Ciliophora;Intramacronucleata;Oligohymenophorea;	0.879901961	3.22E-06	0.001599481	-	-	-	-	-	-	copresence	0	1
Eukaryota;Metazoa;	Eukaryota;Choanoflagellida;Codonosigidae;Monosiga;	0.879901961	3.22E-06	0.001599481	-	-	-	-	-	-	copresence	0	1
Bacteria;Proteobacteria;Deltaproteobacteria;Myxococcales;Nannocystineae;	Bacteria;Proteobacteria;Deltaproteobacteria;Desulfobacterales;Desulfobacteraceae;	0.879901961	3.22E-06	0.001599481	-	-	-	-	-	-	copresence	0	1
Eukaryota;stramenopiles;Bacillariophyta;Bacillariophyceae;Bacillariophycidae;	Eukaryota;Choanoflagellida;Codonosigidae;Monosiga;	0.879901961	3.22E-06	0.001599481	-	-	-	-	-	-	copresence	0	1
Bacteria;Chloroflexi;	Bacteria;Actinobacteria;Actinobacteridae;Actinomycetales;Corynebacterineae;	0.879901961	3.22E-06	0.001599481	-	-	-	-	-	-	copresence	0	1
Bacteria;Spirochaetes;Spirochaetales;Leptospiraceae;Leptospira;	Bacteria;Chloroflexi;	0.879901961	3.22E-06	0.001599481	-	-	-	-	-	-	copresence	0	1
Bacteria;Proteobacteria;Deltaproteobacteria;Myxococcales;Cystobacterineae;	Bacteria;Actinobacteria;Actinobacteridae;Actinomycetales;Pseudonocardineae;	0.879901961	3.22E-06	0.001599481	-	-	-	-	-	-	copresence	0	1
Bacteria;Spirochaetes;Spirochaetales;	Bacteria;Chloroflexi;Herpetosiphonales;Herpetosiphonaceae;Herpetosiphon;	0.8798493	3.23E-06	0.001602849	-	-	-	-	-	-	copresence	0	1
Eukaryota;stramenopiles;Chrysophyceae;Chromulinales;Chromulinaceae;	Bacteria;Bacteroidetes;Sphingobacteria;Sphingobacteriales;Sphingobacteriaceae;	-0.879609535	3.27E-06	0.001619637	-	-	-	-	-	-	mutualExclusion	0	0
Bacteria;Cyanobacteria;Oscillatoriales;Trichodesmium;	Bacteria;Aquificae;Aquificales;Aquificaceae;Aquifex;	0.879178238	3.36E-06	0.001650172	-	-	-	-	-	-	copresence	0	1
Bacteria;Spirochaetes;Spirochaetales;Spirochaetaceae;Borrelia;	Bacteria;Cyanobacteria;Chroococcales;Thermosynechococcus;	0.87848362	3.50E-06	0.001699857	-	-	-	-	-	-	copresence	0	1
Bacteria;Actinobacteria;Actinobacteridae;Actinomycetales;Pseudonocardineae;	Bacteria;Actinobacteria;	0.87745098	3.72E-06	0.001774822	-	-	-	-	-	-	copresence	0	1
Bacteria;Firmicutes;Bacillales;	Bacteria;Deinococcus-Thermus;Deinococci;Deinococcales;Trueperaceae;	0.87745098	3.72E-06	0.001774822	-	-	-	-	-	-	copresence	0	1
Bacteria;Proteobacteria;Deltaproteobacteria;Myxococcales;Cystobacterineae;	Bacteria;Actinobacteria;Actinobacteridae;Actinomycetales;	0.87745098	3.72E-06	0.001774822	0.825	0.010032164	0.04901534	0.034937803	0.001435879	0.049255121	copresence	0	1
Bacteria;Proteobacteria;Deltaproteobacteria;	Bacteria;Lentisphaerae;Victivallales;Victivallaceae;Victivallis;	0.87745098	3.72E-06	0.001774822	-	-	-	-	-	-	copresence	0	1
Eukaryota;stramenopiles;Oomycetes;Peronosporales;Phytophthora;	Eukaryota;Haptophyceae;Isochrysidales;Noelaerhabdaceae;Emiliania;	0.877152525	3.78E-06	0.001796721	-	-	-	-	-	-	copresence	0	1
Bacteria;Actinobacteria;Actinobacteridae;Actinomycetales;Streptomycineae;	Bacteria;Actinobacteria;Actinobacteridae;Actinomycetales;	0.875	4.28E-06	0.001957461	-	-	-	-	-	-	copresence	0	1
Eukaryota;stramenopiles;Bacillariophyta;	Eukaryota;Metazoa;Chordata;Cephalochordata;Branchiostomidae;	0.875	4.28E-06	0.001957461	0.92142857	0.000243224	-	-	0.000973859	0.038261826	copresence	0	1
Bacteria;Tenericutes;Mollicutes;Mycoplasmataceae;Mycoplasma;	Bacteria;Proteobacteria;Alphaproteobacteria;Rickettsiales;	0.875	4.28E-06	0.001957461	0.90714286	0.002524312	0.06076321	0.041541506	0.000394976	0.01983831	copresence	0	1
Bacteria;Firmicutes;	Bacteria;Chloroflexi;	0.875	4.28E-06	0.001957461	-	-	-	-	-	-	copresence	0	1
Bacteria;Proteobacteria;Alphaproteobacteria;Rhodospirillales;Rhodospirillaceae;	Bacteria;Proteobacteria;Alphaproteobacteria;Rhodospirillales;	0.875	4.28E-06	0.001957461	-	-	-	-	-	-	copresence	0	1
Bacteria;Actinobacteria;Actinobacteridae;Actinomycetales;Streptosporangineae;	Bacteria;Actinobacteria;Acidimicrobidae;Acidimicrobiales;Acidimicrobineae;	0.875	4.28E-06	0.001957461	-	-	-	-	-	-	copresence	0	1
Bacteria;Proteobacteria;Betaproteobacteria;Burkholderiales;Oxalobacteraceae;	Bacteria;Bacteroidetes;Bacteroidia;Bacteroidales;Rikenellaceae;	0.875	4.28E-06	0.001957461	-	-	-	-	-	-	copresence	0	1
Bacteria;Firmicutes;Clostridia;Natranaerobiales;Natranaerobiaceae;	Bacteria;Cyanobacteria;Oscillatoriales;	0.875	4.28E-06	0.001957461	-	-	-	-	-	-	copresence	0	1
Eukaryota;Metazoa;Chordata;Craniata;Vertebrata;	Eukaryota;Metazoa;Chordata;Cephalochordata;Branchiostomidae;	0.875	4.28E-06	0.001957461	-	-	-	-	-	-	copresence	0	1
Bacteria;Proteobacteria;Alphaproteobacteria;Rickettsiales;SAR11 cluster;	Archaea;Euryarchaeota;	-0.875	4.28E-06	0.001957461	-	-	-	-	-	-	mutualExclusion	0	0
Archaea;Euryarchaeota;environmental samples;	Archaea;Euryarchaeota;Aciduliprofundum;	0.874695515	4.35E-06	0.00198056	-	-	-	-	-	-	copresence	0	1
Bacteria;Spirochaetes;Spirochaetales;Spirochaetaceae;Borrelia;	Bacteria;Actinobacteria;Acidimicrobidae;Acidimicrobiales;Acidimicrobineae;	0.874310404	4.45E-06	0.002009892	-	-	-	-	-	-	copresence	0	1
Bacteria;candidate division OP8;environmental samples;	Bacteria;Actinobacteria;Coriobacteridae;Coriobacteriales;Coriobacterineae;	0.873648152	4.62E-06	0.002060617	-	-	-	-	-	-	copresence	0	1
Bacteria;Proteobacteria;Deltaproteobacteria;environmental samples;	Bacteria;Chloroflexi;Sphaerobacteridae;Sphaerobacterales;Sphaerobacterineae;	0.873648152	4.62E-06	0.002060617	-	-	-	-	-	-	copresence	0	1
Bacteria;Proteobacteria;Gammaproteobacteria;OMG group;	Bacteria;Cyanobacteria;Oscillatoriales;Arthrospira;Arthrospira maxima;	-0.873516365	4.66E-06	0.002070752	-	-	-	-	-	-	mutualExclusion	0	1
Bacteria;Chloroflexi;	Bacteria;Actinobacteria;Actinobacteridae;Actinomycetales;Pseudonocardineae;	0.87254902	4.91E-06	0.002145525	-	-	-	-	-	-	copresence	0	1
Viruses;unclassified phages;environmental samples;	Viruses;dsDNA viruses, no RNA stage;Caudovirales;Myoviridae;T4-like viruses;	0.87254902	4.91E-06	0.002145525	-	-	-	-	-	-	copresence	1	1
Bacteria;Proteobacteria;Gammaproteobacteria;sulfur-oxidizing symbionts;	Bacteria;Proteobacteria;Gammaproteobacteria;Oceanospirillales;unclassified Oceanospirillales;	0.87254902	4.91E-06	0.002145525	-	-	-	-	-	-	copresence	0	1
Bacteria;Proteobacteria;Deltaproteobacteria;Desulfovibrionales;Desulfovibrionaceae;	Bacteria;Proteobacteria;Betaproteobacteria;Burkholderiales;Alcaligenaceae;	0.87254902	4.91E-06	0.002145525	-	-	-	-	-	-	copresence	0	1
Bacteria;Actinobacteria;Actinobacteridae;Actinomycetales;Micrococcineae;	Bacteria;Actinobacteria;Actinobacteridae;Actinomycetales;Corynebacterineae;	0.87254902	4.91E-06	0.002145525	-	-	-	-	-	-	copresence	0	1
Bacteria;Proteobacteria;Deltaproteobacteria;Myxococcales;	Bacteria;Proteobacteria;Deltaproteobacteria;	0.87254902	4.91E-06	0.002145525	-	-	-	-	-	-	copresence	0	1
Bacteria;Bacteroidetes;Bacteroidia;Bacteroidales;Prevotellaceae;	Bacteria;Bacteroidetes;Bacteroidia;Bacteroidales;	0.87254902	4.91E-06	0.002145525	-	-	-	-	-	-	copresence	0	1
Viruses;dsDNA viruses, no RNA stage;Caudovirales;Myoviridae;T4-like viruses;	Viruses;	0.87254902	4.91E-06	0.002145525	-	-	-	-	-	-	copresence	1	1
Bacteria;Actinobacteria;Actinobacteridae;Actinomycetales;Kineosporiineae;	Bacteria;Actinobacteria;	0.87254902	4.91E-06	0.002145525	-	-	-	-	-	-	copresence	0	1
Viruses;unclassified phages;environmental samples;	Viruses;environmental samples;	0.87254902	4.91E-06	0.002145525	-	-	-	-	-	-	copresence	1	1
Archaea;Euryarchaeota;Methanomicrobia;	Archaea;Euryarchaeota;	0.87254902	4.91E-06	0.002145525	-	-	-	-	-	-	copresence	0	1
Eukaryota;Metazoa;Echinodermata;Eleutherozoa;Echinozoa;	Bacteria;Acidobacteria;Candidatus Chloracidobacterium;	0.872378429	4.96E-06	0.002158795	-	-	-	-	-	-	copresence	0	0
Bacteria;Fibrobacteres;Fibrobacterales;Fibrobacteraceae;Fibrobacter;	Bacteria;Chlamydiae;Chlamydiales;Parachlamydiaceae;	0.871779824	5.13E-06	0.002207655	-	-	-	-	-	-	copresence	0	1
Bacteria;Spirochaetes;Spirochaetales;	Bacteria;Proteobacteria;Gammaproteobacteria;OMG group;SAR92 clade;	-0.870792028	5.42E-06	0.002288942	-	-	-	-	-	-	mutualExclusion	0	1
Eukaryota;Metazoa;Cnidaria;Anthozoa;Hexacorallia;	Eukaryota;Euglenozoa;Kinetoplastida;Trypanosomatidae;Leishmania;	0.870631678	5.47E-06	0.002302209	-	-	-	-	-	-	copresence	0	1
Bacteria;Actinobacteria;Actinobacteridae;Actinomycetales;Micromonosporineae;	Archaea;Crenarchaeota;Thermoprotei;Desulfurococcales;	0.87059107	5.48E-06	0.002305571	-	-	-	-	-	-	copresence	0	0
Eukaryota;Metazoa;Chordata;Cephalochordata;Branchiostomidae;	Eukaryota;Metazoa;	0.870098039	5.63E-06	0.002346493	-	-	-	-	-	-	copresence	0	1
Eukaryota;stramenopiles;PX clade;Phaeophyceae;Ectocarpales;	Eukaryota;Metazoa;Chordata;Cephalochordata;Branchiostomidae;	0.870098039	5.63E-06	0.002346493	-	-	-	-	-	-	copresence	0	1
Eukaryota;Viridiplantae;Chlorophyta;Chlorophyceae;Chlamydomonadales;	Eukaryota;Alveolata;Ciliophora;Intramacronucleata;Oligohymenophorea;	0.870098039	5.63E-06	0.002346493	-	-	-	-	-	-	copresence	0	1
Bacteria;Proteobacteria;Alphaproteobacteria;Rhizobiales;	Bacteria;Proteobacteria;	0.870098039	5.63E-06	0.002346493	-	-	-	-	-	-	copresence	0	1
Eukaryota;stramenopiles;PX clade;Phaeophyceae;Ectocarpales;	Eukaryota;Choanoflagellida;Codonosigidae;Monosiga;	0.870098039	5.63E-06	0.002346493	-	-	-	-	-	-	copresence	0	1
Bacteria;Actinobacteria;Actinobacteridae;Actinomycetales;Propionibacterineae;	Bacteria;Actinobacteria;Actinobacteridae;Actinomycetales;Micromonosporineae;	0.870098039	5.63E-06	0.002346493	-	-	-	-	-	-	copresence	0	1
Bacteria;Actinobacteria;Actinobacteridae;Actinomycetales;Streptosporangineae;	Bacteria;Actinobacteria;Actinobacteridae;Actinomycetales;Propionibacterineae;	0.870098039	5.63E-06	0.002346493	-	-	-	-	-	-	copresence	0	1
Viruses;dsDNA viruses, no RNA stage;Mimiviridae;Mimivirus;	Viruses;dsDNA viruses, no RNA stage;Caudovirales;Myoviridae;SPO1-like viruses;	0.870098039	5.63E-06	0.002346493	-	-	-	-	-	-	copresence	1	1
Bacteria;Chloroflexi;Thermomicrobiales;Thermomicrobiaceae;Thermomicrobium;	Archaea;Euryarchaeota;Marine Group III;environmental samples;	0.870098039	5.63E-06	0.002346493	-	-	-	-	-	-	copresence	0	0
Eukaryota;stramenopiles;Labyrinthulida;Thraustochytriidae;Schizochytrium;	Eukaryota;Viridiplantae;Chlorophyta;	0.869498132	5.81E-06	0.002404081	-	-	-	-	-	-	copresence	0	1
Bacteria;Spirochaetes;Spirochaetales;Spirochaetaceae;Spirochaeta;	Bacteria;Firmicutes;Bacillales;Bacillaceae;Anoxybacillus;	0.869081994	5.95E-06	0.002444392	-	-	-	-	-	-	copresence	0	1
Bacteria;Proteobacteria;Deltaproteobacteria;environmental samples;	Archaea;Euryarchaeota;Methanopyri;Methanopyrales;Methanopyraceae;	0.868829575	6.03E-06	0.002468984	-	-	-	-	-	-	copresence	0	0
Bacteria;Proteobacteria;Deltaproteobacteria;environmental samples;	Bacteria;Proteobacteria;Deltaproteobacteria;Myxococcales;Cystobacterineae;	0.868568803	6.12E-06	0.002494501	-	-	-	-	-	-	copresence	0	1
Bacteria;Firmicutes;Bacillales;Listeriaceae;Listeria;	Bacteria;Firmicutes;Bacillales;Alicyclobacillaceae;Alicyclobacillus;	0.867856423	6.35E-06	0.002564765	-	-	-	-	-	-	copresence	0	1
Bacteria;Proteobacteria;Deltaproteobacteria;Myxococcales;Cystobacterineae;	Bacteria;Deinococcus-Thermus;Deinococci;	0.867647059	6.43E-06	0.002585566	-	-	-	-	-	-	copresence	0	1
Bacteria;Bacteroidetes;Candidatus Amoebophilus;	Bacteria;Bacteroidetes;Bacteroidia;Bacteroidales;	0.867647059	6.43E-06	0.002585566	-	-	-	-	-	-	copresence	0	1
Bacteria;Deinococcus-Thermus;Deinococci;Deinococcales;Deinococcaceae;	Bacteria;Actinobacteria;Actinobacteridae;Actinomycetales;	0.867647059	6.43E-06	0.002585566	-	-	-	-	-	-	copresence	0	1
Bacteria;Chloroflexi;	Bacteria;Actinobacteria;Actinobacteridae;Actinomycetales;Streptomycineae;	0.867647059	6.43E-06	0.002585566	0.81071429	0.003486887	0.03903106	0.081739189	0.001152916	0.042578774	copresence	0	1
Bacteria;Thermobaculum;	Bacteria;Proteobacteria;Gammaproteobacteria;OMG group;SAR92 clade;	-0.867647059	6.43E-06	0.002585566	-	-	-	-	-	-	mutualExclusion	0	1
Eukaryota;Viridiplantae;Chlorophyta;Prasinophyceae;Mamiellales;	Archaea;Euryarchaeota;Thermococci;Thermococcales;Thermococcaceae;	-	-	-	0.93214286	7.61E-06	-	-	2.23E-05	0.002628912	copresence	0	0
Bacteria;Actinobacteria;environmental samples;	Bacteria;Actinobacteria;Actinobacteridae;Actinomycetales;Streptomycineae;	0.866952953	6.67E-06	0.002655001	-	-	-	-	-	-	copresence	0	1
Bacteria;candidate division WWE1;Candidatus Cloacamonas;	Bacteria;Cyanobacteria;Chroococcales;Thermosynechococcus;	0.866847547	6.71E-06	0.002665607	-	-	-	-	-	-	copresence	0	1
Bacteria;Spirochaetes;Spirochaetales;	Bacteria;Proteobacteria;Gammaproteobacteria;OMG group;BD1-7 clade;	-0.865616444	7.16E-06	0.002790635	-	-	-	-	-	-	mutualExclusion	0	1
Eukaryota;stramenopiles;Bacillariophyta;	Eukaryota;Choanoflagellida;Codonosigidae;Monosiga;	0.865196078	7.32E-06	0.002833789	-	-	-	-	-	-	copresence	0	1
Bacteria;Thermotogae;Thermotogales;Thermotogaceae;	Bacteria;Actinobacteria;Rubrobacteridae;Solirubrobacterales;Conexibacteraceae;	0.865196078	7.32E-06	0.002833789	-	-	-	-	-	-	copresence	0	1
Bacteria;Chloroflexi;Herpetosiphonales;Herpetosiphonaceae;Herpetosiphon;	Bacteria;Actinobacteria;Actinobacteridae;Actinomycetales;Frankineae;	0.865196078	7.32E-06	0.002833789	-	-	-	-	-	-	copresence	0	1
Bacteria;Proteobacteria;Gammaproteobacteria;OMG group;SAR92 clade;	Bacteria;Proteobacteria;Gammaproteobacteria;OMG group;BD1-7 clade;	0.865196078	7.32E-06	0.002833789	-	-	-	-	-	-	copresence	0	1
Eukaryota;Metazoa;Chordata;	Eukaryota;Fungi;Dikarya;	0.865196078	7.32E-06	0.002833789	0.85357143	0.009926366	0.06027087	0.006924883	0.000250093	0.015743272	copresence	0	1
Bacteria;Thermotogae;Thermotogales;Thermotogaceae;Fervidobacterium;	Bacteria;Deferribacteres;Deferribacterales;Deferribacteraceae;Denitrovibrio;	0.864500469	7.59E-06	0.002905681	-	-	-	-	-	-	copresence	0	1
Viruses;unclassified phages;environmental samples;	Bacteria;Cyanobacteria;environmental samples;	0.864327825	7.66E-06	0.002923613	-	-	-	-	-	-	copresence	1	0
Bacteria;Proteobacteria;Gammaproteobacteria;OMG group;BD1-7 clade;	Bacteria;Cyanobacteria;Oscillatoriales;Arthrospira;Arthrospira maxima;	-0.863590043	7.96E-06	0.003000622	-	-	-	-	-	-	mutualExclusion	0	1
Bacteria;Proteobacteria;Deltaproteobacteria;environmental samples;	Bacteria;Deinococcus-Thermus;Deinococci;	0.863489453	8.00E-06	0.003011168	-	-	-	-	-	-	copresence	0	1
Bacteria;Firmicutes;Clostridia;Clostridiales;Lachnospiraceae;	Bacteria;Actinobacteria;Actinobacteridae;Actinomycetales;Frankineae;	0.862745098	8.32E-06	0.003089523	-	-	-	-	-	-	copresence	0	1
Bacteria;Chloroflexi;	Bacteria;Actinobacteria;Actinobacteridae;	0.862745098	8.32E-06	0.003089523	-	-	-	-	-	-	copresence	0	1
Bacteria;Gemmatimonadetes;Gemmatimonadales;Gemmatimonadaceae;Gemmatimonas;	Bacteria;Acidobacteria;Solibacteres;Solibacterales;Solibacteraceae;	0.862745098	8.32E-06	0.003089523	-	-	-	-	-	-	copresence	0	1
Bacteria;Deinococcus-Thermus;Deinococci;Deinococcales;Deinococcaceae;	Bacteria;Actinobacteria;	0.862745098	8.32E-06	0.003089523	0.82142857	0.003689483	0.04965828	0.017789641	0.00023786	0.015448579	copresence	0	1
Bacteria;Spirochaetes;Spirochaetales;Leptospiraceae;Leptospira;	Bacteria;Proteobacteria;Deltaproteobacteria;Desulfobacterales;Desulfobacteraceae;	0.862745098	8.32E-06	0.003089523	-	-	-	-	-	-	copresence	0	1
Viruses;environmental samples;	Viruses;dsDNA viruses, no RNA stage;Caudovirales;Podoviridae;	0.862745098	8.32E-06	0.003089523	-	-	-	-	-	-	copresence	1	1
Eukaryota;stramenopiles;Bacillariophyta;	Eukaryota;Alveolata;Ciliophora;Intramacronucleata;Oligohymenophorea;	0.862745098	8.32E-06	0.003089523	-	-	-	-	-	-	copresence	0	1
Eukaryota;stramenopiles;Bacillariophyta;Coscinodiscophyceae;Thalassiosirophycidae;	Eukaryota;Metazoa;Chordata;Cephalochordata;Branchiostomidae;	0.862745098	8.32E-06	0.003089523	0.93928571	2.34E-05	-	-	7.71E-05	0.0076399	copresence	0	1
Archaea;Thaumarchaeota;marine archaeal group 1;environmental samples;	Archaea;Thaumarchaeota;	0.862745098	8.32E-06	0.003089523	-	-	-	-	-	-	copresence	0	1
Archaea;Thaumarchaeota;marine archaeal group 1;Nitrosopumilales;Nitrosopumilaceae;	Archaea;Thaumarchaeota;	0.862745098	8.32E-06	0.003089523	-	-	-	-	-	-	copresence	0	1
Bacteria;Actinobacteria;Actinobacteridae;Actinomycetales;Corynebacterineae;	Bacteria;Actinobacteria;	0.862745098	8.32E-06	0.003089523	-	-	-	-	-	-	copresence	0	1
Eukaryota;stramenopiles;	Eukaryota;Choanoflagellida;Codonosigidae;Monosiga;	0.862745098	8.32E-06	0.003089523	-	-	-	-	-	-	copresence	0	1
Bacteria;Proteobacteria;Alphaproteobacteria;Rickettsiales;Rickettsiaceae;	Bacteria;Proteobacteria;Alphaproteobacteria;Rickettsiales;Anaplasmataceae;	0.862745098	8.32E-06	0.003089523	-	-	-	-	-	-	copresence	0	1
Bacteria;Proteobacteria;Gammaproteobacteria;Vibrionales;Vibrionaceae;	Bacteria;Proteobacteria;Betaproteobacteria;Neisseriales;Neisseriaceae;	0.862745098	8.32E-06	0.003089523	-	-	-	-	-	-	copresence	0	1
Eukaryota;Alveolata;Apicomplexa;Coccidia;Eucoccidiorida;	Bacteria;Bacteroidetes;environmental samples;	-0.862745098	8.32E-06	0.003089523	-	-	-	-	-	-	mutualExclusion	0	0
Eukaryota;Metazoa;Arthropoda;Crustacea;Malacostraca;	Bacteria;Proteobacteria;Gammaproteobacteria;OMG group;BD1-7 clade;	-0.862509044	8.42E-06	0.003114485	-	-	-	-	-	-	mutualExclusion	0	0
Eukaryota;stramenopiles;Bacillariophyta;	Eukaryota;Haptophyceae;Isochrysidales;Noelaerhabdaceae;Emiliania;	0.862410466	8.46E-06	0.003124924	-	-	-	-	-	-	copresence	0	1
Eukaryota;stramenopiles;Labyrinthulida;Thraustochytriidae;Schizochytrium;	Eukaryota;Alveolata;	0.861734756	8.76E-06	0.003196714	-	-	-	-	-	-	copresence	0	1
Eukaryota;Jakobida;Histionidae;Reclinomonas;	Bacteria;Firmicutes;Lactobacillales;Carnobacteriaceae;Granulicatella;	-0.861431174	8.90E-06	0.003229093	-0.84358849	0.010572713	8.06823757	0.008895377	0.000351173	0.018373166	mutualExclusion	0	0
Viruses;dsDNA viruses, no RNA stage;Caudovirales;Siphoviridae;	Eukaryota;Alveolata;Apicomplexa;Aconoidasida;Piroplasmida;	0.861108462	9.05E-06	0.003263591	-	-	-	-	-	-	copresence	1	0
Bacteria;Chloroflexi;	Bacteria;Actinobacteria;environmental samples;	0.860821744	9.18E-06	0.003294308	-	-	-	-	-	-	copresence	0	1
Bacteria;Fusobacteria;Fusobacteriales;Fusobacteriaceae;	Bacteria;Chlamydiae;Chlamydiales;Parachlamydiaceae;	0.860682202	9.24E-06	0.003309278	-	-	-	-	-	-	copresence	0	1
Bacteria;Proteobacteria;Deltaproteobacteria;Desulfuromonadales;	Bacteria;Chlorobi;Chlorobia;Chlorobiales;Chlorobiaceae;	0.860294118	9.43E-06	0.003350983	-	-	-	-	-	-	copresence	0	1
Eukaryota;stramenopiles;	Eukaryota;Metazoa;Chordata;Cephalochordata;Branchiostomidae;	0.860294118	9.43E-06	0.003350983	-	-	-	-	-	-	copresence	0	1
Bacteria;Gemmatimonadetes;Gemmatimonadales;Gemmatimonadaceae;Gemmatimonas;	Archaea;Euryarchaeota;Marine Group III;environmental samples;	0.860294118	9.43E-06	0.003350983	-	-	-	-	-	-	copresence	0	0
Bacteria;Proteobacteria;Deltaproteobacteria;Desulfobacterales;Desulfobacteraceae;	Bacteria;Actinobacteria;Actinobacteridae;Actinomycetales;Corynebacterineae;	0.860294118	9.43E-06	0.003350983	-	-	-	-	-	-	copresence	0	1
Bacteria;Proteobacteria;Deltaproteobacteria;Myxococcales;Nannocystineae;	Bacteria;Actinobacteria;Actinobacteridae;Actinomycetales;Corynebacterineae;	0.860294118	9.43E-06	0.003350983	-	-	-	-	-	-	copresence	0	1
Eukaryota;stramenopiles;Bacillariophyta;	Eukaryota;Alveolata;Perkinsea;Perkinsida;Perkinsidae;	0.860294118	9.43E-06	0.003350983	-	-	-	-	-	-	copresence	0	1
Bacteria;Firmicutes;Clostridia;Clostridiales;Peptococcaceae;	Bacteria;Actinobacteria;Acidimicrobidae;Acidimicrobiales;Acidimicrobineae;	0.860294118	9.43E-06	0.003350983	-	-	-	-	-	-	copresence	0	1
Bacteria;Deinococcus-Thermus;Deinococci;Deinococcales;Deinococcaceae;	Bacteria;Actinobacteria;Acidimicrobidae;Acidimicrobiales;Acidimicrobineae;	0.860294118	9.43E-06	0.003350983	-	-	-	-	-	-	copresence	0	1
Eukaryota;Choanoflagellida;Codonosigidae;Monosiga;	Eukaryota;Alveolata;Perkinsea;Perkinsida;Perkinsidae;	0.860294118	9.43E-06	0.003350983	-	-	-	-	-	-	copresence	0	1
Eukaryota;stramenopiles;Bacillariophyta;Bacillariophyceae;Bacillariophycidae;	Eukaryota;Haptophyceae;Isochrysidales;Noelaerhabdaceae;Emiliania;	0.859953456	9.59E-06	0.003391327	-	-	-	-	-	-	copresence	0	1
Bacteria;Spirochaetes;Spirochaetales;Spirochaetaceae;Borrelia;	Bacteria;Actinobacteria;Actinobacteridae;Actinomycetales;Frankineae;	0.859595502	9.77E-06	0.003433895	-	-	-	-	-	-	copresence	0	1
Bacteria;Chloroflexi;Herpetosiphonales;Herpetosiphonaceae;Herpetosiphon;	Archaea;Euryarchaeota;Candidatus Parvarchaeum;	0.85806458	1.05E-05	0.003617856	-	-	-	-	-	-	copresence	0	0
Eukaryota;Rhizaria;Cercozoa;Silicofilosea;Euglyphida;	Bacteria;Synergistetes;Synergistia;Synergistales;Synergistaceae;	-0.857853067	1.07E-05	0.003643498	-	-	-	-	-	-	mutualExclusion	0	0
Bacteria;Firmicutes;Clostridia;	Bacteria;Actinobacteria;Actinobacteridae;Actinomycetales;Streptosporangineae;	0.857843137	1.07E-05	0.003644703	-	-	-	-	-	-	copresence	0	1
Bacteria;Nitrospirae;Nitrospirales;Nitrospiraceae;Thermodesulfovibrio;	Bacteria;Cyanobacteria;Nostocales;Nostocaceae;Raphidiopsis;	0.857843137	1.07E-05	0.003644703	-	-	-	-	-	-	copresence	0	1
Bacteria;Proteobacteria;Gammaproteobacteria;Alteromonadales;Shewanellaceae;	Bacteria;Proteobacteria;Gammaproteobacteria;Alteromonadales;Colwelliaceae;	0.857843137	1.07E-05	0.003644703	-	-	-	-	-	-	copresence	0	1
Bacteria;Chloroflexi;	Bacteria;Actinobacteria;Actinobacteridae;Actinomycetales;Streptosporangineae;	0.857843137	1.07E-05	0.003644703	-	-	-	-	-	-	copresence	0	1
Bacteria;Proteobacteria;Deltaproteobacteria;Desulfovibrionales;	Bacteria;Proteobacteria;Deltaproteobacteria;Bdellovibrionales;Bdellovibrionaceae;	0.857843137	1.07E-05	0.003644703	-	-	-	-	-	-	copresence	0	1
Bacteria;Proteobacteria;Gammaproteobacteria;OMG group;SAR92 clade;	Bacteria;Actinobacteria;Actinobacteridae;	-0.857843137	1.07E-05	0.003644703	-	-	-	-	-	-	mutualExclusion	0	1
Bacteria;Proteobacteria;Gammaproteobacteria;OMG group;SAR92 clade;	Bacteria;Actinobacteria;Acidimicrobidae;Acidimicrobiales;Acidimicrobineae;	-0.857843137	1.07E-05	0.003644703	-	-	-	-	-	-	mutualExclusion	0	1
Bacteria;candidate division WS3;environmental samples;	Bacteria;Firmicutes;Clostridia;Halanaerobiales;Halanaerobiaceae;	0.857496446	1.08E-05	0.003686847	-	-	-	-	-	-	copresence	0	1
Archaea;Euryarchaeota;environmental samples;	Archaea;Euryarchaeota;	0.857496446	1.08E-05	0.003686847	-	-	-	-	-	-	copresence	0	1
Bacteria;Firmicutes;Clostridia;Clostridiales;Lachnospiraceae;	Archaea;Crenarchaeota;Thermoprotei;Desulfurococcales;	0.856811931	1.12E-05	0.003770437	-	-	-	-	-	-	copresence	0	0
Bacteria;Spirochaetes;Spirochaetales;Spirochaetaceae;Borrelia;	Bacteria;Actinobacteria;Actinobacteridae;Actinomycetales;Pseudonocardineae;	0.855916777	1.17E-05	0.003880451	-	-	-	-	-	-	copresence	0	1
Bacteria;Proteobacteria;Deltaproteobacteria;Desulfobacterales;	Bacteria;Cyanobacteria;Chroococcales;Crocosphaera;	0.855563839	1.19E-05	0.003924027	-	-	-	-	-	-	copresence	0	1
Bacteria;Proteobacteria;Betaproteobacteria;Rhodocyclales;Rhodocyclaceae;	Bacteria;Acidobacteria;Candidatus Chloracidobacterium;	0.855559282	1.19E-05	0.00392459	-	-	-	-	-	-	copresence	0	1
Bacteria;Firmicutes;Clostridia;Clostridiales;Clostridiales Family XVIII. Incertae Sedis;	Archaea;Euryarchaeota;Thermococci;Thermococcales;Thermococcaceae;	0.855392157	1.20E-05	0.003945261	-	-	-	-	-	-	copresence	0	0
Bacteria;Proteobacteria;Deltaproteobacteria;Desulfobacterales;Desulfobacteraceae;	Bacteria;Actinobacteria;Actinobacteridae;Actinomycetales;Frankineae;	0.855392157	1.20E-05	0.003945261	-	-	-	-	-	-	copresence	0	1
Bacteria;Proteobacteria;Deltaproteobacteria;Myxococcales;Nannocystineae;	Bacteria;Planctomycetes;Planctomycetacia;Planctomycetales;Candidatus Kuenenia;	0.855392157	1.20E-05	0.003945261	-	-	-	-	-	-	copresence	0	1
Bacteria;Proteobacteria;Gammaproteobacteria;environmental samples;	Bacteria;Proteobacteria;Gammaproteobacteria;OMG group;	0.855392157	1.20E-05	0.003945261	-	-	-	-	-	-	copresence	0	1
Archaea;Euryarchaeota;Halobacteria;Halobacteriales;Halobacteriaceae;	Archaea;	0.855392157	1.20E-05	0.003945261	-	-	-	-	-	-	copresence	0	1
Bacteria;Proteobacteria;Deltaproteobacteria;Myxococcales;Cystobacterineae;	Bacteria;Proteobacteria;Deltaproteobacteria;	0.855392157	1.20E-05	0.003945261	-	-	-	-	-	-	copresence	0	1
Bacteria;Proteobacteria;Deltaproteobacteria;Desulfobacterales;Desulfobacteraceae;	Bacteria;Firmicutes;	0.855392157	1.20E-05	0.003945261	-	-	-	-	-	-	copresence	0	1
Bacteria;Bacteroidetes;Flavobacteria;Flavobacteriales;	Bacteria;Bacteroidetes;Flavobacteria;	0.855392157	1.20E-05	0.003945261	-	-	-	-	-	-	copresence	0	1
Bacteria;Tenericutes;Mollicutes;Mycoplasmataceae;Mycoplasma;	Bacteria;Proteobacteria;Alphaproteobacteria;Rickettsiales;SAR11 cluster;	0.855392157	1.20E-05	0.003945261	0.8	0.008018935	0.03971656	0.026479424	0.000842488	0.034875299	copresence	0	1
Bacteria;Proteobacteria;Gammaproteobacteria;Alteromonadales;Idiomarinaceae;	Bacteria;Proteobacteria;Alphaproteobacteria;Rhizobiales;Methylocystaceae;	0.855392157	1.20E-05	0.003945261	-	-	-	-	-	-	copresence	0	1
Bacteria;Cyanobacteria;Chroococcales;Synechococcus;environmental samples;	Bacteria;Bacteroidetes;Bacteroidia;Bacteroidales;Porphyromonadaceae;	-0.854690535	1.24E-05	0.004032283	-	-	-	-	-	-	mutualExclusion	0	1
Eukaryota;stramenopiles;Pelagophyceae;	Eukaryota;Metazoa;Chordata;Craniata;Vertebrata;	0.853663721	1.31E-05	0.004160257	-	-	-	-	-	-	copresence	0	1
Viruses;dsDNA viruses, no RNA stage;Herpesvirales;Herpesviridae;Gammaherpesvirinae;	Bacteria;Proteobacteria;Gammaproteobacteria;Thiotrichales;Thiotrichaceae;	0.853330753	1.33E-05	0.004201893	-	-	-	-	-	-	copresence	1	0
Eukaryota;Viridiplantae;Chlorophyta;Prasinophyceae;Mamiellales;	Archaea;Euryarchaeota;Marine Group II;environmental samples;	0.852941177	1.35E-05	0.00425068	-	-	-	-	-	-	copresence	0	0
Eukaryota;Fungi;Dikarya;	Eukaryota;Choanoflagellida;Codonosigidae;Monosiga;	0.852941177	1.35E-05	0.00425068	-	-	-	-	-	-	copresence	0	1
Bacteria;Planctomycetes;Planctomycetacia;Planctomycetales;Candidatus Kuenenia;	Bacteria;Chloroflexi;Sphaerobacteridae;Sphaerobacterales;Sphaerobacterineae;	0.852941177	1.35E-05	0.00425068	-	-	-	-	-	-	copresence	0	1
Bacteria;Actinobacteria;Actinobacteridae;Actinomycetales;Streptomycineae;	Bacteria;Actinobacteria;Actinobacteridae;Actinomycetales;Kineosporiineae;	0.852941177	1.35E-05	0.00425068	-	-	-	-	-	-	copresence	0	1
Bacteria;Firmicutes;Clostridia;Clostridiales;Heliobacteriaceae;	Bacteria;Firmicutes;Bacillales;Paenibacillaceae;Paenibacillus;	0.852941177	1.35E-05	0.00425068	-	-	-	-	-	-	copresence	0	1
Bacteria;candidate division WWE1;Candidatus Cloacamonas;	Bacteria;Chloroflexi;Herpetosiphonales;Herpetosiphonaceae;Herpetosiphon;	0.852941177	1.35E-05	0.00425068	-	-	-	-	-	-	copresence	0	1
Bacteria;Proteobacteria;Alphaproteobacteria;Rhizobiales;Beijerinckiaceae;	Bacteria;Firmicutes;Clostridia;Clostridiales;Heliobacteriaceae;	0.852941177	1.35E-05	0.00425068	-	-	-	-	-	-	copresence	0	1
Bacteria;Firmicutes;	Bacteria;Actinobacteria;Acidimicrobidae;Acidimicrobiales;Acidimicrobineae;	0.852941177	1.35E-05	0.00425068	-	-	-	-	-	-	copresence	0	1
Bacteria;Proteobacteria;Deltaproteobacteria;Desulfobacterales;Desulfobacteraceae;	Bacteria;Actinobacteria;Acidimicrobidae;Acidimicrobiales;Acidimicrobineae;	0.852941177	1.35E-05	0.00425068	-	-	-	-	-	-	copresence	0	1
Bacteria;Actinobacteria;Actinobacteridae;Actinomycetales;Catenulisporineae;	Archaea;Euryarchaeota;Thermococci;Thermococcales;Thermococcaceae;	0.852941177	1.35E-05	0.00425068	-	-	-	-	-	-	copresence	0	0
Viruses;dsDNA viruses, no RNA stage;Caudovirales;Podoviridae;Autographivirinae;	Viruses;dsDNA viruses, no RNA stage;Caudovirales;Myoviridae;T4-like viruses;	0.852941177	1.35E-05	0.00425068	-	-	-	-	-	-	copresence	1	1
Bacteria;Firmicutes;	Bacteria;Actinobacteria;Actinobacteridae;Actinomycetales;Corynebacterineae;	0.852941177	1.35E-05	0.00425068	-	-	-	-	-	-	copresence	0	1
Eukaryota;Metazoa;Chordata;Cephalochordata;Branchiostomidae;	Eukaryota;Fungi;Dikarya;Ascomycota;Saccharomyceta;	0.852941177	1.35E-05	0.00425068	-	-	-	-	-	-	copresence	0	1
Bacteria;Actinobacteria;Actinobacteridae;Actinomycetales;Propionibacterineae;	Bacteria;Actinobacteria;Actinobacteridae;Actinomycetales;Micrococcineae;	0.852941177	1.35E-05	0.00425068	-	-	-	-	-	-	copresence	0	1
Bacteria;Proteobacteria;Betaproteobacteria;Burkholderiales;Alcaligenaceae;	Bacteria;Proteobacteria;Alphaproteobacteria;Rhodospirillales;Rhodospirillaceae;	0.852941177	1.35E-05	0.00425068	0.78571429	0.007742717	0.0308175	0.030563358	0.000945796	0.037902266	copresence	0	1
Bacteria;Chloroflexi;Chloroflexales;Chloroflexaceae;Chloroflexus;	Bacteria;Chloroflexi;	0.852941177	1.35E-05	0.00425068	-	-	-	-	-	-	copresence	0	1
Bacteria;Verrucomicrobia;Verrucomicrobiae;Verrucomicrobiales;Verrucomicrobia subdivision 3;	Bacteria;Planctomycetes;Planctomycetacia;Planctomycetales;Planctomycetaceae;	0.852941177	1.35E-05	0.00425068	-	-	-	-	-	-	copresence	0	1
Bacteria;Chloroflexi;	Bacteria;Actinobacteria;Actinobacteridae;Actinomycetales;Kineosporiineae;	0.850490196	1.52E-05	0.004558927	-	-	-	-	-	-	copresence	0	1
Bacteria;Proteobacteria;Deltaproteobacteria;Desulfobacterales;Desulfobacteraceae;	Bacteria;Chloroflexi;	0.850490196	1.52E-05	0.004558927	-	-	-	-	-	-	copresence	0	1
Bacteria;Deferribacteres;Deferribacterales;Deferribacteraceae;	Archaea;	0.850490196	1.52E-05	0.004558927	-	-	-	-	-	-	copresence	0	0
Bacteria;Firmicutes;Clostridia;Clostridiales;Clostridiales Family XVIII. Incertae Sedis;	Archaea;Euryarchaeota;Thermoplasmata;Thermoplasmatales;	0.850490196	1.52E-05	0.004558927	-	-	-	-	-	-	copresence	0	0
Bacteria;Proteobacteria;Alphaproteobacteria;Sphingomonadales;Erythrobacteraceae;	Bacteria;Actinobacteria;Actinobacteridae;Actinomycetales;Micromonosporineae;	0.850490196	1.52E-05	0.004558927	-	-	-	-	-	-	copresence	0	1
Bacteria;Actinobacteria;Actinobacteridae;Actinomycetales;Streptosporangineae;	Bacteria;Actinobacteria;Actinobacteridae;Actinomycetales;Streptomycineae;	0.850490196	1.52E-05	0.004558927	-	-	-	-	-	-	copresence	0	1
Bacteria;Actinobacteria;Actinobacteridae;Actinomycetales;Streptomycineae;	Bacteria;Actinobacteria;Actinobacteridae;Actinomycetales;Pseudonocardineae;	0.850490196	1.52E-05	0.004558927	-	-	-	-	-	-	copresence	0	1
Bacteria;Actinobacteria;Actinobacteridae;Actinomycetales;Frankineae;	Bacteria;Actinobacteria;	0.850490196	1.52E-05	0.004558927	-	-	-	-	-	-	copresence	0	1
Bacteria;candidate division WWE1;Candidatus Cloacamonas;	Bacteria;Proteobacteria;Deltaproteobacteria;Myxococcales;Cystobacterineae;	0.850490196	1.52E-05	0.004558927	-	-	-	-	-	-	copresence	0	1
Viruses;environmental samples;	Viruses;dsDNA viruses, no RNA stage;Caudovirales;Podoviridae;Autographivirinae;	0.850490196	1.52E-05	0.004558927	-	-	-	-	-	-	copresence	1	1
Bacteria;candidate division WWE1;Candidatus Cloacamonas;	Bacteria;Proteobacteria;Deltaproteobacteria;Myxococcales;	0.850490196	1.52E-05	0.004558927	-	-	-	-	-	-	copresence	0	1
Bacteria;Actinobacteria;Actinobacteridae;Actinomycetales;Streptomycineae;	Bacteria;Actinobacteria;Actinobacteridae;Actinomycetales;Propionibacterineae;	0.850490196	1.52E-05	0.004558927	-	-	-	-	-	-	copresence	0	1
Eukaryota;Metazoa;Chordata;Cephalochordata;Branchiostomidae;	Eukaryota;Alveolata;Ciliophora;Intramacronucleata;Oligohymenophorea;	0.850490196	1.52E-05	0.004558927	-	-	-	-	-	-	copresence	0	1
Bacteria;Firmicutes;Clostridia;Clostridiales;Syntrophomonadaceae;	Bacteria;Firmicutes;Clostridia;Clostridiales;Clostridiales Family XVIII. Incertae Sedis;	0.850490196	1.52E-05	0.004558927	-	-	-	-	-	-	copresence	0	1
Bacteria;candidate division WWE1;Candidatus Cloacamonas;	Bacteria;Actinobacteria;Actinobacteridae;Actinomycetales;Frankineae;	0.850490196	1.52E-05	0.004558927	-	-	-	-	-	-	copresence	0	1
Bacteria;Proteobacteria;Alphaproteobacteria;Rickettsiales;Rickettsiaceae;	Bacteria;Proteobacteria;Alphaproteobacteria;Rickettsiales;	0.850490196	1.52E-05	0.004558927	-	-	-	-	-	-	copresence	0	1
Bacteria;Proteobacteria;Deltaproteobacteria;Desulfuromonadales;Geobacteraceae;	Bacteria;Proteobacteria;Deltaproteobacteria;Desulfovibrionales;Desulfohalobiaceae;	0.850490196	1.52E-05	0.004558927	-	-	-	-	-	-	copresence	0	1
Bacteria;Proteobacteria;Deltaproteobacteria;Myxococcales;Nannocystineae;	Bacteria;Deinococcus-Thermus;Deinococci;Deinococcales;Trueperaceae;	0.850490196	1.52E-05	0.004558927	-	-	-	-	-	-	copresence	0	1
Bacteria;Synergistetes;Synergistia;Synergistales;Synergistaceae;	Bacteria;Cyanobacteria;Chroococcales;Synechococcus;	-0.850490196	1.52E-05	0.004558927	-	-	-	-	-	-	mutualExclusion	0	1
Bacteria;Proteobacteria;Betaproteobacteria;	Bacteria;Cyanobacteria;Prochlorales;Prochlorococcaceae;Prochlorococcus;	-0.850490196	1.52E-05	0.004558927	-	-	-	-	-	-	mutualExclusion	0	1
Bacteria;Cyanobacteria;Nostocales;Nostocaceae;	Archaea;Euryarchaeota;environmental samples;	0.850125416	1.55E-05	0.004604921	-	-	-	-	-	-	copresence	0	0
Bacteria;Spirochaetes;Spirochaetales;	Archaea;Euryarchaeota;Candidatus Parvarchaeum;	0.849090478	1.62E-05	0.004735448	-	-	-	-	-	-	copresence	0	0
Bacteria;Proteobacteria;Gammaproteobacteria;environmental samples;	Bacteria;Cyanobacteria;Oscillatoriales;Arthrospira;Arthrospira maxima;	-0.84870056	1.65E-05	0.004784616	-	-	-	-	-	-	mutualExclusion	0	1
Bacteria;candidate division WWE1;Candidatus Cloacamonas;	Archaea;Crenarchaeota;Thermoprotei;	0.848559326	1.67E-05	0.004802422	-	-	-	-	-	-	copresence	0	0
Bacteria;Firmicutes;Clostridia;Thermoanaerobacterales;	Bacteria;Actinobacteria;Actinobacteridae;Actinomycetales;Propionibacterineae;	0.848559326	1.67E-05	0.004802422	-	-	-	-	-	-	copresence	0	1
Environmental samples;	Archaea;Euryarchaeota;Methanomicrobia;Methanosarcinales;	0.848351512	1.68E-05	0.004828617	-	-	-	-	-	-	copresence	0	0
Bacteria;Proteobacteria;Deltaproteobacteria;environmental samples;	Bacteria;Firmicutes;Bacillales;Paenibacillaceae;Paenibacillus;	0.848251404	1.69E-05	0.004841233	-	-	-	-	-	-	copresence	0	1
Bacteria;Proteobacteria;Epsilonproteobacteria;	Bacteria;	0.848039216	1.71E-05	0.004867968	-	-	-	-	-	-	copresence	0	1
Bacteria;Proteobacteria;Gammaproteobacteria;Thiotrichales;Thiotrichaceae;	Bacteria;Proteobacteria;Betaproteobacteria;Burkholderiales;Methylibium;	0.848039216	1.71E-05	0.004867968	-	-	-	-	-	-	copresence	0	1
Bacteria;Proteobacteria;Betaproteobacteria;Burkholderiales;	Bacteria;Firmicutes;Clostridia;Clostridiales;Heliobacteriaceae;	0.848039216	1.71E-05	0.004867968	-	-	-	-	-	-	copresence	0	1
Bacteria;Proteobacteria;Alphaproteobacteria;Rickettsiales;SAR11 cluster;	Bacteria;Proteobacteria;Alphaproteobacteria;Rickettsiales;Rickettsiaceae;	0.848039216	1.71E-05	0.004867968	-	-	-	-	-	-	copresence	0	1
Bacteria;Chloroflexi;Chloroflexales;Chloroflexaceae;	Bacteria;Actinobacteria;Actinobacteridae;Actinomycetales;	0.848039216	1.71E-05	0.004867968	-	-	-	-	-	-	copresence	0	1
Archaea;Euryarchaeota;Thermococci;Thermococcales;Thermococcaceae;	Archaea;Euryarchaeota;Aciduliprofundum;	0.848039216	1.71E-05	0.004867968	-	-	-	-	-	-	copresence	0	1
Bacteria;Fusobacteria;Fusobacteriales;Fusobacteriaceae;	Bacteria;Fibrobacteres;Fibrobacterales;Fibrobacteraceae;Fibrobacter;	0.848039216	1.71E-05	0.004867968	-	-	-	-	-	-	copresence	0	1
Bacteria;Proteobacteria;Deltaproteobacteria;Myxococcales;Sorangiineae;	Bacteria;Proteobacteria;Deltaproteobacteria;Myxococcales;Cystobacterineae;	0.848039216	1.71E-05	0.004867968	-	-	-	-	-	-	copresence	0	1
Bacteria;Firmicutes;Bacillales;	Bacteria;Acidobacteria;Acidobacteriales;Acidobacteriaceae;Acidobacterium;	0.848039216	1.71E-05	0.004867968	-	-	-	-	-	-	copresence	0	1
Bacteria;Proteobacteria;Deltaproteobacteria;Desulfovibrionales;	Bacteria;Actinobacteria;Actinobacteridae;Actinomycetales;Streptomycineae;	0.848039216	1.71E-05	0.004867968	-	-	-	-	-	-	copresence	0	1
Eukaryota;stramenopiles;Bacillariophyta;	Eukaryota;Viridiplantae;Chlorophyta;	0.848039216	1.71E-05	0.004867968	-	-	-	-	-	-	copresence	0	1
Bacteria;Actinobacteria;Actinobacteridae;Actinomycetales;Streptomycineae;	Bacteria;Actinobacteria;Actinobacteridae;Actinomycetales;Frankineae;	0.848039216	1.71E-05	0.004867968	-	-	-	-	-	-	copresence	0	1
Eukaryota;Viridiplantae;Streptophyta;Embryophyta;Tracheophyta;	Eukaryota;Viridiplantae;	0.848039216	1.71E-05	0.004867968	-	-	-	-	-	-	copresence	0	1
Eukaryota;stramenopiles;Oomycetes;Peronosporales;Phytophthora;	Eukaryota;Alveolata;Ciliophora;Intramacronucleata;Oligohymenophorea;	0.848039216	1.71E-05	0.004867968	-	-	-	-	-	-	copresence	0	1
Bacteria;Actinobacteria;Actinobacteridae;Actinomycetales;Kineosporiineae;	Bacteria;Actinobacteria;Actinobacteridae;	0.848039216	1.71E-05	0.004867968	-	-	-	-	-	-	copresence	0	1
Bacteria;Proteobacteria;Alphaproteobacteria;Rickettsiales;SAR11 cluster;	Archaea;Euryarchaeota;Methanobacteria;Methanobacteriales;Methanobacteriaceae;	-0.848039216	1.71E-05	0.004867968	-	-	-	-	-	-	mutualExclusion	0	0
Bacteria;Firmicutes;Bacillales;Paenibacillaceae;	Bacteria;Elusimicrobia;	0.847814644	1.72E-05	0.004896824	-	-	-	-	-	-	copresence	0	1
Bacteria;candidate division WS3;environmental samples;	Bacteria;Chlorobi;Chlorobia;Chlorobiales;Chlorobiaceae;	0.847668406	1.74E-05	0.004915612	-	-	-	-	-	-	copresence	0	1
Bacteria;Actinobacteria;environmental samples;	Bacteria;Actinobacteria;Actinobacteridae;Actinomycetales;Kineosporiineae;	0.846106842	1.86E-05	0.005115986	-	-	-	-	-	-	copresence	0	1
Bacteria;Proteobacteria;Deltaproteobacteria;environmental samples;	Bacteria;Proteobacteria;Deltaproteobacteria;Myxococcales;	0.845711729	1.90E-05	0.005166579	-	-	-	-	-	-	copresence	0	1
Bacteria;Firmicutes;Clostridia;Clostridiales;Syntrophomonadaceae;	Bacteria;Actinobacteria;Actinobacteridae;Actinomycetales;Pseudonocardineae;	0.845588235	1.91E-05	0.00518238	-	-	-	-	-	-	copresence	0	1
Viruses;dsDNA viruses, no RNA stage;Phycodnaviridae;	Viruses;dsDNA viruses, no RNA stage;	0.845588235	1.91E-05	0.00518238	-	-	-	-	-	-	copresence	1	1
Bacteria;Actinobacteria;Actinobacteridae;Actinomycetales;Streptomycineae;	Bacteria;Actinobacteria;Acidimicrobidae;Acidimicrobiales;Acidimicrobineae;	0.845588235	1.91E-05	0.00518238	-	-	-	-	-	-	copresence	0	1
Eukaryota;stramenopiles;Bacillariophyta;Bacillariophyceae;Bacillariophycidae;	Eukaryota;Alveolata;Perkinsea;Perkinsida;Perkinsidae;	0.845588235	1.91E-05	0.00518238	-	-	-	-	-	-	copresence	0	1
Bacteria;Proteobacteria;Deltaproteobacteria;Myxococcales;Cystobacterineae;	Bacteria;Chloroflexi;	0.845588235	1.91E-05	0.00518238	-	-	-	-	-	-	copresence	0	1
Bacteria;Proteobacteria;Deltaproteobacteria;Myxococcales;Sorangiineae;	Archaea;Euryarchaeota;Methanomicrobia;Methanosarcinales;Methanosarcinaceae;	0.845588235	1.91E-05	0.00518238	-	-	-	-	-	-	copresence	0	0
Bacteria;Deinococcus-Thermus;Deinococci;Deinococcales;Deinococcaceae;	Bacteria;Actinobacteria;Actinobacteridae;Actinomycetales;Frankineae;	0.845588235	1.91E-05	0.00518238	-	-	-	-	-	-	copresence	0	1
Viruses;dsDNA viruses, no RNA stage;Caudovirales;Myoviridae;	Viruses;	0.845588235	1.91E-05	0.00518238	-	-	-	-	-	-	copresence	1	1
Bacteria;Thermotogae;Thermotogales;Thermotogaceae;	Bacteria;Firmicutes;Clostridia;Clostridiales;	0.845588235	1.91E-05	0.00518238	-	-	-	-	-	-	copresence	0	1
Bacteria;Spirochaetes;Spirochaetales;Leptospiraceae;Leptospira;	Bacteria;Deinococcus-Thermus;Deinococci;Deinococcales;Deinococcaceae;	0.845588235	1.91E-05	0.00518238	-	-	-	-	-	-	copresence	0	1
Bacteria;Proteobacteria;Gammaproteobacteria;OMG group;SAR92 clade;	Bacteria;Proteobacteria;Gammaproteobacteria;OMG group;	0.845588235	1.91E-05	0.00518238	-	-	-	-	-	-	copresence	0	1
Eukaryota;Metazoa;Chordata;Cephalochordata;Branchiostomidae;	Eukaryota;Fungi;Dikarya;	0.845588235	1.91E-05	0.00518238	-	-	-	-	-	-	copresence	0	1
Eukaryota;Alveolata;Ciliophora;Intramacronucleata;Oligohymenophorea;	Eukaryota;	0.845588235	1.91E-05	0.00518238	-	-	-	-	-	-	copresence	0	1
Eukaryota;stramenopiles;PX clade;Phaeophyceae;Ectocarpales;	Eukaryota;Alveolata;Perkinsea;Perkinsida;Perkinsidae;	0.845588235	1.91E-05	0.00518238	-	-	-	-	-	-	copresence	0	1
Bacteria;Bacteroidetes;Cytophagia;Cytophagales;Cytophagaceae;	Bacteria;Bacteroidetes;Candidatus Amoebophilus;	0.845588235	1.91E-05	0.00518238	-	-	-	-	-	-	copresence	0	1
Eukaryota;stramenopiles;Bacillariophyta;Bacillariophyceae;Bacillariophycidae;	Bacteria;Proteobacteria;Epsilonproteobacteria;Nautiliales;Nautiliaceae;	-0.845588235	1.91E-05	0.00518238	-	-	-	-	-	-	mutualExclusion	0	0
Bacteria;Verrucomicrobia;unclassified Verrucomicrobia;Methylacidiphilales;Methylacidiphilaceae;	Bacteria;Aquificae;Aquificales;Aquificaceae;Hydrogenobacter;	0.845211396	1.94E-05	0.005230559	-	-	-	-	-	-	copresence	0	1
Eukaryota;stramenopiles;	Eukaryota;Haptophyceae;Isochrysidales;Noelaerhabdaceae;Emiliania;	0.845211396	1.94E-05	0.005230559	-	-	-	-	-	-	copresence	0	1
Bacteria;Spirochaetes;Spirochaetales;Spirochaetaceae;	Bacteria;Chloroflexi;Chloroflexales;Chloroflexaceae;Roseiflexus;	0.845211396	1.94E-05	0.005230559	-	-	-	-	-	-	copresence	0	1
Eukaryota;stramenopiles;Chrysophyceae;Chromulinales;Chromulinaceae;	Bacteria;Bacteroidetes;Bacteroidia;Bacteroidales;Prevotellaceae;	-0.845211396	1.94E-05	0.005230559	-	-	-	-	-	-	mutualExclusion	0	0
Bacteria;Nitrospirae;Nitrospirales;Nitrospiraceae;Nitrospira;	Bacteria;Cyanobacteria;Chroococcales;Thermosynechococcus;	0.844876843	1.97E-05	0.005273279	-	-	-	-	-	-	copresence	0	1
Bacteria;Cyanobacteria;Chroococcales;Thermosynechococcus;	Archaea;Crenarchaeota;Thermoprotei;	0.843936512	2.06E-05	0.005393047	-	-	-	-	-	-	copresence	0	0
Bacteria;Proteobacteria;Gammaproteobacteria;OMG group;SAR92 clade;	Bacteria;Firmicutes;Clostridia;Clostridiales;Blautia;	-0.843737398	2.08E-05	0.005418343	-	-	-	-	-	-	mutualExclusion	0	1
Bacteria;Proteobacteria;Deltaproteobacteria;Myxococcales;Cystobacterineae;	Bacteria;Actinobacteria;environmental samples;	0.843654358	2.08E-05	0.005428885	-	-	-	-	-	-	copresence	0	1
Bacteria;candidate division WWE1;Candidatus Cloacamonas;	Bacteria;Proteobacteria;Betaproteobacteria;Burkholderiales;Rubrivivax;	0.843620211	2.09E-05	0.005433219	-	-	-	-	-	-	copresence	0	1
Bacteria;Proteobacteria;Deltaproteobacteria;environmental samples;	Bacteria;Proteobacteria;Deltaproteobacteria;	0.843172054	2.13E-05	0.005490027	-	-	-	-	-	-	copresence	0	1
Viruses;dsDNA viruses, no RNA stage;Caudovirales;Podoviridae;	Viruses;dsDNA viruses, no RNA stage;Caudovirales;Myoviridae;	0.843137255	2.13E-05	0.005494433	-	-	-	-	-	-	copresence	1	1
Bacteria;Proteobacteria;Deltaproteobacteria;Desulfovibrionales;Desulfovibrionaceae;	Bacteria;Proteobacteria;Alphaproteobacteria;Rhodospirillales;Rhodospirillaceae;	0.843137255	2.13E-05	0.005494433	-	-	-	-	-	-	copresence	0	1
Bacteria;Firmicutes;Clostridia;	Bacteria;Chloroflexi;	0.843137255	2.13E-05	0.005494433	-	-	-	-	-	-	copresence	0	1
Bacteria;candidate division WWE1;Candidatus Cloacamonas;	Bacteria;Actinobacteria;Actinobacteridae;Actinomycetales;Pseudonocardineae;	0.843137255	2.13E-05	0.005494433	-	-	-	-	-	-	copresence	0	1
Bacteria;Proteobacteria;Deltaproteobacteria;Myxococcales;Cystobacterineae;	Bacteria;Chloroflexi;Herpetosiphonales;Herpetosiphonaceae;Herpetosiphon;	0.843137255	2.13E-05	0.005494433	-	-	-	-	-	-	copresence	0	1
Bacteria;Firmicutes;Clostridia;Clostridiales;	Bacteria;Chloroflexi;	0.843137255	2.13E-05	0.005494433	-	-	-	-	-	-	copresence	0	1
Environmental samples;	Bacteria;Firmicutes;Clostridia;Clostridiales;Syntrophomonadaceae;	0.843137255	2.13E-05	0.005494433	-	-	-	-	-	-	copresence	0	0
Bacteria;Chloroflexi;Thermomicrobiales;Thermomicrobiaceae;Thermomicrobium;	Bacteria;Acidobacteria;Solibacteres;Solibacterales;Solibacteraceae;	0.843137255	2.13E-05	0.005494433	-	-	-	-	-	-	copresence	0	1
Eukaryota;Metazoa;Chordata;Cephalochordata;Branchiostomidae;	Eukaryota;Metazoa;Arthropoda;Hexapoda;Insecta;	0.843137255	2.13E-05	0.005494433	-	-	-	-	-	-	copresence	0	1
Bacteria;Proteobacteria;Gammaproteobacteria;	Bacteria;Firmicutes;Lactobacillales;Lactobacillaceae;Lactobacillus;	0.843137255	2.13E-05	0.005494433	-	-	-	-	-	-	copresence	0	1
Viruses;dsDNA viruses, no RNA stage;Mimiviridae;Mimivirus;	Viruses;dsDNA viruses, no RNA stage;Caudovirales;Myoviridae;	0.843137255	2.13E-05	0.005494433	-	-	-	-	-	-	copresence	1	1
Bacteria;Proteobacteria;Betaproteobacteria;Burkholderiales;Alcaligenaceae;	Bacteria;Firmicutes;Clostridia;Clostridiales;Heliobacteriaceae;	0.843137255	2.13E-05	0.005494433	-	-	-	-	-	-	copresence	0	1
Archaea;Thaumarchaeota;marine archaeal group 1;environmental samples;	Archaea;Thaumarchaeota;marine archaeal group 1;	0.843137255	2.13E-05	0.005494433	-	-	-	-	-	-	copresence	0	1
Bacteria;Proteobacteria;Alphaproteobacteria;Rhizobiales;Methylobacteriaceae;	Bacteria;Proteobacteria;Alphaproteobacteria;Rhizobiales;Bradyrhizobiaceae;	0.843137255	2.13E-05	0.005494433	-	-	-	-	-	-	copresence	0	1
Bacteria;Proteobacteria;Deltaproteobacteria;Desulfovibrionales;Desulfovibrionaceae;	Bacteria;Proteobacteria;Betaproteobacteria;Gallionellales;Gallionellaceae;	0.843137255	2.13E-05	0.005494433	-	-	-	-	-	-	copresence	0	1
Bacteria;Proteobacteria;Gammaproteobacteria;Reinekea;	Bacteria;Proteobacteria;Alphaproteobacteria;Rhizobiales;Rhizobiaceae;	0.843137255	2.13E-05	0.005494433	-	-	-	-	-	-	copresence	0	1
Bacteria;Planctomycetes;Planctomycetacia;Planctomycetales;Candidatus Kuenenia;	Bacteria;Actinobacteria;Actinobacteridae;Actinomycetales;Micrococcineae;	0.843137255	2.13E-05	0.005494433	-	-	-	-	-	-	copresence	0	1
Bacteria;Tenericutes;Mollicutes;Mycoplasmataceae;Mycoplasma;	Archaea;Euryarchaeota;Thermococci;Thermococcales;Thermococcaceae;	-0.843137255	2.13E-05	0.005494433	-	-	-	-	-	-	mutualExclusion	0	0
Bacteria;Actinobacteria;environmental samples;	Bacteria;Actinobacteria;Rubrobacteridae;Rubrobacterales;Rubrobacterineae;	0.842428117	2.20E-05	0.005609828	-	-	-	-	-	-	copresence	0	1
Bacteria;Firmicutes;Clostridia;Clostridiales;Syntrophomonadaceae;	Bacteria;Actinobacteria;environmental samples;	0.842428117	2.20E-05	0.005609828	-	-	-	-	-	-	copresence	0	1
Bacteria;Spirochaetes;Spirochaetales;Spirochaetaceae;Borrelia;	Bacteria;Proteobacteria;Alphaproteobacteria;Sphingomonadales;Erythrobacteraceae;	0.842428117	2.20E-05	0.005609828	-	-	-	-	-	-	copresence	0	1
Bacteria;Proteobacteria;Betaproteobacteria;Burkholderiales;Rubrivivax;	Bacteria;Actinobacteria;Actinobacteridae;Actinomycetales;Propionibacterineae;	0.842326315	2.21E-05	0.005626441	-	-	-	-	-	-	copresence	0	1
Bacteria;Nitrospirae;Nitrospirales;Nitrospiraceae;Candidatus Magnetobacterium;	Bacteria;Chloroflexi;environmental samples;	0.842105263	2.23E-05	0.005662553	-	-	-	-	-	-	copresence	0	1
Bacteria;candidate division WWE3;environmental samples;	Bacteria;Deferribacteres;Deferribacterales;Deferribacteraceae;Flexistipes;	0.842105263	2.23E-05	0.005662553	-	-	-	-	-	-	copresence	0	1
Bacteria;Nitrospirae;Nitrospirales;Nitrospiraceae;Candidatus Magnetobacterium;	Archaea;Crenarchaeota;Candidatus Nitrosocaldus;environmental samples;	0.842105263	2.23E-05	0.005662553	-	-	-	-	-	-	copresence	0	0
Viruses;dsDNA viruses, no RNA stage;Iridoviridae;	Bacteria;Firmicutes;Clostridia;Thermoanaerobacterales;	-0.840812739	2.36E-05	0.005874695	-	-	-	-	-	-	mutualExclusion	1	0
Eukaryota;stramenopiles;Bacillariophyta;Bacillariophyceae;Bacillariophycidae;	Eukaryota;Metazoa;Arthropoda;Hexapoda;Insecta;	0.840686275	2.38E-05	0.005895535	-	-	-	-	-	-	copresence	0	1
Eukaryota;stramenopiles;PX clade;Phaeophyceae;Ectocarpales;	Eukaryota;Alveolata;Dinophyceae;Gymnodiniales;Gymnodiniaceae;	0.840686275	2.38E-05	0.005895535	-	-	-	-	-	-	copresence	0	1
Viruses;dsDNA viruses, no RNA stage;Phycodnaviridae;Chlorovirus;unclassified Chlorovirus;	Viruses;dsDNA viruses, no RNA stage;Caudovirales;Myoviridae;environmental samples;	0.840686275	2.38E-05	0.005895535	-	-	-	-	-	-	copresence	1	1
Bacteria;Chloroflexi;Chloroflexales;Chloroflexaceae;Chloroflexus;	Bacteria;Actinobacteria;Actinobacteridae;Actinomycetales;Pseudonocardineae;	0.840686275	2.38E-05	0.005895535	-	-	-	-	-	-	copresence	0	1
Bacteria;Deinococcus-Thermus;Deinococci;Deinococcales;Deinococcaceae;	Bacteria;Actinobacteria;Actinobacteridae;Actinomycetales;Pseudonocardineae;	0.840686275	2.38E-05	0.005895535	-	-	-	-	-	-	copresence	0	1
Bacteria;Verrucomicrobia;Opitutae;Puniceicoccales;Puniceicoccaceae;	Bacteria;Verrucomicrobia;Opitutae;	0.840686275	2.38E-05	0.005895535	-	-	-	-	-	-	copresence	0	1
Bacteria;Tenericutes;Mollicutes;Mycoplasmataceae;Mycoplasma;	Bacteria;Proteobacteria;Alphaproteobacteria;Rickettsiales;Rickettsiaceae;	0.840686275	2.38E-05	0.005895535	-	-	-	-	-	-	copresence	0	1
Bacteria;Chloroflexi;Herpetosiphonales;Herpetosiphonaceae;Herpetosiphon;	Archaea;Euryarchaeota;Methanomicrobia;Methanosarcinales;Methanosarcinaceae;	0.840686275	2.38E-05	0.005895535	-	-	-	-	-	-	copresence	0	0
Bacteria;candidate division NC10;environmental samples;	Bacteria;Proteobacteria;Gammaproteobacteria;Legionellales;Legionellaceae;	0.840686275	2.38E-05	0.005895535	-	-	-	-	-	-	copresence	0	1
Bacteria;Proteobacteria;Deltaproteobacteria;Myxococcales;Nannocystineae;	Bacteria;Chloroflexi;Sphaerobacteridae;Sphaerobacterales;Sphaerobacterineae;	0.840686275	2.38E-05	0.005895535	-	-	-	-	-	-	copresence	0	1
Bacteria;Chloroflexi;Chloroflexales;Chloroflexaceae;	Bacteria;Actinobacteria;Actinobacteridae;Actinomycetales;Corynebacterineae;	0.840686275	2.38E-05	0.005895535	-	-	-	-	-	-	copresence	0	1
Bacteria;Proteobacteria;Deltaproteobacteria;environmental samples;	Bacteria;Actinobacteria;Rubrobacteridae;Solirubrobacterales;Conexibacteraceae;	0.840632379	2.38E-05	0.005904421	-	-	-	-	-	-	copresence	0	1
Bacteria;candidate division WWE1;Candidatus Cloacamonas;	Archaea;Euryarchaeota;Candidatus Parvarchaeum;	0.840527494	2.39E-05	0.00592172	-	-	-	-	-	-	copresence	0	0
Bacteria;Cyanobacteria;Chroococcales;Thermosynechococcus;	Bacteria;Actinobacteria;Actinobacteridae;Actinomycetales;Propionibacterineae;	0.839720028	2.48E-05	0.006055189	-	-	-	-	-	-	copresence	0	1
Bacteria;Proteobacteria;environmental samples;	Bacteria;Cyanobacteria;Oscillatoriales;Arthrospira;Arthrospira maxima;	-0.838774237	2.59E-05	0.006212102	-	-	-	-	-	-	mutualExclusion	0	1
Bacteria;Chloroflexi;Chloroflexales;Chloroflexaceae;Chloroflexus;	Bacteria;Actinobacteria;environmental samples;	0.838749391	2.59E-05	0.006216231	-	-	-	-	-	-	copresence	0	1
Bacteria;Proteobacteria;Gammaproteobacteria;sulfur-oxidizing symbionts;Endoriftia;	Bacteria;Proteobacteria;Gammaproteobacteria;Methylococcales;Methylococcaceae;	0.838444627	2.62E-05	0.006266911	-	-	-	-	-	-	copresence	0	1
Bacteria;Verrucomicrobia;Opitutae;Puniceicoccales;Puniceicoccaceae;	Bacteria;Spirochaetes;Spirochaetales;	-0.838444627	2.62E-05	0.006266911	-	-	-	-	-	-	mutualExclusion	0	1
Eukaryota;stramenopiles;Pelagophyceae;Aureococcus;	Eukaryota;stramenopiles;PX clade;Phaeophyceae;	0.838428457	2.62E-05	0.006269601	-	-	-	-	-	-	copresence	0	1
Bacteria;candidate division WWE1;Candidatus Cloacamonas;	Archaea;Euryarchaeota;Methanomicrobia;Methanosarcinales;Methanosarcinaceae;	0.838235294	2.65E-05	0.006301749	-	-	-	-	-	-	copresence	0	0
Bacteria;Proteobacteria;Gammaproteobacteria;Methylococcales;Methylococcaceae;	Bacteria;Proteobacteria;Gammaproteobacteria;Chromatiales;Chromatiaceae;	0.838235294	2.65E-05	0.006301749	-	-	-	-	-	-	copresence	0	1
Viruses;dsDNA viruses, no RNA stage;Phycodnaviridae;Phaeovirus;	Viruses;dsDNA viruses, no RNA stage;Caudovirales;Myoviridae;SPO1-like viruses;	0.838235294	2.65E-05	0.006301749	-	-	-	-	-	-	copresence	1	1
Bacteria;Actinobacteria;Actinobacteridae;Actinomycetales;Streptosporangineae;	Bacteria;Actinobacteria;Actinobacteridae;	0.838235294	2.65E-05	0.006301749	-	-	-	-	-	-	copresence	0	1
Bacteria;candidate division WWE1;Candidatus Cloacamonas;	Bacteria;Actinobacteria;Acidimicrobidae;Acidimicrobiales;Acidimicrobineae;	0.838235294	2.65E-05	0.006301749	-	-	-	-	-	-	copresence	0	1
Bacteria;Firmicutes;Clostridia;Clostridiales;Syntrophomonadaceae;	Bacteria;Actinobacteria;Actinobacteridae;Actinomycetales;Frankineae;	0.838235294	2.65E-05	0.006301749	-	-	-	-	-	-	copresence	0	1
Bacteria;Firmicutes;Clostridia;Clostridiales;	Bacteria;Firmicutes;	0.838235294	2.65E-05	0.006301749	-	-	-	-	-	-	copresence	0	1
Bacteria;environmental samples;	Bacteria;Proteobacteria;environmental samples;	0.838235294	2.65E-05	0.006301749	0.9	0.002579057	0.03157794	0.11191632	0.001168502	0.042735403	copresence	0	1
Bacteria;Actinobacteria;Actinobacteridae;Actinomycetales;Streptosporangineae;	Bacteria;Actinobacteria;Actinobacteridae;Actinomycetales;Corynebacterineae;	0.838235294	2.65E-05	0.006301749	-	-	-	-	-	-	copresence	0	1
Viruses;dsDNA viruses, no RNA stage;Phycodnaviridae;	Bacteria;Proteobacteria;Gammaproteobacteria;Alteromonadales;Alteromonadales genera incertae sedis;	0.838235294	2.65E-05	0.006301749	-	-	-	-	-	-	copresence	1	0
Bacteria;Actinobacteria;Actinobacteridae;Actinomycetales;Pseudonocardineae;	Bacteria;Actinobacteria;Actinobacteridae;Actinomycetales;Kineosporiineae;	0.838235294	2.65E-05	0.006301749	-	-	-	-	-	-	copresence	0	1
Bacteria;Proteobacteria;Deltaproteobacteria;Myxococcales;Cystobacterineae;	Bacteria;Actinobacteria;Actinobacteridae;Actinomycetales;Propionibacterineae;	0.838235294	2.65E-05	0.006301749	-	-	-	-	-	-	copresence	0	1
Bacteria;Deferribacteres;Deferribacterales;Deferribacteraceae;	Archaea;Euryarchaeota;Thermococci;Thermococcales;Thermococcaceae;	0.838235294	2.65E-05	0.006301749	-	-	-	-	-	-	copresence	0	0
Bacteria;Cyanobacteria;Chroococcales;Thermosynechococcus;	Archaea;Euryarchaeota;Candidatus Parvarchaeum;	0.838163236	2.65E-05	0.006313747	-	-	-	-	-	-	copresence	0	0
Bacteria;Cyanobacteria;Chroococcales;Thermosynechococcus;	Bacteria;Chloroflexi;Herpetosiphonales;Herpetosiphonaceae;Herpetosiphon;	0.83725389	2.76E-05	0.00646659	-	-	-	-	-	-	copresence	0	1
Bacteria;Proteobacteria;Alphaproteobacteria;Rhizobiales;Methylobacteriaceae;	Bacteria;Firmicutes;Lactobacillales;Aerococcaceae;Abiotrophia;	0.83725389	2.76E-05	0.00646659	-	-	-	-	-	-	copresence	0	1
Bacteria;Thermotogae;Thermotogales;Thermotogaceae;	Archaea;Euryarchaeota;Methanopyri;Methanopyrales;Methanopyraceae;	0.836020821	2.91E-05	0.006674362	-	-	-	-	-	-	copresence	0	0
Bacteria;Deinococcus-Thermus;Deinococci;	Archaea;Euryarchaeota;Methanopyri;Methanopyrales;Methanopyraceae;	0.836020821	2.91E-05	0.006674362	-	-	-	-	-	-	copresence	0	0
Bacteria;Proteobacteria;Gammaproteobacteria;Vibrionales;Vibrionaceae;	Bacteria;Proteobacteria;Betaproteobacteria;Nitrosomonadales;Nitrosomonadaceae;	0.835784314	2.94E-05	0.006714261	-	-	-	-	-	-	copresence	0	1
Eukaryota;stramenopiles;Bacillariophyta;Coscinodiscophyceae;Thalassiosirophycidae;	Eukaryota;Viridiplantae;Chlorophyta;	0.835784314	2.94E-05	0.006714261	-	-	-	-	-	-	copresence	0	1
Eukaryota;Metazoa;Chordata;Craniata;Vertebrata;	Eukaryota;Choanoflagellida;Codonosigidae;Monosiga;	0.835784314	2.94E-05	0.006714261	-	-	-	-	-	-	copresence	0	1
Bacteria;Proteobacteria;Deltaproteobacteria;Myxococcales;Cystobacterineae;	Bacteria;Proteobacteria;Deltaproteobacteria;Desulfobacterales;Desulfobacteraceae;	0.835784314	2.94E-05	0.006714261	-	-	-	-	-	-	copresence	0	1
Bacteria;Proteobacteria;Gammaproteobacteria;Pseudomonadales;Pseudomonadaceae;	Bacteria;Proteobacteria;Alphaproteobacteria;Sphingomonadales;Sphingomonadaceae;	0.835784314	2.94E-05	0.006714261	-	-	-	-	-	-	copresence	0	1
Bacteria;Proteobacteria;Deltaproteobacteria;Myxococcales;	Bacteria;Chloroflexi;Herpetosiphonales;Herpetosiphonaceae;Herpetosiphon;	0.835784314	2.94E-05	0.006714261	-	-	-	-	-	-	copresence	0	1
Eukaryota;Viridiplantae;Chlorophyta;Chlorophyceae;Chlamydomonadales;	Eukaryota;Alveolata;Apicomplexa;	0.835784314	2.94E-05	0.006714261	-	-	-	-	-	-	copresence	0	1
Bacteria;Thermotogae;Thermotogales;Thermotogaceae;	Bacteria;Actinobacteria;Actinobacteridae;Actinomycetales;Corynebacterineae;	0.835784314	2.94E-05	0.006714261	-	-	-	-	-	-	copresence	0	1
Environmental samples;	Archaea;Euryarchaeota;Methanobacteria;Methanobacteriales;Methanobacteriaceae;	0.835784314	2.94E-05	0.006714261	-	-	-	-	-	-	copresence	0	0
Bacteria;Proteobacteria;Betaproteobacteria;environmental samples;	Bacteria;Cyanobacteria;Nostocales;Nostocaceae;	-0.835784314	2.94E-05	0.006714261	-	-	-	-	-	-	mutualExclusion	0	1
Bacteria;Deferribacteres;Deferribacterales;Deferribacteraceae;Flexistipes;	Bacteria;Chloroflexi;environmental samples;	0.835526316	2.97E-05	0.006757796	-	-	-	-	-	-	copresence	0	1
Bacteria;candidate division WWE3;environmental samples;	Bacteria;Nitrospirae;Nitrospirales;Nitrospiraceae;Candidatus Magnetobacterium;	0.835526316	2.97E-05	0.006757796	-	-	-	-	-	-	copresence	0	1
Bacteria;Deferribacteres;Deferribacterales;Deferribacteraceae;Flexistipes;	Archaea;Crenarchaeota;Candidatus Nitrosocaldus;environmental samples;	0.835526316	2.97E-05	0.006757796	-	-	-	-	-	-	copresence	0	0
Bacteria;Spirochaetes;Spirochaetales;Spirochaetaceae;	Bacteria;Proteobacteria;Gammaproteobacteria;Thiotrichales;Thiotrichaceae;	0.835383357	2.99E-05	0.006781924	-	-	-	-	-	-	copresence	0	1
Bacteria;Proteobacteria;Gammaproteobacteria;OMG group;SAR92 clade;	Bacteria;Cyanobacteria;Chroococcales;Thermosynechococcus;	-0.834787752	3.07E-05	0.00688247	-	-	-	-	-	-	mutualExclusion	0	1
Viruses;dsRNA viruses;Reoviridae;Sedoreovirinae;Mimoreovirus;	Eukaryota;Metazoa;Chordata;Craniata;	0.834195132	3.15E-05	0.006982525	-	-	-	-	-	-	copresence	1	0
Bacteria;Verrucomicrobia;Opitutae;Puniceicoccales;Puniceicoccaceae;	Archaea;Crenarchaeota;Thermoprotei;	-0.833844424	3.19E-05	0.00704173	-	-	-	-	-	-	mutualExclusion	0	0
Bacteria;Proteobacteria;Gammaproteobacteria;environmental samples;	Bacteria;Firmicutes;Clostridia;Clostridiales;Blautia;	-0.833811076	3.20E-05	0.007047359	-	-	-	-	-	-	mutualExclusion	0	1
Bacteria;Proteobacteria;environmental samples;	Bacteria;Firmicutes;Clostridia;Clostridiales;Blautia;	-0.833811076	3.20E-05	0.007047359	-	-	-	-	-	-	mutualExclusion	0	1
Bacteria;Actinobacteria;Actinobacteridae;Actinomycetales;Propionibacterineae;	Bacteria;Actinobacteria;Actinobacteridae;Actinomycetales;Kineosporiineae;	0.833333333	3.26E-05	0.007127986	-	-	-	-	-	-	copresence	0	1
Eukaryota;stramenopiles;Bacillariophyta;Coscinodiscophyceae;Thalassiosirophycidae;	Eukaryota;Alveolata;Perkinsea;Perkinsida;Perkinsidae;	0.833333333	3.26E-05	0.007127986	-	-	-	-	-	-	copresence	0	1
Eukaryota;Viridiplantae;Streptophyta;Embryophyta;	Eukaryota;Fungi;Dikarya;	0.833333333	3.26E-05	0.007127986	-	-	-	-	-	-	copresence	0	1
Eukaryota;Metazoa;Arthropoda;Hexapoda;Insecta;	Eukaryota;	0.833333333	3.26E-05	0.007127986	-	-	-	-	-	-	copresence	0	1
Bacteria;Proteobacteria;Deltaproteobacteria;Myxococcales;Nannocystineae;	Bacteria;Deinococcus-Thermus;Deinococci;Deinococcales;Deinococcaceae;	0.833333333	3.26E-05	0.007127986	-	-	-	-	-	-	copresence	0	1
Archaea;Euryarchaeota;Methanomicrobia;	Archaea;Euryarchaeota;Methanobacteria;Methanobacteriales;Methanobacteriaceae;	0.833333333	3.26E-05	0.007127986	-	-	-	-	-	-	copresence	0	1
Eukaryota;stramenopiles;Oomycetes;Peronosporales;Phytophthora;	Eukaryota;Fungi;Dikarya;	0.833333333	3.26E-05	0.007127986	-	-	-	-	-	-	copresence	0	1
Bacteria;Proteobacteria;Deltaproteobacteria;Myxococcales;Cystobacterineae;	Bacteria;Firmicutes;Clostridia;Clostridiales;Lachnospiraceae;	0.833333333	3.26E-05	0.007127986	-	-	-	-	-	-	copresence	0	1
Bacteria;Firmicutes;Clostridia;Clostridiales;Clostridiales Family XVIII. Incertae Sedis;	Bacteria;Deferribacteres;Deferribacterales;Deferribacteraceae;	0.833333333	3.26E-05	0.007127986	-	-	-	-	-	-	copresence	0	1
Bacteria;Proteobacteria;Deltaproteobacteria;Myxococcales;Cystobacterineae;	Archaea;Euryarchaeota;Methanomicrobia;Methanosarcinales;Methanosarcinaceae;	0.833333333	3.26E-05	0.007127986	-	-	-	-	-	-	copresence	0	0
Bacteria;Proteobacteria;Deltaproteobacteria;Myxococcales;Nannocystineae;	Bacteria;Acidobacteria;Solibacteres;Solibacterales;Solibacteraceae;	0.833333333	3.26E-05	0.007127986	-	-	-	-	-	-	copresence	0	1
Bacteria;Proteobacteria;Deltaproteobacteria;Desulfuromonadales;Geobacteraceae;	Bacteria;Lentisphaerae;Victivallales;Victivallaceae;Victivallis;	0.833333333	3.26E-05	0.007127986	-	-	-	-	-	-	copresence	0	1
Bacteria;Proteobacteria;Alphaproteobacteria;Rhodospirillales;	Bacteria;Proteobacteria;	0.833333333	3.26E-05	0.007127986	-	-	-	-	-	-	copresence	0	1
Bacteria;Proteobacteria;Deltaproteobacteria;Desulfobacterales;Desulfobacteraceae;	Bacteria;Actinobacteria;Actinobacteridae;Actinomycetales;Pseudonocardineae;	0.833333333	3.26E-05	0.007127986	-	-	-	-	-	-	copresence	0	1
Bacteria;Proteobacteria;Deltaproteobacteria;Myxococcales;	Bacteria;Actinobacteria;Actinobacteridae;Actinomycetales;Frankineae;	0.833333333	3.26E-05	0.007127986	-	-	-	-	-	-	copresence	0	1
Eukaryota;stramenopiles;Bacillariophyta;Bacillariophyceae;Bacillariophycidae;	Eukaryota;Alveolata;Apicomplexa;	0.833333333	3.26E-05	0.007127986	-	-	-	-	-	-	copresence	0	1
Eukaryota;Euglenozoa;Euglenida;Euglenales;Euglena;	Bacteria;Deinococcus-Thermus;Deinococci;Deinococcales;Deinococcaceae;	0.833269043	3.27E-05	0.007138833	-	-	-	-	-	-	copresence	0	0
Bacteria;Chlamydiae;Chlamydiales;Parachlamydiaceae;	Bacteria;Acidobacteria;environmental samples;	0.833054239	3.30E-05	0.007175069	-	-	-	-	-	-	copresence	0	1
Bacteria;Proteobacteria;Deltaproteobacteria;Syntrophobacterales;	Bacteria;Cyanobacteria;Chroococcales;Microcystis;	0.833013355	3.31E-05	0.007181965	-	-	-	-	-	-	copresence	0	1
Bacteria;Proteobacteria;Deltaproteobacteria;environmental samples;	Bacteria;Actinobacteria;Actinobacteridae;Actinomycetales;Corynebacterineae;	0.833013355	3.31E-05	0.007181965	-	-	-	-	-	-	copresence	0	1
Bacteria;Chloroflexi;Herpetosiphonales;Herpetosiphonaceae;Herpetosiphon;	Archaea;Nanoarchaeota;Nanoarchaeum;	0.83282378	3.33E-05	0.007213936	-	-	-	-	-	-	copresence	0	0
Bacteria;Spirochaetes;Spirochaetales;Spirochaetaceae;Borrelia;	Bacteria;Actinobacteria;Actinobacteridae;Actinomycetales;Micromonosporineae;	0.832618182	3.36E-05	0.007248598	-	-	-	-	-	-	copresence	0	1
Eukaryota;Metazoa;Arthropoda;Crustacea;Maxillopoda;	Bacteria;Cyanobacteria;Nostocales;Nostocaceae;Raphidiopsis;	-0.832618182	3.36E-05	0.007248598	-	-	-	-	-	-	mutualExclusion	0	0
Bacteria;Spirochaetes;Spirochaetales;Spirochaetaceae;	Bacteria;Proteobacteria;Deltaproteobacteria;environmental samples;	0.832516668	3.37E-05	0.007265708	-	-	-	-	-	-	copresence	0	1
Eukaryota;Euglenozoa;Kinetoplastida;	Bacteria;Nitrospirae;Nitrospirales;Nitrospiraceae;	0.832492693	3.38E-05	0.007269749	-	-	-	-	-	-	copresence	0	0
Bacteria;Cyanobacteria;Chroococcales;Thermosynechococcus;	Bacteria;Actinobacteria;Actinobacteridae;Actinomycetales;	0.832321614	3.40E-05	0.007298576	-	-	-	-	-	-	copresence	0	1
Bacteria;Verrucomicrobia;Opitutae;Puniceicoccales;Puniceicoccaceae;	Bacteria;Cyanobacteria;Chroococcales;Thermosynechococcus;	-0.832321614	3.40E-05	0.007298576	-	-	-	-	-	-	mutualExclusion	0	1
Bacteria;Actinobacteria;Actinobacteridae;Actinomycetales;Propionibacterineae;	Archaea;Crenarchaeota;Thermoprotei;Desulfurococcales;	0.831758951	3.48E-05	0.007393315	-	-	-	-	-	-	copresence	0	0
Bacteria;Spirochaetes;Spirochaetales;Spirochaetaceae;Borrelia;	Bacteria;Actinobacteria;Actinobacteridae;	0.83139194	3.54E-05	0.007455043	-	-	-	-	-	-	copresence	0	1
Archaea;Euryarchaeota;Methanomicrobia;Methanosarcinales;	Archaea;Euryarchaeota;	0.831088545	3.58E-05	0.007506026	-	-	-	-	-	-	copresence	0	1
Bacteria;Firmicutes;Clostridia;Clostridiales;Peptococcaceae;	Bacteria;Actinobacteria;Actinobacteridae;Actinomycetales;Pseudonocardineae;	0.830882353	3.61E-05	0.007540649	-	-	-	-	-	-	copresence	0	1
Viruses;dsDNA viruses, no RNA stage;Caudovirales;Siphoviridae;	Viruses;dsDNA viruses, no RNA stage;Caudovirales;Myoviridae;environmental samples;	0.830882353	3.61E-05	0.007540649	-	-	-	-	-	-	copresence	1	1
Bacteria;Chloroflexi;Sphaerobacteridae;Sphaerobacterales;Sphaerobacterineae;	Bacteria;Actinobacteria;Rubrobacteridae;Rubrobacterales;Rubrobacterineae;	0.830882353	3.61E-05	0.007540649	-	-	-	-	-	-	copresence	0	1
Bacteria;Proteobacteria;Gammaproteobacteria;Vibrionales;Vibrionaceae;	Bacteria;Proteobacteria;Gammaproteobacteria;Alteromonadales;	0.830882353	3.61E-05	0.007540649	-	-	-	-	-	-	copresence	0	1
Bacteria;Firmicutes;Clostridia;Clostridiales;	Bacteria;Actinobacteria;Actinobacteridae;Actinomycetales;Corynebacterineae;	0.830882353	3.61E-05	0.007540649	-	-	-	-	-	-	copresence	0	1
Bacteria;Firmicutes;	Bacteria;Actinobacteria;Actinobacteridae;Actinomycetales;	0.830882353	3.61E-05	0.007540649	-	-	-	-	-	-	copresence	0	1
Bacteria;Proteobacteria;Deltaproteobacteria;Myxococcales;Nannocystineae;	Bacteria;Chloroflexi;Thermomicrobiales;Thermomicrobiaceae;Thermomicrobium;	0.830882353	3.61E-05	0.007540649	-	-	-	-	-	-	copresence	0	1
Bacteria;Deferribacteres;Deferribacterales;Deferribacteraceae;	Archaea;Euryarchaeota;	0.830882353	3.61E-05	0.007540649	-	-	-	-	-	-	copresence	0	0
Environmental samples;	Bacteria;Firmicutes;Clostridia;Clostridiales;Clostridiales Family XVIII. Incertae Sedis;	0.830882353	3.61E-05	0.007540649	-	-	-	-	-	-	copresence	0	0
Bacteria;Deinococcus-Thermus;Deinococci;Deinococcales;Deinococcaceae;	Bacteria;Chloroflexi;Chloroflexales;Chloroflexaceae;	0.830882353	3.61E-05	0.007540649	-	-	-	-	-	-	copresence	0	1
Bacteria;candidate division WWE1;Candidatus Cloacamonas;	Bacteria;Proteobacteria;Deltaproteobacteria;Myxococcales;Sorangiineae;	0.830882353	3.61E-05	0.007540649	-	-	-	-	-	-	copresence	0	1
Bacteria;Chloroflexi;Chloroflexales;Chloroflexaceae;	Bacteria;Chloroflexi;	0.830882353	3.61E-05	0.007540649	-	-	-	-	-	-	copresence	0	1
Bacteria;Proteobacteria;Deltaproteobacteria;Desulfovibrionales;Desulfovibrionaceae;	Bacteria;Proteobacteria;Alphaproteobacteria;Rhizobiales;Bradyrhizobiaceae;	0.830882353	3.61E-05	0.007540649	-	-	-	-	-	-	copresence	0	1
Bacteria;Firmicutes;Bacillales;	Bacteria;Chloroflexi;Chloroflexales;Chloroflexaceae;Chloroflexus;	0.830882353	3.61E-05	0.007540649	-	-	-	-	-	-	copresence	0	1
Bacteria;Deferribacteres;Deferribacterales;Deferribacteraceae;	Archaea;Euryarchaeota;Methanomicrobia;Methanosarcinales;Methanosarcinaceae;	0.830882353	3.61E-05	0.007540649	-	-	-	-	-	-	copresence	0	0
Bacteria;Chloroflexi;Herpetosiphonales;Herpetosiphonaceae;Herpetosiphon;	Bacteria;Actinobacteria;Acidimicrobidae;Acidimicrobiales;Acidimicrobineae;	0.830882353	3.61E-05	0.007540649	-	-	-	-	-	-	copresence	0	1
Bacteria;Proteobacteria;Gammaproteobacteria;Oceanospirillales;Neptuniibacter;	Bacteria;Proteobacteria;Gammaproteobacteria;Acidithiobacillales;Acidithiobacillaceae;	0.830882353	3.61E-05	0.007540649	-	-	-	-	-	-	copresence	0	1
Bacteria;Firmicutes;Clostridia;Clostridiales;Syntrophomonadaceae;	Bacteria;Actinobacteria;Acidimicrobidae;Acidimicrobiales;Acidimicrobineae;	0.830882353	3.61E-05	0.007540649	-	-	-	-	-	-	copresence	0	1
Bacteria;Proteobacteria;Deltaproteobacteria;Myxococcales;Nannocystineae;	Archaea;Euryarchaeota;Methanomicrobia;Methanosarcinales;Methanosarcinaceae;	0.830882353	3.61E-05	0.007540649	-	-	-	-	-	-	copresence	0	0
Bacteria;Proteobacteria;Deltaproteobacteria;Desulfovibrionales;Desulfohalobiaceae;	Bacteria;Lentisphaerae;Victivallales;Victivallaceae;Victivallis;	0.830882353	3.61E-05	0.007540649	-	-	-	-	-	-	copresence	0	1
Bacteria;Proteobacteria;Gammaproteobacteria;Oceanospirillales;Marinomonas;	Bacteria;Proteobacteria;Alphaproteobacteria;Rhizobiales;Hyphomicrobiaceae;	0.830882353	3.61E-05	0.007540649	-	-	-	-	-	-	copresence	0	1
Bacteria;Bacteroidetes;Flavobacteria;	Bacteria;Actinobacteria;Actinobacteridae;Actinomycetales;Streptosporangineae;	-0.830882353	3.61E-05	0.007540649	-	-	-	-	-	-	mutualExclusion	0	1
Bacteria;Proteobacteria;Gammaproteobacteria;OMG group;BD1-7 clade;	Bacteria;Firmicutes;Clostridia;Clostridiales;Peptococcaceae;	-0.830882353	3.61E-05	0.007540649	-	-	-	-	-	-	mutualExclusion	0	1
Eukaryota;stramenopiles;Oomycetes;	Archaea;Crenarchaeota;Thermoprotei;Desulfurococcales;	-0.759704627	0.000402909	0.026258003	-0.7778848	0.019054623	9.0862863	0.001188502	7.44E-05	0.007575798	mutualExclusion	0	0
Viruses;dsDNA viruses, no RNA stage;Phycodnaviridae;Chlorovirus;unclassified Chlorovirus;	Viruses;dsDNA viruses, no RNA stage;Iridoviridae;Iridovirus;	0.830681251	3.64E-05	0.0075768	-	-	-	-	-	-	copresence	1	1
Viruses;dsDNA viruses, no RNA stage;Herpesvirales;Herpesviridae;Gammaherpesvirinae;	Bacteria;Chloroflexi;Thermomicrobiales;Thermomicrobiaceae;Thermomicrobium;	0.83047368	3.67E-05	0.007614113	-	-	-	-	-	-	copresence	1	0
Eukaryota;stramenopiles;Chrysophyceae;Chromulinales;Chromulinaceae;	Bacteria;Bacteroidetes;Sphingobacteria;Sphingobacteriales;	-0.830469337	3.67E-05	0.007614894	-	-	-	-	-	-	mutualExclusion	0	0
Bacteria;Proteobacteria;Epsilonproteobacteria;Sulfurovum;	Archaea;environmental samples;	-0.830165699	3.72E-05	0.007669471	-	-	-	-	-	-	mutualExclusion	0	0
Bacteria;Proteobacteria;Deltaproteobacteria;Desulfobacterales;Desulfobacteraceae;	Bacteria;Cyanobacteria;Chroococcales;Thermosynechococcus;	0.829855476	3.77E-05	0.007725222	-	-	-	-	-	-	copresence	0	1
Bacteria;Proteobacteria;Betaproteobacteria;Burkholderiales;Rubrivivax;	Bacteria;Firmicutes;Bacillales;Paenibacillaceae;Paenibacillus;	0.829387355	3.84E-05	0.00780932	-	-	-	-	-	-	copresence	0	1
Bacteria;Firmicutes;Bacillales;Paenibacillaceae;Paenibacillus;	Archaea;Euryarchaeota;Methanomicrobia;Methanocellales;Methanocellaceae;	0.828939457	3.91E-05	0.007889741	-	-	-	-	-	-	copresence	0	0
Bacteria;Cyanobacteria;Chroococcales;Thermosynechococcus;	Bacteria;Actinobacteria;Actinobacteridae;	0.828622407	3.96E-05	0.007946634	-	-	-	-	-	-	copresence	0	1
Bacteria;Bacteroidetes;Sphingobacteria;Sphingobacteriales;Chitinophagaceae;	Bacteria;Bacteroidetes;Sphingobacteria;Sphingobacteriales;	0.828431373	3.99E-05	0.007980898	-	-	-	-	-	-	copresence	0	1
Bacteria;Thermobaculum;	Bacteria;Firmicutes;Clostridia;Clostridiales;	0.828431373	3.99E-05	0.007980898	-	-	-	-	-	-	copresence	0	1
Bacteria;Deinococcus-Thermus;Deinococci;Deinococcales;Trueperaceae;	Bacteria;Actinobacteria;Actinobacteridae;Actinomycetales;Corynebacterineae;	0.828431373	3.99E-05	0.007980898	-	-	-	-	-	-	copresence	0	1
Archaea;Euryarchaeota;Thermococci;Thermococcales;Thermococcaceae;	Archaea;Euryarchaeota;Methanobacteria;Methanobacteriales;Methanobacteriaceae;	0.828431373	3.99E-05	0.007980898	-	-	-	-	-	-	copresence	0	1
Bacteria;Verrucomicrobia;Verrucomicrobiae;Verrucomicrobiales;Verrucomicrobia subdivision 3;	Bacteria;Firmicutes;Bacillales;Paenibacillaceae;Brevibacillus;	0.828431373	3.99E-05	0.007980898	-	-	-	-	-	-	copresence	0	1
Bacteria;Actinobacteria;Actinobacteridae;Actinomycetales;Streptomycineae;	Bacteria;Actinobacteria;Actinobacteridae;Actinomycetales;Corynebacterineae;	0.828431373	3.99E-05	0.007980898	-	-	-	-	-	-	copresence	0	1
Bacteria;Thermobaculum;	Bacteria;Actinobacteria;Actinobacteridae;Actinomycetales;Streptosporangineae;	0.828431373	3.99E-05	0.007980898	-	-	-	-	-	-	copresence	0	1
Bacteria;Proteobacteria;Gammaproteobacteria;Legionellales;Legionellaceae;	Bacteria;Proteobacteria;Gammaproteobacteria;Chromatiales;Chromatiaceae;	0.828431373	3.99E-05	0.007980898	-	-	-	-	-	-	copresence	0	1
Bacteria;Proteobacteria;Deltaproteobacteria;Myxococcales;Nannocystineae;	Bacteria;Chloroflexi;	0.828431373	3.99E-05	0.007980898	-	-	-	-	-	-	copresence	0	1
Bacteria;Proteobacteria;Deltaproteobacteria;Desulfovibrionales;	Bacteria;Chloroflexi;	0.828431373	3.99E-05	0.007980898	-	-	-	-	-	-	copresence	0	1
Bacteria;Proteobacteria;Deltaproteobacteria;Myxococcales;Sorangiineae;	Archaea;Euryarchaeota;	0.828431373	3.99E-05	0.007980898	-	-	-	-	-	-	copresence	0	0
Bacteria;Chloroflexi;Thermomicrobiales;Thermomicrobiaceae;Thermomicrobium;	Bacteria;Actinobacteria;Actinobacteridae;Actinomycetales;Corynebacterineae;	0.828431373	3.99E-05	0.007980898	-	-	-	-	-	-	copresence	0	1
Eukaryota;Metazoa;Arthropoda;Hexapoda;Insecta;	Eukaryota;Alveolata;Ciliophora;Intramacronucleata;Oligohymenophorea;	0.828431373	3.99E-05	0.007980898	-	-	-	-	-	-	copresence	0	1
Bacteria;Firmicutes;	Bacteria;Actinobacteria;	0.828431373	3.99E-05	0.007980898	-	-	-	-	-	-	copresence	0	1
Archaea;Thaumarchaeota;marine archaeal group 1;	Archaea;Thaumarchaeota;Cenarchaeales;Cenarchaeaceae;Cenarchaeum;	0.828431373	3.99E-05	0.007980898	-	-	-	-	-	-	copresence	0	1
Eukaryota;stramenopiles;Oomycetes;Peronosporales;Phytophthora;	Eukaryota;Alveolata;Apicomplexa;	0.828431373	3.99E-05	0.007980898	-	-	-	-	-	-	copresence	0	1
Bacteria;Actinobacteria;Rubrobacteridae;Rubrobacterales;Rubrobacterineae;	Bacteria;Actinobacteria;Actinobacteridae;Actinomycetales;Pseudonocardineae;	0.828431373	3.99E-05	0.007980898	-	-	-	-	-	-	copresence	0	1
Bacteria;Thermotogae;Thermotogales;Thermotogaceae;	Bacteria;Proteobacteria;Gammaproteobacteria;OMG group;SAR92 clade;	-0.828431373	3.99E-05	0.007980898	-	-	-	-	-	-	mutualExclusion	0	1
Eukaryota;Metazoa;Echinodermata;Eleutherozoa;Echinozoa;	Bacteria;Proteobacteria;Betaproteobacteria;Rhodocyclales;Rhodocyclaceae;	0.827713215	4.11E-05	0.008109583	-	-	-	-	-	-	copresence	0	0
Bacteria;Chlamydiae;Chlamydiales;Chlamydiaceae;	Bacteria;Bacteroidetes;Sphingobacteria;Sphingobacteriales;Rhodothermaceae;	0.827389338	4.16E-05	0.008167544	-	-	-	-	-	-	copresence	0	1
Eukaryota;stramenopiles;Bacillariophyta;	Eukaryota;Metazoa;	0.764705882	0.000349611	0.024418811	0.93928571	2.54E-05	-	-	8.46E-05	0.008169139	copresence	0	1
Eukaryota;Fungi;Dikarya;Basidiomycota;	Archaea;Euryarchaeota;Methanococci;Methanococcales;Methanocaldococcaceae;	-0.827290896	4.18E-05	0.00818515	-	-	-	-	-	-	mutualExclusion	0	0
Bacteria;Firmicutes;Bacillales;Listeriaceae;Listeria;	Bacteria;Cyanobacteria;Oscillatoriales;Arthrospira;Arthrospira maxima;	0.826873152	4.25E-05	0.008259807	-	-	-	-	-	-	copresence	0	1
Bacteria;Deinococcus-Thermus;Deinococci;Deinococcales;	Bacteria;Cyanobacteria;Oscillatoriales;Microcoleus;	0.826748355	4.27E-05	0.008282091	-	-	-	-	-	-	copresence	0	1
Bacteria;Firmicutes;Bacillales;Paenibacillaceae;Paenibacillus;	Archaea;Euryarchaeota;Methanopyri;Methanopyrales;Methanopyraceae;	0.826156269	4.38E-05	0.008387684	-	-	-	-	-	-	copresence	0	0
Eukaryota;Fungi;Dikarya;Basidiomycota;	Bacteria;Aquificae;Aquificales;Aquificaceae;Hydrogenobaculum;	-0.826061638	4.39E-05	0.008404539	-	-	-	-	-	-	mutualExclusion	0	0
Bacteria;Proteobacteria;environmental samples;	Bacteria;Proteobacteria;Gammaproteobacteria;OMG group;BD1-7 clade;	0.825980392	4.41E-05	0.008419005	-	-	-	-	-	-	copresence	0	1
Eukaryota;stramenopiles;Bacillariophyta;Bacillariophyceae;Bacillariophycidae;	Eukaryota;Viridiplantae;Streptophyta;Embryophyta;	0.825980392	4.41E-05	0.008419005	0.89642857	0.000149688	-	-	0.000579358	0.02629449	copresence	0	1
Bacteria;Firmicutes;Clostridia;Clostridiales;Syntrophomonadaceae;	Archaea;Euryarchaeota;Thermococci;Thermococcales;Thermococcaceae;	0.825980392	4.41E-05	0.008419005	-	-	-	-	-	-	copresence	0	0
Bacteria;Deinococcus-Thermus;Deinococci;	Bacteria;Actinobacteria;Actinobacteridae;Actinomycetales;Frankineae;	0.825980392	4.41E-05	0.008419005	-	-	-	-	-	-	copresence	0	1
Bacteria;Proteobacteria;Gammaproteobacteria;Pseudomonadales;Pseudomonadaceae;	Bacteria;Proteobacteria;Alphaproteobacteria;Sphingomonadales;	0.825980392	4.41E-05	0.008419005	-	-	-	-	-	-	copresence	0	1
Bacteria;Proteobacteria;Gammaproteobacteria;Reinekea;	Bacteria;Proteobacteria;	0.825980392	4.41E-05	0.008419005	-	-	-	-	-	-	copresence	0	1
Bacteria;Thermobaculum;	Bacteria;Actinobacteria;Acidimicrobidae;Acidimicrobiales;Acidimicrobineae;	0.825980392	4.41E-05	0.008419005	-	-	-	-	-	-	copresence	0	1
Bacteria;Proteobacteria;Deltaproteobacteria;Desulfobacterales;Desulfobacteraceae;	Bacteria;Actinobacteria;Actinobacteridae;Actinomycetales;	0.825980392	4.41E-05	0.008419005	-	-	-	-	-	-	copresence	0	1
Bacteria;Thermotogae;Thermotogales;Thermotogaceae;	Bacteria;Firmicutes;	0.825980392	4.41E-05	0.008419005	-	-	-	-	-	-	copresence	0	1
Bacteria;Deinococcus-Thermus;Deinococci;Deinococcales;Deinococcaceae;	Bacteria;Chloroflexi;Chloroflexales;Chloroflexaceae;Chloroflexus;	0.825980392	4.41E-05	0.008419005	-	-	-	-	-	-	copresence	0	1
Eukaryota;Viridiplantae;Chlorophyta;	Eukaryota;Alveolata;Perkinsea;Perkinsida;Perkinsidae;	0.825980392	4.41E-05	0.008419005	-	-	-	-	-	-	copresence	0	1
Bacteria;Proteobacteria;Deltaproteobacteria;Myxococcales;	Bacteria;Actinobacteria;Actinobacteridae;Actinomycetales;Pseudonocardineae;	0.825980392	4.41E-05	0.008419005	-	-	-	-	-	-	copresence	0	1
Bacteria;Proteobacteria;Deltaproteobacteria;Myxococcales;	Bacteria;Firmicutes;Clostridia;	0.825980392	4.41E-05	0.008419005	-	-	-	-	-	-	copresence	0	1
Bacteria;Proteobacteria;Deltaproteobacteria;Myxococcales;Nannocystineae;	Bacteria;Deinococcus-Thermus;Deinococci;	0.825980392	4.41E-05	0.008419005	-	-	-	-	-	-	copresence	0	1
Eukaryota;stramenopiles;	Eukaryota;Alveolata;Dinophyceae;Gymnodiniales;Gymnodiniaceae;	0.825980392	4.41E-05	0.008419005	-	-	-	-	-	-	copresence	0	1
Bacteria;Proteobacteria;Gammaproteobacteria;Thiotrichales;Thiotrichaceae;	Bacteria;Acidobacteria;Solibacteres;Solibacterales;Solibacteraceae;	0.825980392	4.41E-05	0.008419005	-	-	-	-	-	-	copresence	0	1
Bacteria;Actinobacteria;Actinobacteridae;Actinomycetales;Streptomycineae;	Bacteria;Actinobacteria;	0.825980392	4.41E-05	0.008419005	-	-	-	-	-	-	copresence	0	1
Bacteria;Chloroflexi;Chloroflexales;Chloroflexaceae;	Bacteria;Actinobacteria;Acidimicrobidae;Acidimicrobiales;Acidimicrobineae;	0.825980392	4.41E-05	0.008419005	-	-	-	-	-	-	copresence	0	1
Bacteria;Proteobacteria;Deltaproteobacteria;Myxococcales;Cystobacterineae;	Bacteria;Firmicutes;Clostridia;	0.825980392	4.41E-05	0.008419005	-	-	-	-	-	-	copresence	0	1
Bacteria;Bacteroidetes;Sphingobacteria;Sphingobacteriales;Rhodothermaceae;	Bacteria;Acidobacteria;	0.825980392	4.41E-05	0.008419005	-	-	-	-	-	-	copresence	0	1
Environmental samples;	Bacteria;candidate division WWE1;Candidatus Cloacamonas;	0.825980392	4.41E-05	0.008419005	-	-	-	-	-	-	copresence	0	0
Bacteria;Firmicutes;Clostridia;Clostridiales;Lachnospiraceae;	Bacteria;Actinobacteria;Actinobacteridae;Actinomycetales;	0.825980392	4.41E-05	0.008419005	-	-	-	-	-	-	copresence	0	1
Bacteria;Firmicutes;Clostridia;Clostridiales;	Bacteria;Chloroflexi;Ktedonobacteria;Ktedonobacterales;Ktedonobacteraceae;	0.825980392	4.41E-05	0.008419005	-	-	-	-	-	-	copresence	0	1
Bacteria;Proteobacteria;Alphaproteobacteria;Rhizobiales;Beijerinckiaceae;	Bacteria;Actinobacteria;Actinobacteridae;Actinomycetales;Actinomycineae;	0.825980392	4.41E-05	0.008419005	-	-	-	-	-	-	copresence	0	1
Bacteria;Proteobacteria;Alphaproteobacteria;Rickettsiales;Anaplasmataceae;	Bacteria;Chloroflexi;Herpetosiphonales;Herpetosiphonaceae;Herpetosiphon;	-0.825980392	4.41E-05	0.008419005	-	-	-	-	-	-	mutualExclusion	0	1
Eukaryota;stramenopiles;PX clade;Phaeophyceae;Ectocarpales;	Eukaryota;Haptophyceae;Isochrysidales;Noelaerhabdaceae;Emiliania;	0.825555317	4.48E-05	0.008500937	-	-	-	-	-	-	copresence	0	1
Viruses;dsDNA viruses, no RNA stage;Herpesvirales;Herpesviridae;Gammaherpesvirinae;	Bacteria;Proteobacteria;Magnetococcus;	0.82539433	4.51E-05	0.00853196	-	-	-	-	-	-	copresence	1	0
Bacteria;Chloroflexi;Chloroflexales;Chloroflexaceae;Chloroflexus;	Archaea;Euryarchaeota;Methanomicrobia;Methanomicrobiales;Methanomicrobiaceae;	0.824923199	4.60E-05	0.008622722	-	-	-	-	-	-	copresence	0	0
Bacteria;Spirochaetes;Spirochaetales;	Archaea;Nanoarchaeota;Nanoarchaeum;	0.824263809	4.72E-05	0.008749656	-	-	-	-	-	-	copresence	0	0
Bacteria;Firmicutes;Clostridia;Clostridiales;Lachnospiraceae;	Bacteria;Actinobacteria;Actinobacteridae;Actinomycetales;Pseudonocardineae;	0.823529412	4.86E-05	0.008890853	-	-	-	-	-	-	copresence	0	1
Eukaryota;Alveolata;Apicomplexa;	Eukaryota;	0.823529412	4.86E-05	0.008890853	-	-	-	-	-	-	copresence	0	1
Bacteria;Actinobacteria;Actinobacteridae;Actinomycetales;Pseudonocardineae;	Bacteria;Actinobacteria;Actinobacteridae;Actinomycetales;Micrococcineae;	0.823529412	4.86E-05	0.008890853	-	-	-	-	-	-	copresence	0	1
Eukaryota;stramenopiles;	Eukaryota;Alveolata;Perkinsea;Perkinsida;Perkinsidae;	0.823529412	4.86E-05	0.008890853	-	-	-	-	-	-	copresence	0	1
Bacteria;Proteobacteria;Gammaproteobacteria;Alteromonadales;Shewanellaceae;	Bacteria;Proteobacteria;Gammaproteobacteria;Alteromonadales;Pseudoalteromonadaceae;	0.823529412	4.86E-05	0.008890853	-	-	-	-	-	-	copresence	0	1
Bacteria;Proteobacteria;Gammaproteobacteria;Alteromonadales;Colwelliaceae;	Bacteria;Proteobacteria;Epsilonproteobacteria;Campylobacterales;Campylobacteraceae;	0.823529412	4.86E-05	0.008890853	-	-	-	-	-	-	copresence	0	1
Viruses;environmental samples;	Viruses;dsDNA viruses, no RNA stage;Phycodnaviridae;Chlorovirus;	0.823529412	4.86E-05	0.008890853	-	-	-	-	-	-	copresence	1	1
Bacteria;Cyanobacteria;Nostocales;Nostocaceae;	Bacteria;Aquificae;Aquificales;Aquificaceae;Hydrogenivirga;	0.823529412	4.86E-05	0.008890853	-	-	-	-	-	-	copresence	0	1
Bacteria;Actinobacteria;Rubrobacteridae;Rubrobacterales;Rubrobacterineae;	Bacteria;Actinobacteria;Actinobacteridae;Actinomycetales;Frankineae;	0.823529412	4.86E-05	0.008890853	-	-	-	-	-	-	copresence	0	1
Bacteria;Firmicutes;Bacillales;	Bacteria;Actinobacteria;Actinobacteridae;Actinomycetales;Corynebacterineae;	0.823529412	4.86E-05	0.008890853	-	-	-	-	-	-	copresence	0	1
Bacteria;Chloroflexi;Sphaerobacteridae;Sphaerobacterales;Sphaerobacterineae;	Bacteria;Actinobacteria;Actinobacteridae;Actinomycetales;Pseudonocardineae;	0.823529412	4.86E-05	0.008890853	-	-	-	-	-	-	copresence	0	1
Bacteria;Proteobacteria;	Bacteria;	0.823529412	4.86E-05	0.008890853	-	-	-	-	-	-	copresence	0	1
Bacteria;Chloroflexi;Sphaerobacteridae;Sphaerobacterales;Sphaerobacterineae;	Bacteria;Actinobacteria;Rubrobacteridae;Solirubrobacterales;Conexibacteraceae;	0.823529412	4.86E-05	0.008890853	-	-	-	-	-	-	copresence	0	1
Bacteria;Bacteroidetes;Sphingobacteria;Sphingobacteriales;	Bacteria;Bacteroidetes;Cytophagia;Cytophagales;Cytophagaceae;	0.823529412	4.86E-05	0.008890853	-	-	-	-	-	-	copresence	0	1
Bacteria;Verrucomicrobia;Verrucomicrobiae;Verrucomicrobiales;Verrucomicrobia subdivision 3;	Bacteria;Verrucomicrobia;Spartobacteria;Chthoniobacter;	0.823529412	4.86E-05	0.008890853	-	-	-	-	-	-	copresence	0	1
Bacteria;Proteobacteria;Alphaproteobacteria;Sphingomonadales;Erythrobacteraceae;	Bacteria;Actinobacteria;Actinobacteridae;Actinomycetales;Propionibacterineae;	0.823529412	4.86E-05	0.008890853	-	-	-	-	-	-	copresence	0	1
Bacteria;Proteobacteria;Deltaproteobacteria;Myxococcales;Cystobacterineae;	Bacteria;Actinobacteria;Actinobacteridae;Actinomycetales;Streptosporangineae;	0.823529412	4.86E-05	0.008890853	-	-	-	-	-	-	copresence	0	1
Viruses;dsDNA viruses, no RNA stage;Phycodnaviridae;unassigned Phycodnaviridae;	Archaea;Thaumarchaeota;Cenarchaeales;Cenarchaeaceae;Cenarchaeum;	-0.823219552	4.92E-05	0.008950358	-	-	-	-	-	-	mutualExclusion	1	0
Archaea;Euryarchaeota;environmental samples;	Archaea;	0.823098308	4.94E-05	0.008973629	-	-	-	-	-	-	copresence	0	1
Bacteria;Proteobacteria;Gammaproteobacteria;Thiotrichales;Thiotrichaceae;	Bacteria;Proteobacteria;Deltaproteobacteria;environmental samples;	0.822854655	4.99E-05	0.009020371	-	-	-	-	-	-	copresence	0	1
Bacteria;Cyanobacteria;Oscillatoriales;Lyngbya;	Bacteria;Chloroflexi;Dehalococcoidetes;Dehalogenimonas;	0.822457061	5.07E-05	0.009096574	-	-	-	-	-	-	copresence	0	1
Eukaryota;Viridiplantae;Chlorophyta;Prasinophyceae;environmental samples;	Eukaryota;Viridiplantae;Chlorophyta;Prasinophyceae;	0.822147651	5.13E-05	0.00915581	-	-	-	-	-	-	copresence	0	1
Bacteria;Firmicutes;Clostridia;Clostridiales;Blautia;	Archaea;Crenarchaeota;Thermoprotei;	0.821906947	5.18E-05	0.00920185	-	-	-	-	-	-	copresence	0	0
Bacteria;Firmicutes;Clostridia;Clostridiales;Peptococcaceae;	Bacteria;Cyanobacteria;Chroococcales;Thermosynechococcus;	0.821223992	5.32E-05	0.009332259	-	-	-	-	-	-	copresence	0	1
Archaea;Euryarchaeota;Thermococci;Thermococcales;Thermococcaceae;	Archaea;Euryarchaeota;Methanomicrobia;Methanosarcinales;	0.821223992	5.32E-05	0.009332259	-	-	-	-	-	-	copresence	0	1
Bacteria;Firmicutes;Clostridia;Clostridiales;Ruminococcaceae;	Bacteria;Candidatus Poribacteria;environmental samples;	0.821223992	5.32E-05	0.009332259	-	-	-	-	-	-	copresence	0	1
Bacteria;Deinococcus-Thermus;Deinococci;Deinococcales;Deinococcaceae;	Bacteria;Actinobacteria;Actinobacteridae;Actinomycetales;Streptomycineae;	0.821078431	5.35E-05	0.009360008	-	-	-	-	-	-	copresence	0	1
Bacteria;Gemmatimonadetes;Gemmatimonadales;Gemmatimonadaceae;Gemmatimonas;	Bacteria;Chloroflexi;Sphaerobacteridae;Sphaerobacterales;Sphaerobacterineae;	0.821078431	5.35E-05	0.009360008	-	-	-	-	-	-	copresence	0	1
Viruses;dsDNA viruses, no RNA stage;Phycodnaviridae;unclassified Phycodnaviridae;	Eukaryota;Viridiplantae;Chlorophyta;Prasinophyceae;Mamiellales;	0.821078431	5.35E-05	0.009360008	-	-	-	-	-	-	copresence	1	0
Environmental samples;	Archaea;Euryarchaeota;Methanomicrobia;Methanosarcinales;Methanosarcinaceae;	0.821078431	5.35E-05	0.009360008	-	-	-	-	-	-	copresence	0	0
Eukaryota;stramenopiles;Bacillariophyta;Coscinodiscophyceae;Thalassiosirophycidae;	Eukaryota;Choanoflagellida;Codonosigidae;Monosiga;	0.821078431	5.35E-05	0.009360008	-	-	-	-	-	-	copresence	0	1
Archaea;Euryarchaeota;Thermoplasmata;Thermoplasmatales;	Archaea;Euryarchaeota;Thermococci;Thermococcales;Thermococcaceae;	0.821078431	5.35E-05	0.009360008	-	-	-	-	-	-	copresence	0	1
Viruses;dsDNA viruses, no RNA stage;Caudovirales;Myoviridae;SPO1-like viruses;	Viruses;	0.821078431	5.35E-05	0.009360008	-	-	-	-	-	-	copresence	1	1
Bacteria;Deinococcus-Thermus;Deinococci;Deinococcales;Trueperaceae;	Bacteria;Chloroflexi;Chloroflexales;Chloroflexaceae;Chloroflexus;	0.821078431	5.35E-05	0.009360008	-	-	-	-	-	-	copresence	0	1
Bacteria;Chloroflexi;Chloroflexales;Chloroflexaceae;Chloroflexus;	Bacteria;Actinobacteria;Actinobacteridae;Actinomycetales;Streptomycineae;	0.821078431	5.35E-05	0.009360008	-	-	-	-	-	-	copresence	0	1
Bacteria;Deinococcus-Thermus;Deinococci;	Bacteria;Actinobacteria;Actinobacteridae;Actinomycetales;Pseudonocardineae;	0.821078431	5.35E-05	0.009360008	-	-	-	-	-	-	copresence	0	1
Bacteria;Chloroflexi;Chloroflexales;Chloroflexaceae;Chloroflexus;	Bacteria;Actinobacteria;Actinobacteridae;Actinomycetales;Frankineae;	0.821078431	5.35E-05	0.009360008	-	-	-	-	-	-	copresence	0	1
Bacteria;Cyanobacteria;Nostocales;Nostocaceae;	Archaea;Euryarchaeota;Methanobacteria;Methanobacteriales;Methanobacteriaceae;	0.821078431	5.35E-05	0.009360008	-	-	-	-	-	-	copresence	0	0
Bacteria;Bacteroidetes;environmental samples;	Bacteria;Bacteroidetes;Sphingobacteria;Sphingobacteriales;Chitinophagaceae;	0.821078431	5.35E-05	0.009360008	0.90714286	0.000247032	-	-	0.000990117	0.038261826	copresence	0	1
Bacteria;Firmicutes;Clostridia;Natranaerobiales;Natranaerobiaceae;	Bacteria;Chlorobi;Chlorobia;Chlorobiales;Chlorobiaceae;	0.821078431	5.35E-05	0.009360008	-	-	-	-	-	-	copresence	0	1
Bacteria;Actinobacteria;Actinobacteridae;Actinomycetales;Pseudonocardineae;	Bacteria;Actinobacteria;Actinobacteridae;Actinomycetales;Micromonosporineae;	0.821078431	5.35E-05	0.009360008	-	-	-	-	-	-	copresence	0	1
Bacteria;Proteobacteria;Alphaproteobacteria;Rhizobiales;Beijerinckiaceae;	Bacteria;Deinococcus-Thermus;Deinococci;	0.821078431	5.35E-05	0.009360008	-	-	-	-	-	-	copresence	0	1
Bacteria;Proteobacteria;Deltaproteobacteria;Myxococcales;Cystobacterineae;	Bacteria;Firmicutes;Clostridia;Clostridiales;Syntrophomonadaceae;	0.821078431	5.35E-05	0.009360008	-	-	-	-	-	-	copresence	0	1
Bacteria;Bacteroidetes;environmental samples;	Bacteria;Bacteroidetes;Sphingobacteria;Sphingobacteriales;Sphingobacteriaceae;	0.821078431	5.35E-05	0.009360008	0.92142857	0.000156725	-	-	0.000608642	0.027076166	copresence	0	1
Bacteria;Chloroflexi;Chloroflexales;Chloroflexaceae;Chloroflexus;	Bacteria;Actinobacteria;	0.821078431	5.35E-05	0.009360008	-	-	-	-	-	-	copresence	0	1
Bacteria;Firmicutes;Clostridia;Clostridiales;	Bacteria;Actinobacteria;Acidimicrobidae;Acidimicrobiales;Acidimicrobineae;	0.821078431	5.35E-05	0.009360008	-	-	-	-	-	-	copresence	0	1
Bacteria;Bacteroidetes;Sphingobacteria;Sphingobacteriales;Rhodothermaceae;	Bacteria;Aquificae;Aquificales;	0.821078431	5.35E-05	0.009360008	-	-	-	-	-	-	copresence	0	1
Bacteria;Firmicutes;Clostridia;Clostridiales;	Bacteria;Actinobacteria;Actinobacteridae;Actinomycetales;Streptosporangineae;	0.821078431	5.35E-05	0.009360008	-	-	-	-	-	-	copresence	0	1
Bacteria;Firmicutes;Clostridia;Clostridiales;	Bacteria;Firmicutes;Clostridia;	0.821078431	5.35E-05	0.009360008	-	-	-	-	-	-	copresence	0	1
Bacteria;Deinococcus-Thermus;Deinococci;Deinococcales;Deinococcaceae;	Bacteria;Chloroflexi;Sphaerobacteridae;Sphaerobacterales;Sphaerobacterineae;	0.821078431	5.35E-05	0.009360008	-	-	-	-	-	-	copresence	0	1
Bacteria;Proteobacteria;Gammaproteobacteria;Chromatiales;Chromatiaceae;	Bacteria;Proteobacteria;Alphaproteobacteria;Rhodospirillales;	0.821078431	5.35E-05	0.009360008	-	-	-	-	-	-	copresence	0	1
Eukaryota;	Bacteria;Proteobacteria;Epsilonproteobacteria;Nautiliales;Nautiliaceae;	-0.821078431	5.35E-05	0.009360008	-	-	-	-	-	-	mutualExclusion	0	0
Eukaryota;stramenopiles;Bacillariophyta;Bacillariophyceae;Bacillariophycidae;	Eukaryota;Fungi;Dikarya;	0.808823529	8.46E-05	0.012095536	0.90714286	3.18E-05	-	-	0.000108106	0.009404168	copresence	0	1
Bacteria;Cyanobacteria;environmental samples;	Bacteria;Cyanobacteria;Chroococcales;	0.820485109	5.47E-05	0.009472939	-	-	-	-	-	-	copresence	0	1
Eukaryota;Cryptophyta;Pyrenomonadales;Geminigeraceae;Guillardia;	Eukaryota;Alveolata;Ciliophora;Intramacronucleata;Spirotrichea;	0.820322767	5.51E-05	0.009503786	-	-	-	-	-	-	copresence	0	1
Viruses;dsDNA viruses, no RNA stage;Herpesvirales;Herpesviridae;Gammaherpesvirinae;	Bacteria;Acidobacteria;Solibacteres;Solibacterales;Solibacteraceae;	0.82031498	5.51E-05	0.009505265	-	-	-	-	-	-	copresence	1	0
Bacteria;Proteobacteria;Deltaproteobacteria;environmental samples;	Bacteria;Chlorobi;Chlorobia;Chlorobiales;Chlorobiaceae;	0.82031498	5.51E-05	0.009505265	-	-	-	-	-	-	copresence	0	1
Viruses;dsDNA viruses, no RNA stage;Herpesvirales;Herpesviridae;Gammaherpesvirinae;	Bacteria;Proteobacteria;Deltaproteobacteria;Desulfobacterales;Desulfobacteraceae;	0.82031498	5.51E-05	0.009505265	-	-	-	-	-	-	copresence	1	0
Bacteria;Deferribacteres;Deferribacterales;Deferribacteraceae;	Archaea;Euryarchaeota;Methanomicrobia;Methanosarcinales;	0.819990923	5.58E-05	0.009566766	-	-	-	-	-	-	copresence	0	0
Bacteria;Planctomycetes;Planctomycetacia;Planctomycetales;Candidatus Kuenenia;	Archaea;Euryarchaeota;Methanopyri;Methanopyrales;Methanopyraceae;	0.819990923	5.58E-05	0.009566766	-	-	-	-	-	-	copresence	0	0
Bacteria;Chlamydiae;Chlamydiales;Parachlamydiaceae;	Bacteria;Bacteroidetes;Sphingobacteria;Sphingobacteriales;Rhodothermaceae;	0.819990923	5.58E-05	0.009566766	-	-	-	-	-	-	copresence	0	1
Viruses;dsDNA viruses, no RNA stage;Caudovirales;Myoviridae;T4-like viruses;	Bacteria;Cyanobacteria;environmental samples;	0.81923246	5.74E-05	0.009710317	-	-	-	-	-	-	copresence	1	0
Eukaryota;Cryptophyta;Pyrenomonadales;Geminigeraceae;Guillardia;	Eukaryota;Alveolata;	0.81923246	5.74E-05	0.009710317	-	-	-	-	-	-	copresence	0	1
Viruses;dsDNA viruses, no RNA stage;Caudovirales;Podoviridae;N4-like viruses;	Bacteria;Proteobacteria;Gammaproteobacteria;OMG group;BD1-7 clade;	-0.81923246	5.74E-05	0.009710317	-	-	-	-	-	-	mutualExclusion	1	0
Bacteria;Deinococcus-Thermus;Deinococci;Deinococcales;Deinococcaceae;	Bacteria;Actinobacteria;environmental samples;	0.819129522	5.76E-05	0.009729754	-	-	-	-	-	-	copresence	0	1
Bacteria;Bacteroidetes;Flavobacteria;Flavobacteriales;Flavobacteriaceae;	Bacteria;Bacteroidetes;	0.818627451	5.88E-05	0.009824398	-	-	-	-	-	-	copresence	0	1
Bacteria;Firmicutes;Bacillales;	Bacteria;Actinobacteria;Actinobacteridae;Actinomycetales;Micrococcineae;	0.818627451	5.88E-05	0.009824398	-	-	-	-	-	-	copresence	0	1
Bacteria;Proteobacteria;Betaproteobacteria;Methylophilales;Methylophilaceae;	Bacteria;Firmicutes;Bacillales;Bacillaceae;Bacillus;	0.818627451	5.88E-05	0.009824398	-	-	-	-	-	-	copresence	0	1
Bacteria;Lentisphaerae;Victivallales;Victivallaceae;Victivallis;	Bacteria;Chlorobi;Chlorobia;Chlorobiales;Chlorobiaceae;	0.818627451	5.88E-05	0.009824398	-	-	-	-	-	-	copresence	0	1
Bacteria;Bacteroidetes;Bacteroidia;Bacteroidales;Rikenellaceae;	Bacteria;Bacteroidetes;Bacteroidia;Bacteroidales;Bacteroidaceae;	0.818627451	5.88E-05	0.009824398	-	-	-	-	-	-	copresence	0	1
Eukaryota;stramenopiles;Bacillariophyta;Coscinodiscophyceae;Thalassiosirophycidae;	Eukaryota;Viridiplantae;Streptophyta;Embryophyta;	0.818627451	5.88E-05	0.009824398	0.93571429	8.28E-05	-	-	0.000305951	0.017292434	copresence	0	1
Bacteria;Proteobacteria;Deltaproteobacteria;Myxococcales;Nannocystineae;	Bacteria;Actinobacteria;Actinobacteridae;Actinomycetales;Pseudonocardineae;	0.818627451	5.88E-05	0.009824398	-	-	-	-	-	-	copresence	0	1
Bacteria;Deinococcus-Thermus;Deinococci;	Bacteria;Actinobacteria;Actinobacteridae;Actinomycetales;	0.818627451	5.88E-05	0.009824398	-	-	-	-	-	-	copresence	0	1
Bacteria;Proteobacteria;Deltaproteobacteria;Myxococcales;Nannocystineae;	Bacteria;Actinobacteria;Actinobacteridae;Actinomycetales;Frankineae;	0.818627451	5.88E-05	0.009824398	-	-	-	-	-	-	copresence	0	1
Bacteria;Spirochaetes;Spirochaetales;Leptospiraceae;Leptospira;	Bacteria;Actinobacteria;	0.818627451	5.88E-05	0.009824398	-	-	-	-	-	-	copresence	0	1
Bacteria;Chloroflexi;	Bacteria;Actinobacteria;Actinobacteridae;Actinomycetales;Micrococcineae;	0.818627451	5.88E-05	0.009824398	-	-	-	-	-	-	copresence	0	1
Bacteria;Proteobacteria;Deltaproteobacteria;Myxococcales;	Bacteria;Chlorobi;Chlorobia;Chlorobiales;Chlorobiaceae;	0.818627451	5.88E-05	0.009824398	-	-	-	-	-	-	copresence	0	1
Bacteria;Actinobacteria;Actinobacteridae;Actinomycetales;Streptosporangineae;	Bacteria;Actinobacteria;	0.818627451	5.88E-05	0.009824398	-	-	-	-	-	-	copresence	0	1
Bacteria;Actinobacteria;Rubrobacteridae;Rubrobacterales;Rubrobacterineae;	Bacteria;Actinobacteria;Acidimicrobidae;Acidimicrobiales;Acidimicrobineae;	0.818627451	5.88E-05	0.009824398	-	-	-	-	-	-	copresence	0	1
Bacteria;Proteobacteria;Alphaproteobacteria;Rickettsiales;SAR11 cluster;	Bacteria;Proteobacteria;Alphaproteobacteria;Rickettsiales;Anaplasmataceae;	0.818627451	5.88E-05	0.009824398	-	-	-	-	-	-	copresence	0	1
Bacteria;Proteobacteria;Gammaproteobacteria;Vibrionales;Vibrionaceae;	Bacteria;Proteobacteria;Gammaproteobacteria;Alteromonadales;Pseudoalteromonadaceae;	0.818627451	5.88E-05	0.009824398	-	-	-	-	-	-	copresence	0	1
Bacteria;Proteobacteria;Gammaproteobacteria;Oceanospirillales;Marinomonas;	Bacteria;Deferribacteres;Deferribacterales;Deferribacteraceae;Denitrovibrio;	0.818627451	5.88E-05	0.009824398	-	-	-	-	-	-	copresence	0	1
Viruses;dsDNA viruses, no RNA stage;Caudovirales;Myoviridae;environmental samples;	Viruses;dsDNA viruses, no RNA stage;Caudovirales;Myoviridae;	0.818627451	5.88E-05	0.009824398	-	-	-	-	-	-	copresence	1	1
Bacteria;Deinococcus-Thermus;Deinococci;Deinococcales;Deinococcaceae;	Bacteria;Actinobacteria;Actinobacteridae;	0.818627451	5.88E-05	0.009824398	-	-	-	-	-	-	copresence	0	1
Bacteria;Proteobacteria;Betaproteobacteria;Nitrosomonadales;Nitrosomonadaceae;	Bacteria;Proteobacteria;Betaproteobacteria;Neisseriales;Neisseriaceae;	0.818627451	5.88E-05	0.009824398	-	-	-	-	-	-	copresence	0	1
Bacteria;Proteobacteria;Deltaproteobacteria;Desulfovibrionales;	Bacteria;Proteobacteria;Alphaproteobacteria;Rickettsiales;SAR11 cluster;	-0.818627451	5.88E-05	0.009824398	-	-	-	-	-	-	mutualExclusion	0	1
Eukaryota;stramenopiles;Bacillariophyta;Coscinodiscophyceae;Thalassiosirophycidae;	Bacteria;Proteobacteria;Epsilonproteobacteria;Nautiliales;Nautiliaceae;	-0.818627451	5.88E-05	0.009824398	-	-	-	-	-	-	mutualExclusion	0	0
Archaea;Euryarchaeota;Candidatus Parvarchaeum;	Archaea;Crenarchaeota;Thermoprotei;	0.818481486	5.91E-05	0.009851861	-	-	-	-	-	-	copresence	0	1
Bacteria;candidate division TM7;	Bacteria;Acidobacteria;	0.818184288	5.98E-05	0.009907703	-	-	-	-	-	-	copresence	0	1
Bacteria;Proteobacteria;Gammaproteobacteria;Chromatiales;	Bacteria;Cyanobacteria;environmental samples;	-0.817979811	6.02E-05	0.009946064	-	-	-	-	-	-	mutualExclusion	0	1
Bacteria;Chloroflexi;Sphaerobacteridae;Sphaerobacterales;Sphaerobacterineae;	Bacteria;Actinobacteria;environmental samples;	0.817903281	6.04E-05	0.009960408	-	-	-	-	-	-	copresence	0	1
Eukaryota;Amoebozoa;	Bacteria;Firmicutes;Clostridia;Clostridiales;	0.817775305	6.07E-05	0.00998438	-	-	-	-	-	-	copresence	0	0
Bacteria;Proteobacteria;Deltaproteobacteria;environmental samples;	Bacteria;Cyanobacteria;Oscillatoriales;	0.817775305	6.07E-05	0.00998438	-	-	-	-	-	-	copresence	0	1
Bacteria;Firmicutes;Bacillales;Bacillaceae;Anoxybacillus;	Bacteria;Bacteroidetes;Bacteroidia;Bacteroidales;Prevotellaceae;	0.817393186	6.16E-05	0.010055835	-	-	-	-	-	-	copresence	0	1
Bacteria;Firmicutes;Bacillales;Bacillaceae;Bacillus;	Bacteria;Chlamydiae;Chlamydiales;Chlamydiaceae;Chlamydia;	0.817347327	6.17E-05	0.010064398	-	-	-	-	-	-	copresence	0	1
Eukaryota;Metazoa;Platyhelminthes;Trematoda;Digenea;	Bacteria;Firmicutes;Bacillales;Listeriaceae;Listeria;	0.816792355	6.30E-05	0.010167812	-	-	-	-	-	-	copresence	0	0
Viruses;dsDNA viruses, no RNA stage;Caudovirales;Podoviridae;Autographivirinae;	Bacteria;Cyanobacteria;environmental samples;	0.816727162	6.32E-05	0.010179934	-	-	-	-	-	-	copresence	1	0
Bacteria;Proteobacteria;Deltaproteobacteria;Desulfobacterales;Desulfobacteraceae;	Archaea;Euryarchaeota;Candidatus Parvarchaeum;	0.816727162	6.32E-05	0.010179934	-	-	-	-	-	-	copresence	0	0
Eukaryota;Metazoa;Echinodermata;Eleutherozoa;Echinozoa;	Bacteria;Actinobacteria;Rubrobacteridae;Rubrobacterales;Rubrobacterineae;	0.816677039	6.33E-05	0.010189249	-	-	-	-	-	-	copresence	0	0
Bacteria;Firmicutes;Clostridia;Thermoanaerobacterales;	Bacteria;Actinobacteria;Actinobacteridae;Actinomycetales;Kineosporiineae;	0.816677039	6.33E-05	0.010189249	-	-	-	-	-	-	copresence	0	1
Bacteria;candidate division WWE1;Candidatus Cloacamonas;	Bacteria;Actinobacteria;environmental samples;	0.816677039	6.33E-05	0.010189249	-	-	-	-	-	-	copresence	0	1
Bacteria;Proteobacteria;Deltaproteobacteria;Desulfuromonadales;Geobacteraceae;	Bacteria;Proteobacteria;Deltaproteobacteria;Desulfobacterales;Desulfobulbaceae;	0.816176471	6.45E-05	0.010282093	-	-	-	-	-	-	copresence	0	1
Bacteria;Firmicutes;Clostridia;Clostridiales;Heliobacteriaceae;	Bacteria;Bacteroidetes;Sphingobacteria;Sphingobacteriales;Rhodothermaceae;	0.816176471	6.45E-05	0.010282093	-	-	-	-	-	-	copresence	0	1
Bacteria;Firmicutes;Clostridia;Clostridiales;Peptococcaceae;	Bacteria;Actinobacteria;Actinobacteridae;Actinomycetales;Corynebacterineae;	0.816176471	6.45E-05	0.010282093	-	-	-	-	-	-	copresence	0	1
Bacteria;Proteobacteria;Betaproteobacteria;Candidatus Accumulibacter;	Bacteria;Firmicutes;Bacillales;	0.816176471	6.45E-05	0.010282093	-	-	-	-	-	-	copresence	0	1
Bacteria;Acidobacteria;	Archaea;Euryarchaeota;Methanomicrobia;Methanosarcinales;Methanosarcinaceae;	0.816176471	6.45E-05	0.010282093	-	-	-	-	-	-	copresence	0	0
Eukaryota;stramenopiles;Oomycetes;Peronosporales;Phytophthora;	Eukaryota;Viridiplantae;Streptophyta;Embryophyta;	0.816176471	6.45E-05	0.010282093	-	-	-	-	-	-	copresence	0	1
Bacteria;Spirochaetes;Spirochaetales;Leptospiraceae;Leptospira;	Bacteria;Chloroflexi;Ktedonobacteria;Ktedonobacterales;Ktedonobacteraceae;	0.816176471	6.45E-05	0.010282093	-	-	-	-	-	-	copresence	0	1
Bacteria;Proteobacteria;Deltaproteobacteria;Myxococcales;Nannocystineae;	Bacteria;Chlorobi;Chlorobia;Chlorobiales;Chlorobiaceae;	0.816176471	6.45E-05	0.010282093	-	-	-	-	-	-	copresence	0	1
Bacteria;Actinobacteria;Actinobacteridae;Actinomycetales;Kineosporiineae;	Bacteria;Actinobacteria;Actinobacteridae;Actinomycetales;Corynebacterineae;	0.816176471	6.45E-05	0.010282093	-	-	-	-	-	-	copresence	0	1
Bacteria;Proteobacteria;Gammaproteobacteria;SAR86 cluster;environmental samples;	Bacteria;Proteobacteria;Gammaproteobacteria;OMG group;BD1-7 clade;	0.816176471	6.45E-05	0.010282093	-	-	-	-	-	-	copresence	0	1
Bacteria;Actinobacteria;Actinobacteridae;Actinomycetales;Kineosporiineae;	Bacteria;Actinobacteria;Actinobacteridae;Actinomycetales;	0.816176471	6.45E-05	0.010282093	-	-	-	-	-	-	copresence	0	1
Bacteria;Chloroflexi;Sphaerobacteridae;Sphaerobacterales;Sphaerobacterineae;	Bacteria;Acidobacteria;Solibacteres;Solibacterales;Solibacteraceae;	0.816176471	6.45E-05	0.010282093	-	-	-	-	-	-	copresence	0	1
Bacteria;Proteobacteria;Deltaproteobacteria;Desulfuromonadales;Geobacteraceae;	Bacteria;Firmicutes;Bacillales;Bacillaceae;	0.816176471	6.45E-05	0.010282093	-	-	-	-	-	-	copresence	0	1
Bacteria;Chloroflexi;Ktedonobacteria;Ktedonobacterales;Ktedonobacteraceae;	Archaea;Euryarchaeota;Marine Group III;environmental samples;	0.816176471	6.45E-05	0.010282093	-	-	-	-	-	-	copresence	0	0
Bacteria;Chloroflexi;Chloroflexales;Chloroflexaceae;Chloroflexus;	Bacteria;Actinobacteria;Actinobacteridae;Actinomycetales;Kineosporiineae;	0.816176471	6.45E-05	0.010282093	-	-	-	-	-	-	copresence	0	1
Eukaryota;stramenopiles;PX clade;Phaeophyceae;Ectocarpales;	Eukaryota;Fungi;Dikarya;Ascomycota;Saccharomyceta;	0.816176471	6.45E-05	0.010282093	-	-	-	-	-	-	copresence	0	1
Eukaryota;Viridiplantae;Streptophyta;Embryophyta;	Eukaryota;	0.816176471	6.45E-05	0.010282093	-	-	-	-	-	-	copresence	0	1
Environmental samples;	Bacteria;Chloroflexi;Herpetosiphonales;Herpetosiphonaceae;Herpetosiphon;	0.816176471	6.45E-05	0.010282093	-	-	-	-	-	-	copresence	0	0
Bacteria;Proteobacteria;Deltaproteobacteria;Bdellovibrionales;Bdellovibrionaceae;	Bacteria;Chloroflexi;Chloroflexales;Chloroflexaceae;Chloroflexus;	0.816176471	6.45E-05	0.010282093	-	-	-	-	-	-	copresence	0	1
Bacteria;Firmicutes;Clostridia;Clostridiales;Clostridiales Family XVIII. Incertae Sedis;	Archaea;Euryarchaeota;	0.816176471	6.45E-05	0.010282093	-	-	-	-	-	-	copresence	0	0
Bacteria;Proteobacteria;Magnetococcus;	Archaea;Euryarchaeota;Marine Group III;environmental samples;	0.816176471	6.45E-05	0.010282093	-	-	-	-	-	-	copresence	0	0
Bacteria;Chloroflexi;Chloroflexales;Chloroflexaceae;Chloroflexus;	Bacteria;Actinobacteria;Actinobacteridae;Actinomycetales;Propionibacterineae;	0.816176471	6.45E-05	0.010282093	-	-	-	-	-	-	copresence	0	1
Bacteria;Deinococcus-Thermus;Deinococci;Deinococcales;Trueperaceae;	Bacteria;Chloroflexi;Thermomicrobiales;Thermomicrobiaceae;Thermomicrobium;	0.816176471	6.45E-05	0.010282093	-	-	-	-	-	-	copresence	0	1
Bacteria;Proteobacteria;Deltaproteobacteria;Myxococcales;Sorangiineae;	Archaea;Euryarchaeota;Aciduliprofundum;	0.816176471	6.45E-05	0.010282093	-	-	-	-	-	-	copresence	0	0
Archaea;Euryarchaeota;Thermoplasmata;Thermoplasmatales;	Archaea;Euryarchaeota;	0.816176471	6.45E-05	0.010282093	-	-	-	-	-	-	copresence	0	1
Bacteria;Proteobacteria;Gammaproteobacteria;Chromatiales;Ectothiorhodospiraceae;	Bacteria;Proteobacteria;Alphaproteobacteria;Rhodospirillales;	0.816176471	6.45E-05	0.010282093	-	-	-	-	-	-	copresence	0	1
Environmental samples;	Bacteria;Proteobacteria;Alphaproteobacteria;Rickettsiales;SAR11 cluster;	-0.816176471	6.45E-05	0.010282093	-	-	-	-	-	-	mutualExclusion	0	0
Bacteria;Proteobacteria;Gammaproteobacteria;OMG group;SAR92 clade;	Bacteria;Actinobacteria;	-0.816176471	6.45E-05	0.010282093	-	-	-	-	-	-	mutualExclusion	0	1
Bacteria;Proteobacteria;Gammaproteobacteria;OMG group;SAR92 clade;	Bacteria;Actinobacteria;Actinobacteridae;Actinomycetales;Pseudonocardineae;	-0.816176471	6.45E-05	0.010282093	-	-	-	-	-	-	mutualExclusion	0	1
Bacteria;Proteobacteria;Deltaproteobacteria;Desulfobacterales;Desulfobulbaceae;	Bacteria;Proteobacteria;Betaproteobacteria;environmental samples;	-0.816176471	6.45E-05	0.010282093	-	-	-	-	-	-	mutualExclusion	0	1
Viruses;dsDNA viruses, no RNA stage;Caudovirales;Podoviridae;Autographivirinae;	Bacteria;Proteobacteria;Gammaproteobacteria;Oceanospirillales;Hahellaceae;	-0.816176471	6.45E-05	0.010282093	-	-	-	-	-	-	mutualExclusion	1	0
Viruses;unclassified phages;environmental samples;	Bacteria;Firmicutes;Lactobacillales;Leuconostoc;	-0.815474513	6.62E-05	0.010453998	-	-	-	-	-	-	mutualExclusion	1	0
Bacteria;Proteobacteria;Deltaproteobacteria;Desulfobacterales;	Bacteria;Actinobacteria;Actinobacteridae;Actinomycetales;Streptomycineae;	0.815450797	6.63E-05	0.010459814	-	-	-	-	-	-	copresence	0	1
Bacteria;Firmicutes;Bacillales;Bacillaceae;Oceanobacillus;	Bacteria;	0.815450797	6.63E-05	0.010459814	-	-	-	-	-	-	copresence	0	1
Bacteria;Proteobacteria;Deltaproteobacteria;environmental samples;	Bacteria;Actinobacteria;Actinobacteridae;Actinomycetales;	0.81523563	6.68E-05	0.010512598	-	-	-	-	-	-	copresence	0	1
Bacteria;Proteobacteria;Betaproteobacteria;Burkholderiales;Rubrivivax;	Bacteria;Actinobacteria;Actinobacteridae;Actinomycetales;Pseudonocardineae;	0.815154498	6.70E-05	0.01053251	-	-	-	-	-	-	copresence	0	1
Bacteria;Proteobacteria;Deltaproteobacteria;Myxococcales;Nannocystineae;	Bacteria;Cyanobacteria;Chroococcales;Thermosynechococcus;	0.815058647	6.73E-05	0.010556043	-	-	-	-	-	-	copresence	0	1
Bacteria;Proteobacteria;Deltaproteobacteria;Desulfobacterales;	Bacteria;Deinococcus-Thermus;Deinococci;Deinococcales;Deinococcaceae;	0.814224555	6.94E-05	0.010761105	-	-	-	-	-	-	copresence	0	1
Viruses;dsDNA viruses, no RNA stage;Phycodnaviridae;Chlorovirus;	Viruses;dsDNA viruses, no RNA stage;Caudovirales;Myoviridae;SPO1-like viruses;	0.81372549	7.07E-05	0.01088402	-	-	-	-	-	-	copresence	1	1
Bacteria;Firmicutes;Clostridia;Clostridiales;	Bacteria;Chloroflexi;Chloroflexales;Chloroflexaceae;	0.81372549	7.07E-05	0.01088402	-	-	-	-	-	-	copresence	0	1
Bacteria;Proteobacteria;Gammaproteobacteria;	Bacteria;Proteobacteria;Betaproteobacteria;Nitrosomonadales;Nitrosomonadaceae;	0.81372549	7.07E-05	0.01088402	-	-	-	-	-	-	copresence	0	1
Bacteria;Firmicutes;Clostridia;	Bacteria;Actinobacteria;Actinobacteridae;Actinomycetales;Frankineae;	0.81372549	7.07E-05	0.01088402	-	-	-	-	-	-	copresence	0	1
Bacteria;Firmicutes;Clostridia;Clostridiales;Lachnospiraceae;	Bacteria;Actinobacteria;Actinobacteridae;Actinomycetales;Streptosporangineae;	0.81372549	7.07E-05	0.01088402	-	-	-	-	-	-	copresence	0	1
Bacteria;Firmicutes;Clostridia;Clostridiales;	Bacteria;Actinobacteria;	0.81372549	7.07E-05	0.01088402	-	-	-	-	-	-	copresence	0	1
Archaea;Euryarchaeota;Methanomicrobia;	Archaea;Euryarchaeota;Halobacteria;Halobacteriales;Halobacteriaceae;	0.81372549	7.07E-05	0.01088402	-	-	-	-	-	-	copresence	0	1
Bacteria;Thermotogae;Thermotogales;Thermotogaceae;	Bacteria;Chloroflexi;	0.81372549	7.07E-05	0.01088402	-	-	-	-	-	-	copresence	0	1
Bacteria;Proteobacteria;Deltaproteobacteria;Myxococcales;Cystobacterineae;	Bacteria;Actinobacteria;Acidimicrobidae;Acidimicrobiales;Acidimicrobineae;	0.81372549	7.07E-05	0.01088402	-	-	-	-	-	-	copresence	0	1
Bacteria;Proteobacteria;Betaproteobacteria;Burkholderiales;	Bacteria;Chloroflexi;Chloroflexales;Chloroflexaceae;Roseiflexus;	0.81372549	7.07E-05	0.01088402	-	-	-	-	-	-	copresence	0	1
Bacteria;Bacteroidetes;environmental samples;	Bacteria;Bacteroidetes;	0.81372549	7.07E-05	0.01088402	-	-	-	-	-	-	copresence	0	1
Bacteria;Firmicutes;Lactobacillales;Lactobacillaceae;Lactobacillus;	Bacteria;Cyanobacteria;Chroococcales;	-0.81372549	7.07E-05	0.01088402	-	-	-	-	-	-	mutualExclusion	0	1
Viruses;dsDNA viruses, no RNA stage;Caudovirales;Myoviridae;T4-like viruses;	Bacteria;Proteobacteria;Gammaproteobacteria;Chromatiales;Chromatiaceae;	-0.81372549	7.07E-05	0.01088402	-	-	-	-	-	-	mutualExclusion	1	0
Bacteria;Spirochaetes;Spirochaetales;	Archaea;Euryarchaeota;Methanopyri;Methanopyrales;Methanopyraceae;	0.81368621	7.08E-05	0.010893701	-	-	-	-	-	-	copresence	0	0
Bacteria;candidate division WS3;environmental samples;	Bacteria;Firmicutes;Bacillales;Paenibacillaceae;Brevibacillus;	0.813270268	7.19E-05	0.010996259	-	-	-	-	-	-	copresence	0	1
Eukaryota;stramenopiles;Chrysophyceae;Chromulinales;Chromulinaceae;	Bacteria;Bacteroidetes;Bacteroidia;Bacteroidales;Bacteroidaceae;	-0.813270268	7.19E-05	0.010996259	-	-	-	-	-	-	mutualExclusion	0	0
Bacteria;Proteobacteria;Gammaproteobacteria;OMG group;	Bacteria;Firmicutes;Bacillales;Alicyclobacillaceae;Alicyclobacillus;	-0.813270268	7.19E-05	0.010996259	-	-	-	-	-	-	mutualExclusion	0	1
Bacteria;Spirochaetes;Spirochaetales;Spirochaetaceae;Borrelia;	Bacteria;Actinobacteria;Rubrobacteridae;Rubrobacterales;Rubrobacterineae;	0.812998313	7.26E-05	0.011063361	-	-	-	-	-	-	copresence	0	1
Bacteria;Firmicutes;Clostridia;Clostridiales;Ruminococcaceae;	Archaea;Crenarchaeota;Thermoprotei;Desulfurococcales;Desulfurococcaceae;	0.812998313	7.26E-05	0.011063361	-	-	-	-	-	-	copresence	0	0
Bacteria;Actinobacteria;environmental samples;	Bacteria;Actinobacteria;Actinobacteridae;Actinomycetales;Catenulisporineae;	0.812998313	7.26E-05	0.011063361	-	-	-	-	-	-	copresence	0	1
Bacteria;Proteobacteria;Betaproteobacteria;Burkholderiales;Rubrivivax;	Bacteria;Actinobacteria;Actinobacteridae;	0.812566706	7.38E-05	0.01116992	-	-	-	-	-	-	copresence	0	1
Eukaryota;Rhizaria;Cercozoa;Chlorarachniophyceae;Bigelowiella;	Archaea;Euryarchaeota;Methanomicrobia;Methanomicrobiales;Methanocorpusculaceae;	-0.801111975	0.000111107	0.013983128	-0.77617945	0.026347543	9.85647552	0.001570193	0.000143929	0.011368012	mutualExclusion	0	0
Eukaryota;stramenopiles;Pelagophyceae;	Eukaryota;Alveolata;Perkinsea;Perkinsida;Perkinsidae;	0.811476851	7.68E-05	0.01143927	-	-	-	-	-	-	copresence	0	1
Bacteria;Cyanobacteria;Chroococcales;Thermosynechococcus;	Bacteria;Chloroflexi;Chloroflexales;Chloroflexaceae;Chloroflexus;	0.81135944	7.71E-05	0.011468304	-	-	-	-	-	-	copresence	0	1
Bacteria;Candidatus Poribacteria;environmental samples;	Bacteria;Bacteroidetes;Flavobacteria;Flavobacteriales;	-0.81135944	7.71E-05	0.011468304	-	-	-	-	-	-	mutualExclusion	0	1
Bacteria;Proteobacteria;Deltaproteobacteria;Bdellovibrionales;Bdellovibrionaceae;	Bacteria;Actinobacteria;Actinobacteridae;Actinomycetales;Micrococcineae;	0.81127451	7.74E-05	0.011489308	-	-	-	-	-	-	copresence	0	1
Eukaryota;stramenopiles;PX clade;Phaeophyceae;Ectocarpales;	Eukaryota;Fungi;Dikarya;	0.81127451	7.74E-05	0.011489308	0.91071429	0.000316132	-	-	0.00128705	0.046403251	copresence	0	1
Environmental samples;	Bacteria;Proteobacteria;Deltaproteobacteria;Myxococcales;	0.81127451	7.74E-05	0.011489308	-	-	-	-	-	-	copresence	0	0
Bacteria;Spirochaetes;Spirochaetales;Leptospiraceae;Leptospira;	Bacteria;Actinobacteria;Actinobacteridae;Actinomycetales;Streptomycineae;	0.81127451	7.74E-05	0.011489308	-	-	-	-	-	-	copresence	0	1
Bacteria;Proteobacteria;Deltaproteobacteria;Myxococcales;Cystobacterineae;	Archaea;Euryarchaeota;Thermococci;Thermococcales;Thermococcaceae;	0.81127451	7.74E-05	0.011489308	-	-	-	-	-	-	copresence	0	0
Eukaryota;Viridiplantae;Streptophyta;Embryophyta;	Eukaryota;Metazoa;	0.81127451	7.74E-05	0.011489308	-	-	-	-	-	-	copresence	0	1
Bacteria;Proteobacteria;environmental samples;	Bacteria;Proteobacteria;Gammaproteobacteria;OMG group;	0.81127451	7.74E-05	0.011489308	-	-	-	-	-	-	copresence	0	1
Bacteria;Proteobacteria;Deltaproteobacteria;Myxococcales;Sorangiineae;	Archaea;	0.81127451	7.74E-05	0.011489308	-	-	-	-	-	-	copresence	0	0
Bacteria;Actinobacteria;Rubrobacteridae;Rubrobacterales;Rubrobacterineae;	Bacteria;Actinobacteria;Actinobacteridae;Actinomycetales;Catenulisporineae;	0.81127451	7.74E-05	0.011489308	-	-	-	-	-	-	copresence	0	1
Bacteria;Proteobacteria;Gammaproteobacteria;Thiotrichales;Thiotrichaceae;	Bacteria;Chloroflexi;Sphaerobacteridae;Sphaerobacterales;Sphaerobacterineae;	0.81127451	7.74E-05	0.011489308	-	-	-	-	-	-	copresence	0	1
Eukaryota;stramenopiles;	Eukaryota;Viridiplantae;Chlorophyta;	0.81127451	7.74E-05	0.011489308	-	-	-	-	-	-	copresence	0	1
Bacteria;Thermotogae;Thermotogales;Thermotogaceae;	Bacteria;Actinobacteria;Acidimicrobidae;Acidimicrobiales;Acidimicrobineae;	0.81127451	7.74E-05	0.011489308	-	-	-	-	-	-	copresence	0	1
Bacteria;Proteobacteria;Alphaproteobacteria;Rhodospirillales;Rhodospirillaceae;	Bacteria;Proteobacteria;Alphaproteobacteria;Rhizobiales;	0.81127451	7.74E-05	0.011489308	-	-	-	-	-	-	copresence	0	1
Bacteria;Cyanobacteria;Oscillatoriales;	Bacteria;Chlorobi;Chlorobia;Chlorobiales;Chlorobiaceae;	0.81127451	7.74E-05	0.011489308	-	-	-	-	-	-	copresence	0	1
Viruses;dsDNA viruses, no RNA stage;Phycodnaviridae;Chlorovirus;	Viruses;dsDNA viruses, no RNA stage;Mimiviridae;Mimivirus;	0.81127451	7.74E-05	0.011489308	-	-	-	-	-	-	copresence	1	1
Bacteria;Acidobacteria;Solibacteres;Solibacterales;Solibacteraceae;	Archaea;Euryarchaeota;Marine Group III;environmental samples;	0.81127451	7.74E-05	0.011489308	-	-	-	-	-	-	copresence	0	0
Bacteria;Proteobacteria;Gammaproteobacteria;Chromatiales;Ectothiorhodospiraceae;	Bacteria;Proteobacteria;Betaproteobacteria;Nitrosomonadales;Nitrosomonadaceae;	0.81127451	7.74E-05	0.011489308	-	-	-	-	-	-	copresence	0	1
Bacteria;Chloroflexi;Ktedonobacteria;Ktedonobacterales;Ktedonobacteraceae;	Bacteria;Actinobacteria;Actinobacteridae;Actinomycetales;Streptosporangineae;	0.81127451	7.74E-05	0.011489308	-	-	-	-	-	-	copresence	0	1
Bacteria;Verrucomicrobia;Opitutae;	Bacteria;Chloroflexi;Chloroflexales;Chloroflexaceae;Chloroflexus;	-0.81127451	7.74E-05	0.011489308	-	-	-	-	-	-	mutualExclusion	0	1
Bacteria;Proteobacteria;Alphaproteobacteria;environmental samples;	Archaea;Euryarchaeota;Methanobacteria;Methanobacteriales;Methanobacteriaceae;	-0.81127451	7.74E-05	0.011489308	-	-	-	-	-	-	mutualExclusion	0	0
Viruses;dsDNA viruses, no RNA stage;Caudovirales;Myoviridae;T4-like viruses;	Bacteria;Cyanobacteria;Gloeobacteria;Gloeobacterales;Gloeobacter;	-0.81127451	7.74E-05	0.011489308	-	-	-	-	-	-	mutualExclusion	1	0
Bacteria;Proteobacteria;Gammaproteobacteria;sulfur-oxidizing symbionts;	Bacteria;Cyanobacteria;Prochlorales;Prochlorococcaceae;Prochlorococcus;	-0.81127451	7.74E-05	0.011489308	-	-	-	-	-	-	mutualExclusion	0	1
Bacteria;Actinobacteria;environmental samples;	Archaea;Euryarchaeota;Methanomicrobia;Methanomicrobiales;Methanomicrobiaceae;	0.810623228	7.92E-05	0.011650403	-	-	-	-	-	-	copresence	0	0
Bacteria;Chloroflexi;Chloroflexales;Chloroflexaceae;	Bacteria;Actinobacteria;environmental samples;	0.81054583	7.95E-05	0.01166955	-	-	-	-	-	-	copresence	0	1
Eukaryota;Amoebozoa;Mycetozoa;Dictyosteliida;Polysphondylium;	Bacteria;Chloroflexi;Sphaerobacteridae;Sphaerobacterales;Sphaerobacterineae;	0.81054583	7.95E-05	0.01166955	-	-	-	-	-	-	copresence	0	0
Bacteria;Firmicutes;Bacillales;Paenibacillaceae;Paenibacillus;	Archaea;Crenarchaeota;Thermoprotei;	0.81054583	7.95E-05	0.01166955	-	-	-	-	-	-	copresence	0	0
Bacteria;Proteobacteria;Betaproteobacteria;Burkholderiales;Rubrivivax;	Archaea;Crenarchaeota;Thermoprotei;	0.810475682	7.97E-05	0.011686904	-	-	-	-	-	-	copresence	0	0
Bacteria;Proteobacteria;Alphaproteobacteria;Rhizobiales;Methylocystaceae;	Archaea;Euryarchaeota;Methanomicrobia;Methanomicrobiales;Methanospirillaceae;	0.810463917	7.97E-05	0.011689814	-	-	-	-	-	-	copresence	0	0
Bacteria;Proteobacteria;Deltaproteobacteria;Bdellovibrionales;Bdellovibrionaceae;	Archaea;Euryarchaeota;Methanomicrobia;Methanomicrobiales;Methanomicrobiaceae;	0.810126371	8.07E-05	0.011773319	-	-	-	-	-	-	copresence	0	0
Bacteria;Cyanobacteria;Chroococcales;Crocosphaera;	Archaea;Crenarchaeota;Thermoprotei;Desulfurococcales;	0.80994622	8.12E-05	0.011817884	-	-	-	-	-	-	copresence	0	0
Bacteria;Synergistetes;	Bacteria;Proteobacteria;Gammaproteobacteria;sulfur-oxidizing symbionts;Endoriftia;	0.809780516	8.17E-05	0.011858875	-	-	-	-	-	-	copresence	0	1
Eukaryota;Viridiplantae;Streptophyta;Chlorokybophyceae;Chlorokybales;	Bacteria;Proteobacteria;Gammaproteobacteria;Methylococcales;Methylococcaceae;	-0.809499226	8.26E-05	0.011928452	-	-	-	-	-	-	mutualExclusion	0	0
Eukaryota;Metazoa;Arthropoda;Crustacea;Maxillopoda;	Bacteria;Candidatus Poribacteria;environmental samples;	-0.809389403	8.29E-05	0.011955614	-	-	-	-	-	-	mutualExclusion	0	0
Bacteria;Spirochaetes;Spirochaetales;Spirochaetaceae;Borrelia;	Bacteria;Actinobacteria;Actinobacteridae;Actinomycetales;Corynebacterineae;	0.809319588	8.31E-05	0.01197288	-	-	-	-	-	-	copresence	0	1
Bacteria;Proteobacteria;Gammaproteobacteria;Chromatiales;	Bacteria;Chloroflexi;Dehalococcoidetes;	0.809319588	8.31E-05	0.01197288	-	-	-	-	-	-	copresence	0	1
Eukaryota;Rhizaria;Cercozoa;	Bacteria;Firmicutes;Bacillales;Paenibacillaceae;Aneurinibacillus group;	0.809073606	8.38E-05	0.012033708	-	-	-	-	-	-	copresence	0	0
Bacteria;Firmicutes;Clostridia;Clostridiales;Blautia;	Bacteria;Cyanobacteria;Oscillatoriales;Arthrospira;Arthrospira maxima;	0.809045226	8.39E-05	0.012040725	-	-	-	-	-	-	copresence	0	1
Bacteria;Proteobacteria;Gammaproteobacteria;Thiotrichales;Thiotrichaceae;	Bacteria;Actinobacteria;Actinobacteridae;Actinomycetales;Corynebacterineae;	0.808823529	8.46E-05	0.012095536	-	-	-	-	-	-	copresence	0	1
Eukaryota;Viridiplantae;Chlorophyta;Chlorophyceae;Chlamydomonadales;	Eukaryota;Fungi;Dikarya;Ascomycota;Saccharomyceta;	0.808823529	8.46E-05	0.012095536	-	-	-	-	-	-	copresence	0	1
Eukaryota;Viridiplantae;Chlorophyta;Chlorophyceae;Chlamydomonadales;	Eukaryota;Viridiplantae;Chlorophyta;	0.808823529	8.46E-05	0.012095536	-	-	-	-	-	-	copresence	0	1
Bacteria;Proteobacteria;Gammaproteobacteria;environmental samples;	Bacteria;Proteobacteria;Gammaproteobacteria;OMG group;SAR92 clade;	0.808823529	8.46E-05	0.012095536	-	-	-	-	-	-	copresence	0	1
Bacteria;Actinobacteria;Actinobacteridae;Actinomycetales;Kineosporiineae;	Bacteria;Actinobacteria;Acidimicrobidae;Acidimicrobiales;Acidimicrobineae;	0.808823529	8.46E-05	0.012095536	-	-	-	-	-	-	copresence	0	1
Bacteria;Cyanobacteria;Nostocales;Nostocaceae;	Archaea;Euryarchaeota;Halobacteria;Halobacteriales;Halobacteriaceae;	0.808823529	8.46E-05	0.012095536	-	-	-	-	-	-	copresence	0	0
Eukaryota;Metazoa;Chordata;Craniata;Vertebrata;	Eukaryota;Metazoa;Arthropoda;Hexapoda;Insecta;	0.808823529	8.46E-05	0.012095536	-	-	-	-	-	-	copresence	0	1
Bacteria;Firmicutes;Clostridia;Clostridiales;Syntrophomonadaceae;	Bacteria;Firmicutes;Clostridia;Clostridiales;Lachnospiraceae;	0.808823529	8.46E-05	0.012095536	-	-	-	-	-	-	copresence	0	1
Eukaryota;stramenopiles;Bacillariophyta;Bacillariophyceae;Bacillariophycidae;	Eukaryota;Fungi;Dikarya;Ascomycota;Saccharomyceta;	0.808823529	8.46E-05	0.012095536	-	-	-	-	-	-	copresence	0	1
Bacteria;Proteobacteria;Deltaproteobacteria;Desulfuromonadales;Geobacteraceae;	Bacteria;Cyanobacteria;Nostocales;Nostocaceae;Raphidiopsis;	0.808823529	8.46E-05	0.012095536	-	-	-	-	-	-	copresence	0	1
Bacteria;Proteobacteria;Gammaproteobacteria;SAR86 cluster;environmental samples;	Bacteria;Proteobacteria;Gammaproteobacteria;OMG group;	0.808823529	8.46E-05	0.012095536	-	-	-	-	-	-	copresence	0	1
Bacteria;Proteobacteria;Gammaproteobacteria;OMG group;OM60 clade;	Bacteria;Bacteroidetes;	0.808823529	8.46E-05	0.012095536	-	-	-	-	-	-	copresence	0	1
Bacteria;Fibrobacteres;Fibrobacterales;Fibrobacteraceae;Fibrobacter;	Bacteria;Chlamydiae;Chlamydiales;Waddliaceae;Waddlia;	0.808823529	8.46E-05	0.012095536	-	-	-	-	-	-	copresence	0	1
Bacteria;Proteobacteria;Gammaproteobacteria;Legionellales;Coxiellaceae;	Bacteria;Bacteroidetes;Sphingobacteria;Sphingobacteriales;Rhodothermaceae;	0.808823529	8.46E-05	0.012095536	-	-	-	-	-	-	copresence	0	1
Bacteria;Proteobacteria;Deltaproteobacteria;Desulfuromonadales;	Bacteria;Lentisphaerae;Victivallales;Victivallaceae;Victivallis;	0.808823529	8.46E-05	0.012095536	-	-	-	-	-	-	copresence	0	1
Bacteria;Verrucomicrobia;Opitutae;Puniceicoccales;Puniceicoccaceae;	Bacteria;Proteobacteria;Gammaproteobacteria;OMG group;SAR92 clade;	0.808823529	8.46E-05	0.012095536	-	-	-	-	-	-	copresence	0	1
Bacteria;Proteobacteria;Alphaproteobacteria;Rhizobiales;Bradyrhizobiaceae;	Bacteria;Proteobacteria;	0.808823529	8.46E-05	0.012095536	-	-	-	-	-	-	copresence	0	1
Eukaryota;stramenopiles;Oomycetes;Peronosporales;Phytophthora;	Eukaryota;Metazoa;Chordata;	0.808823529	8.46E-05	0.012095536	-	-	-	-	-	-	copresence	0	1
Bacteria;Proteobacteria;Gammaproteobacteria;Oceanospirillales;Neptuniibacter;	Bacteria;Cyanobacteria;Prochlorales;Prochlorococcaceae;Prochlorococcus;	-0.808823529	8.46E-05	0.012095536	-	-	-	-	-	-	mutualExclusion	0	1
Viruses;dsDNA viruses, no RNA stage;Caudovirales;Myoviridae;	Bacteria;Proteobacteria;Alphaproteobacteria;Caulobacterales;Caulobacteraceae;	-0.808823529	8.46E-05	0.012095536	-	-	-	-	-	-	mutualExclusion	1	0
Bacteria;Spirochaetes;Spirochaetales;Spirochaetaceae;Borrelia;	Bacteria;Actinobacteria;environmental samples;	0.808588957	8.53E-05	0.012153517	-	-	-	-	-	-	copresence	0	1
Bacteria;Firmicutes;Clostridia;Clostridiales;Peptococcaceae;	Bacteria;Firmicutes;Bacillales;Alicyclobacillaceae;Alicyclobacillus;	0.808356248	8.60E-05	0.012211023	-	-	-	-	-	-	copresence	0	1
Bacteria;candidate division TM7;	Archaea;Euryarchaeota;Methanomicrobia;Methanosarcinales;Methanosarcinaceae;	0.808356248	8.60E-05	0.012211023	-	-	-	-	-	-	copresence	0	0
Bacteria;Cyanobacteria;Oscillatoriales;Lyngbya;	Archaea;Euryarchaeota;Methanomicrobia;Methanocellales;Methanocellaceae;	0.808093346	8.69E-05	0.01227597	-	-	-	-	-	-	copresence	0	0
Bacteria;Firmicutes;Bacillales;Paenibacillaceae;Paenibacillus;	Archaea;Euryarchaeota;Candidatus Parvarchaeum;	0.807958619	8.73E-05	0.012309243	-	-	-	-	-	-	copresence	0	0
Viruses;dsDNA viruses, no RNA stage;Phycodnaviridae;Chlorovirus;unclassified Chlorovirus;	Viruses;dsDNA viruses, no RNA stage;Iridoviridae;Chloriridovirus;	0.807660233	8.82E-05	0.01238291	-	-	-	-	-	-	copresence	1	1
Bacteria;Cyanobacteria;Chroococcales;Thermosynechococcus;	Bacteria;Actinobacteria;	0.807660233	8.82E-05	0.01238291	-	-	-	-	-	-	copresence	0	1
Bacteria;Proteobacteria;Deltaproteobacteria;environmental samples;	Bacteria;Planctomycetes;Planctomycetacia;Planctomycetales;Candidatus Kuenenia;	0.807616606	8.84E-05	0.012393678	-	-	-	-	-	-	copresence	0	1
Bacteria;Proteobacteria;Deltaproteobacteria;environmental samples;	Bacteria;Chloroflexi;Ktedonobacteria;Ktedonobacterales;Ktedonobacteraceae;	0.807616606	8.84E-05	0.012393678	-	-	-	-	-	-	copresence	0	1
Bacteria;Spirochaetes;Spirochaetales;	Archaea;Euryarchaeota;Methanomicrobia;Methanosarcinales;Methanosarcinaceae;	0.807391122	8.91E-05	0.012449317	-	-	-	-	-	-	copresence	0	0
Bacteria;Spirochaetes;Spirochaetales;Spirochaetaceae;Borrelia;	Bacteria;Proteobacteria;Betaproteobacteria;Burkholderiales;Rubrivivax;	0.806591613	9.17E-05	0.012646399	-	-	-	-	-	-	copresence	0	1
Bacteria;Actinobacteria;Actinobacteridae;Actinomycetales;Corynebacterineae;	Archaea;Euryarchaeota;Methanopyri;Methanopyrales;Methanopyraceae;	0.806427164	9.22E-05	0.012686893	-	-	-	-	-	-	copresence	0	0
Bacteria;Actinobacteria;Rubrobacteridae;Rubrobacterales;Rubrobacterineae;	Archaea;Euryarchaeota;Methanomicrobia;Methanomicrobiales;	0.806427164	9.22E-05	0.012686893	-	-	-	-	-	-	copresence	0	0
Archaea;Euryarchaeota;environmental samples;	Archaea;Crenarchaeota;Thermoprotei;Desulfurococcales;Desulfurococcaceae;	0.806393504	9.23E-05	0.012695179	-	-	-	-	-	-	copresence	0	1
Bacteria;Firmicutes;Clostridia;Clostridiales;Ruminococcaceae;	Bacteria;Chloroflexi;Ktedonobacteria;Ktedonobacterales;Ktedonobacteraceae;	0.806372549	9.24E-05	0.012700337	-	-	-	-	-	-	copresence	0	1
Bacteria;Verrucomicrobia;Verrucomicrobiae;Verrucomicrobiales;Verrucomicrobia subdivision 3;	Bacteria;Cyanobacteria;Chroococcales;Synechocystis;	0.806372549	9.24E-05	0.012700337	-	-	-	-	-	-	copresence	0	1
Bacteria;Verrucomicrobia;Opitutae;Puniceicoccales;Puniceicoccaceae;	Bacteria;Proteobacteria;Gammaproteobacteria;OMG group;BD1-7 clade;	0.806372549	9.24E-05	0.012700337	-	-	-	-	-	-	copresence	0	1
Bacteria;Proteobacteria;Gammaproteobacteria;Reinekea;	Bacteria;Proteobacteria;Alphaproteobacteria;Rhodospirillales;	0.806372549	9.24E-05	0.012700337	-	-	-	-	-	-	copresence	0	1
Bacteria;Actinobacteria;Actinobacteridae;Actinomycetales;Micromonosporineae;	Bacteria;Actinobacteria;Actinobacteridae;Actinomycetales;Frankineae;	0.806372549	9.24E-05	0.012700337	-	-	-	-	-	-	copresence	0	1
Bacteria;Proteobacteria;Gammaproteobacteria;Vibrionales;Vibrionaceae;	Bacteria;Proteobacteria;Gammaproteobacteria;Kangiella;	0.806372549	9.24E-05	0.012700337	-	-	-	-	-	-	copresence	0	1
Eukaryota;stramenopiles;Bacillariophyta;	Eukaryota;Fungi;Dikarya;Ascomycota;Saccharomyceta;	0.806372549	9.24E-05	0.012700337	-	-	-	-	-	-	copresence	0	1
Bacteria;Firmicutes;Clostridia;Halanaerobiales;Halanaerobiaceae;	Bacteria;Chlorobi;Chlorobia;Chlorobiales;Chlorobiaceae;	0.806372549	9.24E-05	0.012700337	-	-	-	-	-	-	copresence	0	1
Bacteria;Proteobacteria;Gammaproteobacteria;Reinekea;	Bacteria;Proteobacteria;Alphaproteobacteria;Rhizobiales;	0.806372549	9.24E-05	0.012700337	-	-	-	-	-	-	copresence	0	1
Bacteria;Proteobacteria;Deltaproteobacteria;Myxococcales;Nannocystineae;	Bacteria;Gemmatimonadetes;Gemmatimonadales;Gemmatimonadaceae;Gemmatimonas;	0.806372549	9.24E-05	0.012700337	-	-	-	-	-	-	copresence	0	1
Bacteria;Proteobacteria;Deltaproteobacteria;Desulfuromonadales;	Bacteria;Bacteroidetes;Sphingobacteria;Sphingobacteriales;Rhodothermaceae;	0.806372549	9.24E-05	0.012700337	-	-	-	-	-	-	copresence	0	1
Bacteria;Proteobacteria;Betaproteobacteria;Nitrosomonadales;Nitrosomonadaceae;	Bacteria;Firmicutes;Lactobacillales;Lactobacillaceae;Lactobacillus;	0.806372549	9.24E-05	0.012700337	-	-	-	-	-	-	copresence	0	1
Bacteria;Proteobacteria;Deltaproteobacteria;Myxococcales;Sorangiineae;	Bacteria;Chloroflexi;Herpetosiphonales;Herpetosiphonaceae;Herpetosiphon;	0.806372549	9.24E-05	0.012700337	-	-	-	-	-	-	copresence	0	1
Bacteria;Proteobacteria;Magnetococcus;	Bacteria;Chloroflexi;Thermomicrobiales;Thermomicrobiaceae;Thermomicrobium;	0.806372549	9.24E-05	0.012700337	-	-	-	-	-	-	copresence	0	1
Eukaryota;stramenopiles;	Eukaryota;Fungi;Dikarya;Ascomycota;Saccharomyceta;	0.806372549	9.24E-05	0.012700337	-	-	-	-	-	-	copresence	0	1
Eukaryota;stramenopiles;Oomycetes;Peronosporales;Phytophthora;	Eukaryota;Metazoa;Arthropoda;Hexapoda;Insecta;	0.806372549	9.24E-05	0.012700337	-	-	-	-	-	-	copresence	0	1
Bacteria;Proteobacteria;Gammaproteobacteria;Chromatiales;Halothiobacillaceae;	Bacteria;Proteobacteria;Gammaproteobacteria;Alteromonadales;Moritellaceae;	0.806372549	9.24E-05	0.012700337	-	-	-	-	-	-	copresence	0	1
Eukaryota;stramenopiles;Oomycetes;Peronosporales;Phytophthora;	Bacteria;Proteobacteria;Epsilonproteobacteria;Nautiliales;Nautiliaceae;	-0.806372549	9.24E-05	0.012700337	-	-	-	-	-	-	mutualExclusion	0	0
Bacteria;Spirochaetes;Spirochaetales;	Bacteria;Proteobacteria;Gammaproteobacteria;environmental samples;	-0.806097226	9.33E-05	0.012768085	-	-	-	-	-	-	mutualExclusion	0	1
Eukaryota;Viridiplantae;Chlorophyta;	Eukaryota;Haptophyceae;Isochrysidales;Noelaerhabdaceae;Emiliania;	0.805899239	9.39E-05	0.012816773	-	-	-	-	-	-	copresence	0	1
Bacteria;Proteobacteria;Alphaproteobacteria;Rickettsiales;SAR11 cluster;	Archaea;Euryarchaeota;environmental samples;	-0.805899239	9.39E-05	0.012816773	-	-	-	-	-	-	mutualExclusion	0	0
Bacteria;Proteobacteria;Deltaproteobacteria;Myxococcales;	Bacteria;Actinobacteria;environmental samples;	0.805640863	9.48E-05	0.01288027	-	-	-	-	-	-	copresence	0	1
Bacteria;Fibrobacteres;Fibrobacterales;Fibrobacteraceae;Fibrobacter;	Bacteria;Chlamydiae;Chlamydiales;Chlamydiaceae;	0.805194095	9.63E-05	0.012989948	-	-	-	-	-	-	copresence	0	1
Archaea;Nanoarchaeota;Nanoarchaeum;	Archaea;Euryarchaeota;Candidatus Parvarchaeum;	0.805000002	9.70E-05	0.013037548	-	-	-	-	-	-	copresence	0	1
Eukaryota;Rhizaria;Cercozoa;Silicofilosea;Euglyphida;	Bacteria;Proteobacteria;Gammaproteobacteria;	-0.80480333	9.77E-05	0.013085749	-	-	-	-	-	-	mutualExclusion	0	0
Bacteria;Cyanobacteria;Chroococcales;Synechocystis;	Bacteria;Chloroflexi;Dehalococcoidetes;	0.804414621	9.90E-05	0.013180916	-	-	-	-	-	-	copresence	0	1
Bacteria;Actinobacteria;Actinobacteridae;Actinomycetales;	Archaea;Crenarchaeota;Thermoprotei;Desulfurococcales;	0.804200672	9.98E-05	0.013233239	-	-	-	-	-	-	copresence	0	0
Bacteria;Firmicutes;Clostridia;Clostridiales;Blautia;	Archaea;Crenarchaeota;Thermoprotei;Thermoproteales;Thermofilaceae;	0.804010671	0.000100424	0.01327967	-	-	-	-	-	-	copresence	0	0
Eukaryota;Metazoa;Arthropoda;Crustacea;Maxillopoda;	Bacteria;Bacteroidetes;Flavobacteria;Flavobacteriales;Candidatus Sulcia;	0.803934987	0.000100692	0.013298155	-	-	-	-	-	-	copresence	0	0
Bacteria;Proteobacteria;Deltaproteobacteria;Myxococcales;	Bacteria;Actinobacteria;Actinobacteridae;Actinomycetales;	0.803921569	0.000100739	0.013301431	-	-	-	-	-	-	copresence	0	1
Bacteria;Actinobacteria;Actinobacteridae;Actinomycetales;Streptosporangineae;	Archaea;Euryarchaeota;Marine Group III;environmental samples;	0.803921569	0.000100739	0.013301431	-	-	-	-	-	-	copresence	0	0
Bacteria;candidate division NC10;environmental samples;	Bacteria;Proteobacteria;Gammaproteobacteria;Xanthomonadales;Xanthomonadaceae;	0.803921569	0.000100739	0.013301431	-	-	-	-	-	-	copresence	0	1
Bacteria;Proteobacteria;Deltaproteobacteria;Myxococcales;Cystobacterineae;	Bacteria;Actinobacteria;Actinobacteridae;Actinomycetales;Streptomycineae;	0.803921569	0.000100739	0.013301431	-	-	-	-	-	-	copresence	0	1
Bacteria;Deinococcus-Thermus;Deinococci;	Bacteria;Actinobacteria;Actinobacteridae;Actinomycetales;Propionibacterineae;	0.803921569	0.000100739	0.013301431	-	-	-	-	-	-	copresence	0	1
Bacteria;Proteobacteria;Deltaproteobacteria;Myxococcales;Nannocystineae;	Bacteria;Chloroflexi;Chloroflexales;Chloroflexaceae;Chloroflexus;	0.803921569	0.000100739	0.013301431	-	-	-	-	-	-	copresence	0	1
Bacteria;Cyanobacteria;Oscillatoriales;Trichodesmium;	Bacteria;Cyanobacteria;Oscillatoriales;	0.803921569	0.000100739	0.013301431	-	-	-	-	-	-	copresence	0	1
Bacteria;Bacteroidetes;Cytophagia;Cytophagales;Cytophagaceae;	Bacteria;Bacteroidetes;Cytophagia;Cytophagales;Cyclobacteriaceae;	0.803921569	0.000100739	0.013301431	-	-	-	-	-	-	copresence	0	1
Eukaryota;Viridiplantae;Chlorophyta;Chlorophyceae;Chlamydomonadales;	Eukaryota;Metazoa;Arthropoda;Hexapoda;Insecta;	0.803921569	0.000100739	0.013301431	-	-	-	-	-	-	copresence	0	1
Bacteria;Thermotogae;Thermotogales;Thermotogaceae;	Bacteria;Actinobacteria;Actinobacteridae;Actinomycetales;	0.803921569	0.000100739	0.013301431	-	-	-	-	-	-	copresence	0	1
Bacteria;Proteobacteria;Gammaproteobacteria;Thiotrichales;Thiotrichaceae;	Bacteria;Actinobacteria;Actinobacteridae;Actinomycetales;Micrococcineae;	0.803921569	0.000100739	0.013301431	-	-	-	-	-	-	copresence	0	1
Bacteria;Chloroflexi;Chloroflexales;Chloroflexaceae;Roseiflexus;	Bacteria;Acidobacteria;	0.803921569	0.000100739	0.013301431	-	-	-	-	-	-	copresence	0	1
Bacteria;Proteobacteria;Gammaproteobacteria;Oceanospirillales;Neptuniibacter;	Bacteria;Proteobacteria;Betaproteobacteria;	0.803921569	0.000100739	0.013301431	-	-	-	-	-	-	copresence	0	1
Bacteria;Thermotogae;Thermotogales;Thermotogaceae;	Bacteria;Deinococcus-Thermus;Deinococci;Deinococcales;Deinococcaceae;	0.803921569	0.000100739	0.013301431	-	-	-	-	-	-	copresence	0	1
Eukaryota;Viridiplantae;Chlorophyta;Chlorophyceae;Chlamydomonadales;	Eukaryota;Metazoa;Chordata;Craniata;Vertebrata;	0.803921569	0.000100739	0.013301431	-	-	-	-	-	-	copresence	0	1
Bacteria;Verrucomicrobia;Verrucomicrobiae;Verrucomicrobiales;Verrucomicrobia subdivision 3;	Bacteria;Planctomycetes;Planctomycetacia;Planctomycetales;	0.803921569	0.000100739	0.013301431	-	-	-	-	-	-	copresence	0	1
Bacteria;Chloroflexi;Chloroflexales;Chloroflexaceae;Roseiflexus;	Bacteria;Chlorobi;Chlorobia;Chlorobiales;Chlorobiaceae;	0.803921569	0.000100739	0.013301431	-	-	-	-	-	-	copresence	0	1
Viruses;dsDNA viruses, no RNA stage;Asfarviridae;Asfivirus;	Bacteria;Firmicutes;Clostridia;Clostridiales;Ruminococcaceae;	-0.803921569	0.000100739	0.013301431	-	-	-	-	-	-	mutualExclusion	1	0
Eukaryota;Viridiplantae;Chlorophyta;Prasinophyceae;Mamiellales;	Bacteria;Proteobacteria;Gammaproteobacteria;Alteromonadales;Moritellaceae;	-0.803921569	0.000100739	0.013301431	-	-	-	-	-	-	mutualExclusion	0	0
Eukaryota;Alveolata;Perkinsea;Perkinsida;Perkinsidae;	Bacteria;Proteobacteria;Epsilonproteobacteria;Nautiliales;Nautiliaceae;	-0.803921569	0.000100739	0.013301431	-	-	-	-	-	-	mutualExclusion	0	0
Eukaryota;Alveolata;Apicomplexa;Aconoidasida;Haemosporida;	Bacteria;Bacteroidetes;Sphingobacteria;Sphingobacteriales;Sphingobacteriaceae;	-0.803921569	0.000100739	0.013301431	-	-	-	-	-	-	mutualExclusion	0	0
Bacteria;Proteobacteria;Gammaproteobacteria;OMG group;BD1-7 clade;	Bacteria;Proteobacteria;Betaproteobacteria;Burkholderiales;Rubrivivax;	-0.803509434	0.000102207	0.013401986	-	-	-	-	-	-	mutualExclusion	0	1
Bacteria;Verrucomicrobia;environmental samples;	Bacteria;Elusimicrobia;	0.803250783	0.000103137	0.013465004	-	-	-	-	-	-	copresence	0	1
Bacteria;Verrucomicrobia;Opitutae;Opitutales;Opitutaceae;	Bacteria;Proteobacteria;Gammaproteobacteria;Oceanospirillales;Oleispira;	0.802880497	0.000104482	0.013555095	-	-	-	-	-	-	copresence	0	1
Archaea;Euryarchaeota;Methanopyri;Methanopyrales;Methanopyraceae;	Archaea;Euryarchaeota;Candidatus Parvarchaeum;	0.802872152	0.000104512	0.013557123	-	-	-	-	-	-	copresence	0	1
Bacteria;Cyanobacteria;Chroococcales;Thermosynechococcus;	Bacteria;Chloroflexi;	0.802727956	0.00010504	0.013592163	-	-	-	-	-	-	copresence	0	1
Viruses;dsDNA viruses, no RNA stage;	Eukaryota;Alveolata;Ciliophora;Intramacronucleata;Spirotrichea;	0.802537256	0.000105741	0.013638468	-	-	-	-	-	-	copresence	1	0
Bacteria;Proteobacteria;Deltaproteobacteria;environmental samples;	Bacteria;Acidobacteria;Solibacteres;Solibacterales;Solibacteraceae;	0.802537256	0.000105741	0.013638468	-	-	-	-	-	-	copresence	0	1
Bacteria;Proteobacteria;Betaproteobacteria;Burkholderiales;Rubrivivax;	Bacteria;Actinobacteria;Acidimicrobidae;Acidimicrobiales;Acidimicrobineae;	0.802215538	0.000106932	0.013716488	-	-	-	-	-	-	copresence	0	1
Bacteria;Firmicutes;Clostridia;Clostridiales;Peptococcaceae;	Bacteria;Actinobacteria;environmental samples;	0.801962137	0.000107879	0.013777851	-	-	-	-	-	-	copresence	0	1
Eukaryota;Amoebozoa;Mycetozoa;Dictyosteliida;Polysphondylium;	Bacteria;Chloroflexi;Thermomicrobiales;Thermomicrobiaceae;Thermomicrobium;	0.801962137	0.000107879	0.013777851	-	-	-	-	-	-	copresence	0	0
Bacteria;Deinococcus-Thermus;Deinococci;	Archaea;Euryarchaeota;Candidatus Parvarchaeum;	0.801695374	0.000108883	0.013842364	-	-	-	-	-	-	copresence	0	0
Viruses;dsDNA viruses, no RNA stage;Caudovirales;Podoviridae;N4-like viruses;	Bacteria;Firmicutes;Clostridia;Clostridiales;Peptococcaceae;	0.801695374	0.000108883	0.013842364	-	-	-	-	-	-	copresence	1	0
Viruses;dsDNA viruses, no RNA stage;Caudovirales;	Eukaryota;Alveolata;Apicomplexa;Aconoidasida;Piroplasmida;	0.801550528	0.000109432	0.013877355	-	-	-	-	-	-	copresence	1	0
Eukaryota;stramenopiles;Pelagophyceae;	Eukaryota;Metazoa;Arthropoda;Hexapoda;Insecta;	0.801550528	0.000109432	0.013877355	-	-	-	-	-	-	copresence	0	1
Viruses;dsDNA viruses, no RNA stage;Caudovirales;Myoviridae;environmental samples;	Viruses;dsDNA viruses, no RNA stage;Caudovirales;Myoviridae;SPO1-like viruses;	0.801470588	0.000109735	0.013896655	-	-	-	-	-	-	copresence	1	1
Eukaryota;Viridiplantae;Streptophyta;Embryophyta;	Eukaryota;Fungi;Dikarya;Ascomycota;Saccharomyceta;	0.801470588	0.000109735	0.013896655	-	-	-	-	-	-	copresence	0	1
Bacteria;Actinobacteria;Actinobacteridae;Actinomycetales;Streptosporangineae;	Bacteria;Actinobacteria;Actinobacteridae;Actinomycetales;Kineosporiineae;	0.801470588	0.000109735	0.013896655	-	-	-	-	-	-	copresence	0	1
Eukaryota;stramenopiles;Bacillariophyta;Bacillariophyceae;Bacillariophycidae;	Eukaryota;Fungi;Dikarya;Ascomycota;	0.801470588	0.000109735	0.013896655	-	-	-	-	-	-	copresence	0	1
Bacteria;Actinobacteria;Actinobacteridae;Actinomycetales;Kineosporiineae;	Bacteria;Actinobacteria;Actinobacteridae;Actinomycetales;Frankineae;	0.801470588	0.000109735	0.013896655	-	-	-	-	-	-	copresence	0	1
Bacteria;Chloroflexi;Chloroflexales;Chloroflexaceae;Chloroflexus;	Bacteria;Actinobacteria;Actinobacteridae;	0.801470588	0.000109735	0.013896655	-	-	-	-	-	-	copresence	0	1
Ambiguous;	Bacteria;Proteobacteria;Epsilonproteobacteria;	0.801470588	0.000109735	0.013896655	-	-	-	-	-	-	copresence	0	0
Bacteria;Proteobacteria;Deltaproteobacteria;Syntrophobacterales;Syntrophobacteraceae;	Bacteria;Firmicutes;Clostridia;Clostridiales;Clostridiales Family XVIII. Incertae Sedis;	0.801470588	0.000109735	0.013896655	-	-	-	-	-	-	copresence	0	1
Viruses;dsDNA viruses, no RNA stage;Viruses;dsDNA viruses, no RNA stage;unclassified dsDNA viruses;	Bacteria;Proteobacteria;Alphaproteobacteria;Rickettsiales;SAR11 cluster;	0.801470588	0.000109735	0.013896655	-	-	-	-	-	-	copresence	1	0
Bacteria;Thermotogae;Thermotogales;Thermotogaceae;	Archaea;Euryarchaeota;Marine Group III;environmental samples;	0.801470588	0.000109735	0.013896655	-	-	-	-	-	-	copresence	0	0
Bacteria;Proteobacteria;Magnetococcus;	Bacteria;Proteobacteria;Gammaproteobacteria;Thiotrichales;Thiotrichaceae;	0.801470588	0.000109735	0.013896655	-	-	-	-	-	-	copresence	0	1
Bacteria;Proteobacteria;Deltaproteobacteria;Myxococcales;Sorangiineae;	Bacteria;Actinobacteria;Rubrobacteridae;Rubrobacterales;Rubrobacterineae;	0.801470588	0.000109735	0.013896655	-	-	-	-	-	-	copresence	0	1
Bacteria;Deinococcus-Thermus;Deinococci;	Bacteria;Chloroflexi;	0.801470588	0.000109735	0.013896655	-	-	-	-	-	-	copresence	0	1
Environmental samples;	Archaea;Euryarchaeota;Halobacteria;Halobacteriales;Halobacteriaceae;	0.801470588	0.000109735	0.013896655	-	-	-	-	-	-	copresence	0	0
Viruses;dsDNA viruses, no RNA stage;Phycodnaviridae;Chlorovirus;unclassified Chlorovirus;	Viruses;dsDNA viruses, no RNA stage;Caudovirales;Siphoviridae;	0.801470588	0.000109735	0.013896655	-	-	-	-	-	-	copresence	1	1
Bacteria;Proteobacteria;Deltaproteobacteria;Myxococcales;Nannocystineae;	Bacteria;Firmicutes;Bacillales;Paenibacillaceae;Paenibacillus;	0.801470588	0.000109735	0.013896655	-	-	-	-	-	-	copresence	0	1
Viruses;dsDNA viruses, no RNA stage;Caudovirales;Myoviridae;environmental samples;	Viruses;dsDNA viruses, no RNA stage;	0.801470588	0.000109735	0.013896655	-	-	-	-	-	-	copresence	1	1
Bacteria;Spirochaetes;Spirochaetales;Leptospiraceae;Leptospira;	Bacteria;Firmicutes;	0.801470588	0.000109735	0.013896655	-	-	-	-	-	-	copresence	0	1
Eukaryota;Viridiplantae;Chlorophyta;Prasinophyceae;Mamiellales;	Archaea;environmental samples;	0.801470588	0.000109735	0.013896655	-	-	-	-	-	-	copresence	0	0
Bacteria;Proteobacteria;Deltaproteobacteria;	Bacteria;Chloroflexi;Chloroflexales;Chloroflexaceae;Roseiflexus;	0.801470588	0.000109735	0.013896655	-	-	-	-	-	-	copresence	0	1
Bacteria;Firmicutes;Clostridia;Clostridiales;Syntrophomonadaceae;	Bacteria;Actinobacteria;Rubrobacteridae;Rubrobacterales;Rubrobacterineae;	0.801470588	0.000109735	0.013896655	-	-	-	-	-	-	copresence	0	1
Bacteria;Firmicutes;Clostridia;Clostridiales;Syntrophomonadaceae;	Bacteria;Actinobacteria;Actinobacteridae;Actinomycetales;	0.801470588	0.000109735	0.013896655	-	-	-	-	-	-	copresence	0	1
Eukaryota;stramenopiles;Bacillariophyta;Bacillariophyceae;Bacillariophycidae;	Eukaryota;Viridiplantae;Chlorophyta;	0.801470588	0.000109735	0.013896655	-	-	-	-	-	-	copresence	0	1
Bacteria;Aquificae;Aquificales;Aquificaceae;	Archaea;Crenarchaeota;Thermoprotei;Sulfolobales;Sulfolobaceae;	0.801470588	0.000109735	0.013896655	-	-	-	-	-	-	copresence	0	0
Bacteria;Bacteroidetes;Cytophagia;Cytophagales;Cyclobacteriaceae;	Bacteria;Bacteroidetes;Bacteroidia;Bacteroidales;	0.801470588	0.000109735	0.013896655	-	-	-	-	-	-	copresence	0	1
Bacteria;Proteobacteria;Deltaproteobacteria;Desulfobacterales;Desulfobacteraceae;	Bacteria;Deinococcus-Thermus;Deinococci;	0.801470588	0.000109735	0.013896655	-	-	-	-	-	-	copresence	0	1
Viruses;unclassified phages;environmental samples;	Bacteria;Proteobacteria;Gammaproteobacteria;Oceanospirillales;Hahellaceae;	-0.801470588	0.000109735	0.013896655	-	-	-	-	-	-	mutualExclusion	1	0
Bacteria;Proteobacteria;Gammaproteobacteria;OMG group;	Bacteria;Firmicutes;Clostridia;Clostridiales;Peptococcaceae;	-0.801470588	0.000109735	0.013896655	-	-	-	-	-	-	mutualExclusion	0	1
Eukaryota;Amoebozoa;Mycetozoa;Dictyosteliida;Dictyostelium;	Bacteria;Bacteroidetes;	-0.801470588	0.000109735	0.013896655	-	-	-	-	-	-	mutualExclusion	0	0
Viruses;dsDNA viruses, no RNA stage;Phycodnaviridae;Phaeovirus;	Eukaryota;stramenopiles;Actinophryidae;Actinophrys;	0.801267031	0.000110512	0.01394576	-	-	-	-	-	-	copresence	1	0
Bacteria;Firmicutes;Clostridia;Clostridiales;Blautia;	Bacteria;Firmicutes;Bacillales;Alicyclobacillaceae;Alicyclobacillus;	0.80103468	0.000111404	0.014001744	-	-	-	-	-	-	copresence	0	1
Bacteria;Deinococcus-Thermus;Deinococci;	Archaea;Euryarchaeota;Methanomicrobia;Methanocellales;Methanocellaceae;	0.800735895	0.00011256	0.014073626	-	-	-	-	-	-	copresence	0	0
Eukaryota;Heterolobosea;Schizopyrenida;Vahlkampfiidae;Naegleria;	Eukaryota;Euglenozoa;Kinetoplastida;Trypanosomatidae;Leishmania;	0.800735895	0.00011256	0.014073626	-	-	-	-	-	-	copresence	0	1
Bacteria;Proteobacteria;Epsilonproteobacteria;Sulfurovum;	Archaea;Euryarchaeota;Marine Group II;environmental samples;	-0.800735895	0.00011256	0.014073626	-	-	-	-	-	-	mutualExclusion	0	0
Bacteria;Cyanobacteria;Chroococcales;Microcystis;	Bacteria;Acidobacteria;Candidatus Chloracidobacterium;	0.800442725	0.000113704	0.014144034	-	-	-	-	-	-	copresence	0	1
Bacteria;Firmicutes;Clostridia;Clostridiales;Blautia;	Bacteria;Cyanobacteria;Chroococcales;Thermosynechococcus;	0.800265279	0.000114401	0.01418659	-	-	-	-	-	-	copresence	0	1
Bacteria;Actinobacteria;Actinobacteridae;Actinomycetales;Pseudonocardineae;	Archaea;Euryarchaeota;Methanopyri;Methanopyrales;Methanopyraceae;	0.800261818	0.000114415	0.01418742	-	-	-	-	-	-	copresence	0	0
Viruses;dsDNA viruses, no RNA stage;Phycodnaviridae;unclassified Phycodnaviridae;	Eukaryota;Viridiplantae;Chlorophyta;Prasinophyceae;environmental samples;	0.800140014	0.000114895	0.014216603	-	-	-	-	-	-	copresence	1	0
Bacteria;Spirochaetes;Spirochaetales;Spirochaetaceae;Borrelia;	Archaea;Euryarchaeota;Candidatus Parvarchaeum;	0.799680226	0.000116725	0.014326567	-	-	-	-	-	-	copresence	0	0
Bacteria;Spirochaetes;Spirochaetales;Spirochaetaceae;Borrelia;	Bacteria;Chloroflexi;	0.799509654	0.00011741	0.014367279	-	-	-	-	-	-	copresence	0	1
Bacteria;Spirochaetes;Spirochaetales;Spirochaetaceae;Borrelia;	Bacteria;Actinobacteria;Actinobacteridae;Actinomycetales;	0.799509654	0.00011741	0.014367279	-	-	-	-	-	-	copresence	0	1
Archaea;Euryarchaeota;Methanomicrobia;Methanosarcinales;Methanosarcinaceae;	Archaea;Euryarchaeota;Candidatus Parvarchaeum;	0.799190076	0.000118703	0.014443432	-	-	-	-	-	-	copresence	0	1
Bacteria;Fusobacteria;Fusobacteriales;Fusobacteriaceae;	Bacteria;Chlamydiae;Chlamydiales;Chlamydiaceae;	0.799028749	0.00011936	0.014481813	-	-	-	-	-	-	copresence	0	1
Bacteria;Proteobacteria;Deltaproteobacteria;Myxococcales;Sorangiineae;	Bacteria;Cyanobacteria;Chroococcales;Thermosynechococcus;	0.799028749	0.00011936	0.014481813	-	-	-	-	-	-	copresence	0	1
Bacteria;Proteobacteria;Deltaproteobacteria;Myxococcales;	Bacteria;Cyanobacteria;Chroococcales;Thermosynechococcus;	0.799028749	0.00011936	0.014481813	-	-	-	-	-	-	copresence	0	1
Bacteria;Proteobacteria;Deltaproteobacteria;Myxococcales;Nannocystineae;	Archaea;Euryarchaeota;Methanopyri;Methanopyrales;Methanopyraceae;	0.799028749	0.00011936	0.014481813	-	-	-	-	-	-	copresence	0	0
Bacteria;Proteobacteria;Gammaproteobacteria;OMG group;OM60 clade;	Bacteria;Proteobacteria;Gammaproteobacteria;OMG group;	0.799019608	0.000119397	0.014483986	-	-	-	-	-	-	copresence	0	1
Bacteria;Proteobacteria;Deltaproteobacteria;Myxococcales;Nannocystineae;	Archaea;Euryarchaeota;Marine Group III;environmental samples;	0.799019608	0.000119397	0.014483986	-	-	-	-	-	-	copresence	0	0
Bacteria;Proteobacteria;Gammaproteobacteria;Thiotrichales;Thiotrichaceae;	Bacteria;Chloroflexi;Thermomicrobiales;Thermomicrobiaceae;Thermomicrobium;	0.799019608	0.000119397	0.014483986	-	-	-	-	-	-	copresence	0	1
Bacteria;candidate division NC10;environmental samples;	Bacteria;Proteobacteria;Gammaproteobacteria;Thiotrichales;Thiotrichaceae;	0.799019608	0.000119397	0.014483986	-	-	-	-	-	-	copresence	0	1
Bacteria;Actinobacteria;Actinobacteridae;Actinomycetales;Micrococcineae;	Bacteria;Actinobacteria;Actinobacteridae;Actinomycetales;Kineosporiineae;	0.799019608	0.000119397	0.014483986	-	-	-	-	-	-	copresence	0	1
Bacteria;Firmicutes;Clostridia;	Bacteria;Firmicutes;	0.799019608	0.000119397	0.014483986	-	-	-	-	-	-	copresence	0	1
Bacteria;Proteobacteria;Deltaproteobacteria;Myxococcales;Cystobacterineae;	Bacteria;Actinobacteria;Actinobacteridae;Actinomycetales;Corynebacterineae;	0.799019608	0.000119397	0.014483986	-	-	-	-	-	-	copresence	0	1
Bacteria;Firmicutes;Clostridia;	Bacteria;Cyanobacteria;Nostocales;Nostocaceae;	0.799019608	0.000119397	0.014483986	-	-	-	-	-	-	copresence	0	1
Bacteria;Cyanobacteria;Chroococcales;Cyanobium;	Bacteria;Cyanobacteria;	0.799019608	0.000119397	0.014483986	-	-	-	-	-	-	copresence	0	1
Bacteria;Firmicutes;Clostridia;Clostridiales;	Bacteria;Actinobacteria;Actinobacteridae;Actinomycetales;	0.799019608	0.000119397	0.014483986	-	-	-	-	-	-	copresence	0	1
Bacteria;Actinobacteria;Rubrobacteridae;Solirubrobacterales;Conexibacteraceae;	Bacteria;Actinobacteria;Actinobacteridae;	0.799019608	0.000119397	0.014483986	-	-	-	-	-	-	copresence	0	1
Bacteria;candidate division WWE1;Candidatus Cloacamonas;	Bacteria;Actinobacteria;Actinobacteridae;Actinomycetales;Catenulisporineae;	0.799019608	0.000119397	0.014483986	-	-	-	-	-	-	copresence	0	1
Bacteria;Proteobacteria;Deltaproteobacteria;Desulfobacterales;Desulfobacteraceae;	Bacteria;Actinobacteria;Actinobacteridae;Actinomycetales;Streptosporangineae;	0.799019608	0.000119397	0.014483986	-	-	-	-	-	-	copresence	0	1
Bacteria;Proteobacteria;Gammaproteobacteria;Thiotrichales;Thiotrichaceae;	Bacteria;Proteobacteria;Deltaproteobacteria;Desulfobacterales;Desulfobacteraceae;	0.799019608	0.000119397	0.014483986	-	-	-	-	-	-	copresence	0	1
Bacteria;Firmicutes;Clostridia;Clostridiales;Lachnospiraceae;	Bacteria;Actinobacteria;Actinobacteridae;Actinomycetales;Micromonosporineae;	0.799019608	0.000119397	0.014483986	-	-	-	-	-	-	copresence	0	1
Bacteria;Deinococcus-Thermus;Deinococci;Deinococcales;Deinococcaceae;	Bacteria;Actinobacteria;Actinobacteridae;Actinomycetales;Streptosporangineae;	0.799019608	0.000119397	0.014483986	-	-	-	-	-	-	copresence	0	1
Bacteria;Proteobacteria;Deltaproteobacteria;Desulfovibrionales;Desulfovibrionaceae;	Bacteria;Firmicutes;Bacillales;Bacillaceae;	0.799019608	0.000119397	0.014483986	-	-	-	-	-	-	copresence	0	1
Bacteria;Chloroflexi;Chloroflexales;Chloroflexaceae;	Bacteria;Chlorobi;Chlorobia;Chlorobiales;Chlorobiaceae;	0.799019608	0.000119397	0.014483986	-	-	-	-	-	-	copresence	0	1
Eukaryota;stramenopiles;PX clade;Phaeophyceae;Ectocarpales;	Eukaryota;Viridiplantae;Chlorophyta;	0.799019608	0.000119397	0.014483986	-	-	-	-	-	-	copresence	0	1
Bacteria;candidate division NC10;environmental samples;	Bacteria;Planctomycetes;Planctomycetacia;Planctomycetales;Candidatus Kuenenia;	0.799019608	0.000119397	0.014483986	-	-	-	-	-	-	copresence	0	1
Bacteria;Proteobacteria;Betaproteobacteria;Burkholderiales;Methylibium;	Bacteria;Proteobacteria;Alphaproteobacteria;Rhizobiales;Methylobacteriaceae;	0.799019608	0.000119397	0.014483986	-	-	-	-	-	-	copresence	0	1
Bacteria;Proteobacteria;Deltaproteobacteria;Myxococcales;Nannocystineae;	Bacteria;Actinobacteria;Actinobacteridae;Actinomycetales;	0.799019608	0.000119397	0.014483986	-	-	-	-	-	-	copresence	0	1
Eukaryota;Viridiplantae;Chlorophyta;Chlorophyceae;Chlamydomonadales;	Eukaryota;Metazoa;Chordata;	0.799019608	0.000119397	0.014483986	-	-	-	-	-	-	copresence	0	1
Bacteria;Bacteroidetes;Sphingobacteria;Sphingobacteriales;Sphingobacteriaceae;	Bacteria;Bacteroidetes;Bacteroidia;Bacteroidales;Prevotellaceae;	0.799019608	0.000119397	0.014483986	-	-	-	-	-	-	copresence	0	1
Bacteria;Deinococcus-Thermus;Deinococci;Deinococcales;Trueperaceae;	Bacteria;Actinobacteria;Actinobacteridae;Actinomycetales;Micrococcineae;	0.799019608	0.000119397	0.014483986	-	-	-	-	-	-	copresence	0	1
Bacteria;Proteobacteria;Gammaproteobacteria;Thiotrichales;Thiotrichaceae;	Bacteria;Planctomycetes;Planctomycetacia;Planctomycetales;Candidatus Kuenenia;	0.799019608	0.000119397	0.014483986	-	-	-	-	-	-	copresence	0	1
Archaea;Euryarchaeota;Methanomicrobia;Methanosarcinales;Methanosarcinaceae;	Archaea;	0.799019608	0.000119397	0.014483986	-	-	-	-	-	-	copresence	0	1
Bacteria;Proteobacteria;Gammaproteobacteria;OMG group;BD1-7 clade;	Bacteria;Chloroflexi;Herpetosiphonales;Herpetosiphonaceae;Herpetosiphon;	-0.799019608	0.000119397	0.014483986	-	-	-	-	-	-	mutualExclusion	0	1
Viruses;dsDNA viruses, no RNA stage;Caudovirales;Myoviridae;T4-like viruses;	Bacteria;Firmicutes;Lactobacillales;Lactobacillaceae;Lactobacillus;	-0.799019608	0.000119397	0.014483986	-	-	-	-	-	-	mutualExclusion	1	0
Bacteria;Verrucomicrobia;Opitutae;Puniceicoccales;Puniceicoccaceae;	Bacteria;Actinobacteria;Actinobacteridae;Actinomycetales;Pseudonocardineae;	-0.799019608	0.000119397	0.014483986	-	-	-	-	-	-	mutualExclusion	0	1
Bacteria;Spirochaetes;Spirochaetales;Spirochaetaceae;	Bacteria;Cyanobacteria;Oscillatoriales;	0.798528209	0.000121418	0.014600625	-	-	-	-	-	-	copresence	0	1
Eukaryota;Metazoa;Chordata;Cephalochordata;Branchiostomidae;	Eukaryota;Haptophyceae;Isochrysidales;Noelaerhabdaceae;Emiliania;	0.798528209	0.000121418	0.014600625	-	-	-	-	-	-	copresence	0	1
Bacteria;candidate division WS3;environmental samples;	Bacteria;Actinobacteria;Rubrobacteridae;Solirubrobacterales;Conexibacteraceae;	0.798528209	0.000121418	0.014600625	-	-	-	-	-	-	copresence	0	1
Bacteria;Proteobacteria;Deltaproteobacteria;Desulfobacterales;Desulfobacteraceae;	Bacteria;Actinobacteria;environmental samples;	0.798283412	0.000122435	0.014658578	-	-	-	-	-	-	copresence	0	1
Bacteria;Deinococcus-Thermus;Deinococci;	Archaea;Crenarchaeota;Thermoprotei;Desulfurococcales;	0.797937427	0.000123885	0.014740313	-	-	-	-	-	-	copresence	0	0
Eukaryota;Haptophyceae;Isochrysidales;Isochrysidaceae;Isochrysis;	Bacteria;Proteobacteria;Gammaproteobacteria;Alteromonadales;Colwelliaceae;	-0.797937427	0.000123885	0.014740313	-	-	-	-	-	-	mutualExclusion	0	0
Bacteria;Chlamydiae;Chlamydiales;Waddliaceae;Waddlia;	Bacteria;Chlamydiae;Chlamydiales;Chlamydiaceae;	0.79779568	0.000124483	0.014773738	-	-	-	-	-	-	copresence	0	1
Bacteria;candidate division NC10;environmental samples;	Bacteria;Synergistetes;	0.79779568	0.000124483	0.014773738	-	-	-	-	-	-	copresence	0	1
Bacteria;Bacteroidetes;Bacteroidia;Bacteroidales;	Archaea;Euryarchaeota;Methanomicrobia;Methanomicrobiales;	0.79779568	0.000124483	0.014773738	-	-	-	-	-	-	copresence	0	0
Bacteria;Proteobacteria;Deltaproteobacteria;Desulfobacterales;Desulfobacteraceae;	Archaea;Euryarchaeota;Methanopyri;Methanopyrales;Methanopyraceae;	0.79779568	0.000124483	0.014773738	-	-	-	-	-	-	copresence	0	0
Eukaryota;stramenopiles;Oomycetes;Saprolegniales;Saprolegniaceae;	Eukaryota;Haptophyceae;Pavlovales;Pavlovaceae;Pavlova;	0.797641963	0.000125135	0.014809946	-	-	-	-	-	-	copresence	0	1
Bacteria;Deinococcus-Thermus;Deinococci;	Archaea;Crenarchaeota;Thermoprotei;	0.79705717	0.000127639	0.014947304	-	-	-	-	-	-	copresence	0	0
Bacteria;Proteobacteria;Betaproteobacteria;Burkholderiales;Rubrivivax;	Bacteria;Actinobacteria;Actinobacteridae;Actinomycetales;Frankineae;	0.797039954	0.000127714	0.014951339	-	-	-	-	-	-	copresence	0	1
Bacteria;Cyanobacteria;environmental samples;	Bacteria;Cyanobacteria;	0.796684778	0.000129256	0.015034445	-	-	-	-	-	-	copresence	0	1
Bacteria;Proteobacteria;Gammaproteobacteria;OMG group;	Bacteria;Firmicutes;Clostridia;Clostridiales;Blautia;	-0.796587367	0.000129682	0.015057196	-	-	-	-	-	-	mutualExclusion	0	1
Bacteria;Deinococcus-Thermus;Deinococci;Deinococcales;Deinococcaceae;	Bacteria;Actinobacteria;Actinobacteridae;Actinomycetales;Propionibacterineae;	0.796568628	0.000129764	0.015061571	-	-	-	-	-	-	copresence	0	1
Eukaryota;Metazoa;Arthropoda;Hexapoda;Insecta;	Eukaryota;Choanoflagellida;Codonosigidae;Monosiga;	0.796568628	0.000129764	0.015061571	-	-	-	-	-	-	copresence	0	1
Bacteria;Cyanobacteria;Chroococcales;Synechococcus;	Bacteria;Cyanobacteria;Chroococcales;	0.796568628	0.000129764	0.015061571	-	-	-	-	-	-	copresence	0	1
Eukaryota;Metazoa;	Eukaryota;	0.796568628	0.000129764	0.015061571	-	-	-	-	-	-	copresence	0	1
Eukaryota;Metazoa;Chordata;	Eukaryota;Fungi;Dikarya;Ascomycota;Saccharomyceta;	0.796568628	0.000129764	0.015061571	-	-	-	-	-	-	copresence	0	1
Bacteria;Proteobacteria;Deltaproteobacteria;Desulfobacterales;Desulfobacteraceae;	Bacteria;Planctomycetes;Planctomycetacia;Planctomycetales;Candidatus Kuenenia;	0.796568628	0.000129764	0.015061571	-	-	-	-	-	-	copresence	0	1
Viruses;environmental samples;	Viruses;dsDNA viruses, no RNA stage;Mimiviridae;Mimivirus;	0.796568628	0.000129764	0.015061571	-	-	-	-	-	-	copresence	1	1
Bacteria;Proteobacteria;Alphaproteobacteria;Sphingomonadales;Erythrobacteraceae;	Bacteria;Planctomycetes;Planctomycetacia;Planctomycetales;Candidatus Kuenenia;	0.796568628	0.000129764	0.015061571	-	-	-	-	-	-	copresence	0	1
Bacteria;Deinococcus-Thermus;Deinococci;Deinococcales;Trueperaceae;	Bacteria;Chloroflexi;Ktedonobacteria;Ktedonobacterales;Ktedonobacteraceae;	0.796568628	0.000129764	0.015061571	-	-	-	-	-	-	copresence	0	1
Bacteria;Thermotogae;Thermotogales;Thermotogaceae;	Bacteria;Deinococcus-Thermus;Deinococci;Deinococcales;Trueperaceae;	0.796568628	0.000129764	0.015061571	-	-	-	-	-	-	copresence	0	1
Bacteria;Thermobaculum;	Bacteria;Spirochaetes;Spirochaetales;Brachyspiraceae;Brachyspira;	0.796568628	0.000129764	0.015061571	-	-	-	-	-	-	copresence	0	1
Bacteria;Proteobacteria;Gammaproteobacteria;Xanthomonadales;Xanthomonadaceae;	Bacteria;Proteobacteria;Gammaproteobacteria;Acidithiobacillales;Acidithiobacillaceae;	0.796568628	0.000129764	0.015061571	-	-	-	-	-	-	copresence	0	1
Bacteria;Deinococcus-Thermus;Deinococci;Deinococcales;Deinococcaceae;	Bacteria;Deinococcus-Thermus;Deinococci;	0.796568628	0.000129764	0.015061571	-	-	-	-	-	-	copresence	0	1
Bacteria;candidate division WWE1;Candidatus Cloacamonas;	Bacteria;Deinococcus-Thermus;Deinococci;	0.796568628	0.000129764	0.015061571	-	-	-	-	-	-	copresence	0	1
Bacteria;Proteobacteria;Deltaproteobacteria;Desulfobacterales;Desulfobulbaceae;	Bacteria;Firmicutes;Bacillales;Bacillaceae;	0.796568628	0.000129764	0.015061571	-	-	-	-	-	-	copresence	0	1
Eukaryota;Alveolata;Ciliophora;Intramacronucleata;Oligohymenophorea;	Eukaryota;Alveolata;Apicomplexa;Coccidia;Eucoccidiorida;	0.796568628	0.000129764	0.015061571	-	-	-	-	-	-	copresence	0	1
Environmental samples;	Bacteria;Proteobacteria;Deltaproteobacteria;Myxococcales;Sorangiineae;	0.796568628	0.000129764	0.015061571	-	-	-	-	-	-	copresence	0	0
Eukaryota;stramenopiles;Bacillariophyta;	Eukaryota;Metazoa;Chordata;	0.796568628	0.000129764	0.015061571	-	-	-	-	-	-	copresence	0	1
Bacteria;Proteobacteria;Gammaproteobacteria;Chromatiales;	Archaea;Thaumarchaeota;marine archaeal group 1;Nitrosopumilales;Nitrosopumilaceae;	0.796568628	0.000129764	0.015061571	-	-	-	-	-	-	copresence	0	0
Bacteria;Proteobacteria;Gammaproteobacteria;Chromatiales;Ectothiorhodospiraceae;	Bacteria;Proteobacteria;Betaproteobacteria;Neisseriales;Neisseriaceae;	0.796568628	0.000129764	0.015061571	-	-	-	-	-	-	copresence	0	1
Bacteria;Proteobacteria;Gammaproteobacteria;Vibrionales;Vibrionaceae;	Bacteria;Proteobacteria;Gammaproteobacteria;Acidithiobacillales;Acidithiobacillaceae;	0.796568628	0.000129764	0.015061571	-	-	-	-	-	-	copresence	0	1
Bacteria;Proteobacteria;Gammaproteobacteria;Alteromonadales;Shewanellaceae;	Bacteria;Proteobacteria;Betaproteobacteria;Nitrosomonadales;Nitrosomonadaceae;	0.796568628	0.000129764	0.015061571	-	-	-	-	-	-	copresence	0	1
Bacteria;Proteobacteria;Gammaproteobacteria;Xanthomonadales;Xanthomonadaceae;	Bacteria;Proteobacteria;Gammaproteobacteria;Oceanospirillales;Alcanivoracaceae;	0.796568628	0.000129764	0.015061571	-	-	-	-	-	-	copresence	0	1
Bacteria;Proteobacteria;Gammaproteobacteria;Alteromonadales;Shewanellaceae;	Bacteria;Proteobacteria;Betaproteobacteria;Neisseriales;Neisseriaceae;	0.796568628	0.000129764	0.015061571	-	-	-	-	-	-	copresence	0	1
Bacteria;Firmicutes;	Bacteria;Actinobacteria;Actinobacteridae;Actinomycetales;Streptomycineae;	0.796568628	0.000129764	0.015061571	-	-	-	-	-	-	copresence	0	1
Bacteria;Deinococcus-Thermus;Deinococci;Deinococcales;Trueperaceae;	Archaea;Euryarchaeota;Marine Group III;environmental samples;	0.796568628	0.000129764	0.015061571	-	-	-	-	-	-	copresence	0	0
Archaea;Thaumarchaeota;marine archaeal group 1;Nitrosopumilales;Nitrosopumilaceae;	Archaea;Thaumarchaeota;Cenarchaeales;Cenarchaeaceae;Cenarchaeum;	0.796568628	0.000129764	0.015061571	-	-	-	-	-	-	copresence	0	1
Viruses;unclassified phages;environmental samples;	Viruses;dsDNA viruses, no RNA stage;Caudovirales;Podoviridae;	0.796568628	0.000129764	0.015061571	-	-	-	-	-	-	copresence	1	1
Bacteria;Actinobacteria;Actinobacteridae;Actinomycetales;Micrococcineae;	Bacteria;Actinobacteria;Actinobacteridae;Actinomycetales;Frankineae;	0.796568628	0.000129764	0.015061571	-	-	-	-	-	-	copresence	0	1
Eukaryota;Viridiplantae;Streptophyta;Embryophyta;	Eukaryota;Viridiplantae;Chlorophyta;Chlorophyceae;Chlamydomonadales;	0.796568628	0.000129764	0.015061571	-	-	-	-	-	-	copresence	0	1
Bacteria;Proteobacteria;Deltaproteobacteria;Myxococcales;Sorangiineae;	Bacteria;Actinobacteria;Actinobacteridae;Actinomycetales;Frankineae;	0.796568628	0.000129764	0.015061571	-	-	-	-	-	-	copresence	0	1
Bacteria;Proteobacteria;Deltaproteobacteria;Desulfovibrionales;	Bacteria;Chloroflexi;Chloroflexales;Chloroflexaceae;	0.796568628	0.000129764	0.015061571	-	-	-	-	-	-	copresence	0	1
Eukaryota;Alveolata;Ciliophora;Intramacronucleata;Oligohymenophorea;	Bacteria;Bacteroidetes;Cytophagia;Cytophagales;Cyclobacteriaceae;	-0.796568628	0.000129764	0.015061571	-	-	-	-	-	-	mutualExclusion	0	0
Viruses;dsDNA viruses, no RNA stage;Phycodnaviridae;Chlorovirus;	Bacteria;Candidatus Poribacteria;	-0.796568628	0.000129764	0.015061571	-	-	-	-	-	-	mutualExclusion	1	0
Bacteria;Firmicutes;Clostridia;	Bacteria;Bacteroidetes;Flavobacteria;	-0.796568628	0.000129764	0.015061571	-	-	-	-	-	-	mutualExclusion	0	1
Viruses;dsDNA viruses, no RNA stage;Caudovirales;	Bacteria;Proteobacteria;Alphaproteobacteria;Caulobacterales;Caulobacteraceae;	-0.796568628	0.000129764	0.015061571	-	-	-	-	-	-	mutualExclusion	1	0
Eukaryota;Viridiplantae;Chlorophyta;Chlorophyceae;Chlamydomonadales;	Bacteria;Proteobacteria;Epsilonproteobacteria;Nautiliales;Nautiliaceae;	-0.796568628	0.000129764	0.015061571	-	-	-	-	-	-	mutualExclusion	0	0
Bacteria;Proteobacteria;environmental samples;	Bacteria;Firmicutes;Clostridia;Clostridiales;Peptococcaceae;	-0.796568628	0.000129764	0.015061571	-	-	-	-	-	-	mutualExclusion	0	1
Viruses;dsDNA viruses, no RNA stage;Caudovirales;Myoviridae;T4-like viruses;	Bacteria;Proteobacteria;Betaproteobacteria;Nitrosomonadales;Nitrosomonadaceae;	-0.796568628	0.000129764	0.015061571	-	-	-	-	-	-	mutualExclusion	1	0
Bacteria;Proteobacteria;Gammaproteobacteria;OMG group;SAR92 clade;	Bacteria;Actinobacteria;Actinobacteridae;Actinomycetales;Frankineae;	-0.796568628	0.000129764	0.015061571	-	-	-	-	-	-	mutualExclusion	0	1
Bacteria;Actinobacteria;Actinobacteridae;Actinomycetales;Actinomycineae;	Archaea;Euryarchaeota;Methanopyri;Methanopyrales;Methanopyraceae;	0.796562611	0.00012979	0.015062975	-	-	-	-	-	-	copresence	0	0
Bacteria;Deinococcus-Thermus;Deinococci;Deinococcales;Deinococcaceae;	Bacteria;Cyanobacteria;Chroococcales;Thermosynechococcus;	0.796562611	0.00012979	0.015062975	-	-	-	-	-	-	copresence	0	1
Bacteria;Cyanobacteria;Chroococcales;Thermosynechococcus;	Archaea;Euryarchaeota;Methanomicrobia;Methanosarcinales;Methanosarcinaceae;	0.796562611	0.00012979	0.015062975	-	-	-	-	-	-	copresence	0	0
Bacteria;Deinococcus-Thermus;Deinococci;Deinococcales;Trueperaceae;	Archaea;Euryarchaeota;Methanopyri;Methanopyrales;Methanopyraceae;	0.796562611	0.00012979	0.015062975	-	-	-	-	-	-	copresence	0	0
Bacteria;Firmicutes;Lactobacillales;Aerococcaceae;Aerococcus;	Bacteria;Chlamydiae;Chlamydiales;Chlamydiaceae;	0.796519888	0.000129977	0.015072946	-	-	-	-	-	-	copresence	0	1
Bacteria;candidate division TM7;	Bacteria;Bacteroidetes;Candidatus Amoebophilus;	0.796071199	0.000131957	0.015177449	-	-	-	-	-	-	copresence	0	1
Bacteria;Proteobacteria;Betaproteobacteria;Methylophilales;Methylophilaceae;	Bacteria;Aquificae;Aquificales;Aquificaceae;Hydrogenobacter;	0.796071199	0.000131957	0.015177449	-	-	-	-	-	-	copresence	0	1
Environmental samples;	Archaea;Crenarchaeota;Thermoprotei;	0.795830928	0.000133028	0.015233248	-	-	-	-	-	-	copresence	0	0
Eukaryota;Euglenozoa;Euglenida;Euglenales;Euglena;	Bacteria;Verrucomicrobia;Verrucomicrobiae;Verrucomicrobiales;Verrucomicrobia subdivision 3;	0.795746058	0.000133408	0.015252931	-	-	-	-	-	-	copresence	0	0
Bacteria;Proteobacteria;Betaproteobacteria;Burkholderiales;Rubrivivax;	Bacteria;Firmicutes;Clostridia;Clostridiales;Syntrophomonadaceae;	0.795746058	0.000133408	0.015252931	-	-	-	-	-	-	copresence	0	1
Bacteria;Spirochaetes;Spirochaetales;	Bacteria;Cyanobacteria;Chroococcales;Thermosynechococcus;	0.795459639	0.000134697	0.015319249	-	-	-	-	-	-	copresence	0	1
Bacteria;Proteobacteria;Gammaproteobacteria;Enterobacteriales;Enterobacteriaceae;	Bacteria;Chlamydiae;Chlamydiales;Chlamydiaceae;Chlamydophila;	0.795329542	0.000135285	0.015349317	-	-	-	-	-	-	copresence	0	1
Bacteria;Proteobacteria;Gammaproteobacteria;environmental samples;	Bacteria;Cyanobacteria;Chroococcales;Thermosynechococcus;	-0.795329542	0.000135285	0.015349317	-	-	-	-	-	-	mutualExclusion	0	1
Bacteria;Proteobacteria;Deltaproteobacteria;environmental samples;	Bacteria;Proteobacteria;Deltaproteobacteria;Desulfobacterales;Desulfobacteraceae;	0.794918232	0.000137161	0.015444153	-	-	-	-	-	-	copresence	0	1
Bacteria;Proteobacteria;Gammaproteobacteria;OMG group;SAR92 clade;	Bacteria;Actinobacteria;environmental samples;	-0.794604686	0.000138606	0.015516212	-	-	-	-	-	-	mutualExclusion	0	1
Eukaryota;stramenopiles;Labyrinthulida;Thraustochytriidae;Schizochytrium;	Eukaryota;Alveolata;Perkinsea;Perkinsida;Perkinsidae;	0.794452162	0.000139314	0.01555119	-	-	-	-	-	-	copresence	0	1
Bacteria;Proteobacteria;Betaproteobacteria;environmental samples;	Bacteria;Proteobacteria;Betaproteobacteria;Burkholderiales;Rubrivivax;	-0.794452162	0.000139314	0.01555119	-	-	-	-	-	-	mutualExclusion	0	1
Bacteria;Cyanobacteria;environmental samples;	Bacteria;Cyanobacteria;Nostocales;Nostocaceae;Anabaena;	0.79417948	0.000140586	0.015613601	-	-	-	-	-	-	copresence	0	1
Bacteria;Proteobacteria;Gammaproteobacteria;sulfur-oxidizing symbionts;Endoriftia;	Archaea;Crenarchaeota;Thermoprotei;Thermoproteales;Thermofilaceae;	0.794157741	0.000140688	0.01561857	-	-	-	-	-	-	copresence	0	0
Viruses;dsDNA viruses, no RNA stage;Phycodnaviridae;Chlorovirus;	Viruses;dsDNA viruses, no RNA stage;Caudovirales;Myoviridae;environmental samples;	0.794117647	0.000140876	0.015627731	-	-	-	-	-	-	copresence	1	1
Viruses;dsDNA viruses, no RNA stage;Caudovirales;Myoviridae;environmental samples;	Bacteria;Proteobacteria;Gammaproteobacteria;Thiotrichales;Francisellaceae;	0.794117647	0.000140876	0.015627731	-	-	-	-	-	-	copresence	1	0
Bacteria;Actinobacteria;Actinobacteridae;Actinomycetales;Micrococcineae;	Bacteria;Actinobacteria;Actinobacteridae;Actinomycetales;	0.794117647	0.000140876	0.015627731	-	-	-	-	-	-	copresence	0	1
Bacteria;Proteobacteria;Deltaproteobacteria;	Bacteria;Cyanobacteria;Oscillatoriales;	0.794117647	0.000140876	0.015627731	-	-	-	-	-	-	copresence	0	1
Bacteria;Proteobacteria;Deltaproteobacteria;Myxococcales;	Bacteria;Proteobacteria;Deltaproteobacteria;Desulfobacterales;Desulfobacteraceae;	0.794117647	0.000140876	0.015627731	-	-	-	-	-	-	copresence	0	1
Viruses;dsDNA viruses, no RNA stage;Phycodnaviridae;Phaeovirus;	Viruses;dsDNA viruses, no RNA stage;Phycodnaviridae;Chlorovirus;	0.794117647	0.000140876	0.015627731	-	-	-	-	-	-	copresence	1	1
Viruses;environmental samples;	Viruses;dsDNA viruses, no RNA stage;Caudovirales;Myoviridae;SPO1-like viruses;	0.794117647	0.000140876	0.015627731	-	-	-	-	-	-	copresence	1	1
Bacteria;Proteobacteria;Alphaproteobacteria;Rhizobiales;	Bacteria;	0.794117647	0.000140876	0.015627731	-	-	-	-	-	-	copresence	0	1
Bacteria;Proteobacteria;Deltaproteobacteria;Desulfovibrionales;Desulfomicrobiaceae;	Bacteria;Nitrospirae;Nitrospirales;Nitrospiraceae;Thermodesulfovibrio;	0.794117647	0.000140876	0.015627731	-	-	-	-	-	-	copresence	0	1
Bacteria;Proteobacteria;Deltaproteobacteria;Myxococcales;Sorangiineae;	Archaea;Euryarchaeota;Halobacteria;Halobacteriales;Halobacteriaceae;	0.794117647	0.000140876	0.015627731	-	-	-	-	-	-	copresence	0	0
Bacteria;Deinococcus-Thermus;Deinococci;Deinococcales;Deinococcaceae;	Bacteria;Actinobacteria;Actinobacteridae;Actinomycetales;Micrococcineae;	0.794117647	0.000140876	0.015627731	-	-	-	-	-	-	copresence	0	1
Bacteria;Planctomycetes;Planctomycetacia;Planctomycetales;Candidatus Kuenenia;	Bacteria;Chloroflexi;Chloroflexales;Chloroflexaceae;Chloroflexus;	0.794117647	0.000140876	0.015627731	-	-	-	-	-	-	copresence	0	1
Bacteria;Proteobacteria;Deltaproteobacteria;Myxococcales;Nannocystineae;	Bacteria;Acidobacteria;	0.794117647	0.000140876	0.015627731	-	-	-	-	-	-	copresence	0	1
Bacteria;Bacteroidetes;Cytophagia;Cytophagales;Cytophagaceae;	Bacteria;Bacteroidetes;Bacteroidia;Bacteroidales;Prevotellaceae;	0.794117647	0.000140876	0.015627731	-	-	-	-	-	-	copresence	0	1
Bacteria;candidate division NC10;environmental samples;	Bacteria;Firmicutes;	0.794117647	0.000140876	0.015627731	-	-	-	-	-	-	copresence	0	1
Eukaryota;stramenopiles;Bacillariophyta;Coscinodiscophyceae;Thalassiosirophycidae;	Eukaryota;Alveolata;Ciliophora;Intramacronucleata;Oligohymenophorea;	0.794117647	0.000140876	0.015627731	-	-	-	-	-	-	copresence	0	1
Bacteria;Deinococcus-Thermus;Deinococci;	Bacteria;Acidobacteria;	0.794117647	0.000140876	0.015627731	-	-	-	-	-	-	copresence	0	1
Viruses;dsDNA viruses, no RNA stage;Phycodnaviridae;Chlorovirus;unclassified Chlorovirus;	Viruses;dsDNA viruses, no RNA stage;Caudovirales;	0.794117647	0.000140876	0.015627731	-	-	-	-	-	-	copresence	1	1
Bacteria;Firmicutes;Clostridia;Natranaerobiales;Natranaerobiaceae;	Bacteria;Cyanobacteria;Chroococcales;Cyanothece;	0.794117647	0.000140876	0.015627731	-	-	-	-	-	-	copresence	0	1
Bacteria;Thermotogae;Thermotogales;Thermotogaceae;	Bacteria;Chloroflexi;Ktedonobacteria;Ktedonobacterales;Ktedonobacteraceae;	0.794117647	0.000140876	0.015627731	-	-	-	-	-	-	copresence	0	1
Eukaryota;Viridiplantae;Streptophyta;Embryophyta;	Eukaryota;Amoebozoa;Mycetozoa;Dictyosteliida;	0.794117647	0.000140876	0.015627731	-	-	-	-	-	-	copresence	0	1
Bacteria;Actinobacteria;Rubrobacteridae;Rubrobacterales;Rubrobacterineae;	Bacteria;Actinobacteria;Actinobacteridae;Actinomycetales;Corynebacterineae;	0.794117647	0.000140876	0.015627731	-	-	-	-	-	-	copresence	0	1
Bacteria;Proteobacteria;Gammaproteobacteria;Thiotrichales;Thiotrichaceae;	Bacteria;Proteobacteria;Deltaproteobacteria;Myxococcales;Nannocystineae;	0.794117647	0.000140876	0.015627731	-	-	-	-	-	-	copresence	0	1
Bacteria;Proteobacteria;Gammaproteobacteria;Xanthomonadales;Xanthomonadaceae;	Bacteria;Proteobacteria;Deltaproteobacteria;Desulfuromonadales;Desulfuromonadaceae;	0.794117647	0.000140876	0.015627731	-	-	-	-	-	-	copresence	0	1
Bacteria;Chloroflexi;Chloroflexales;Chloroflexaceae;Chloroflexus;	Bacteria;Actinobacteria;Actinobacteridae;Actinomycetales;	0.794117647	0.000140876	0.015627731	-	-	-	-	-	-	copresence	0	1
Bacteria;Firmicutes;Clostridia;Clostridiales;Lachnospiraceae;	Bacteria;Deinococcus-Thermus;Deinococci;	0.794117647	0.000140876	0.015627731	-	-	-	-	-	-	copresence	0	1
Eukaryota;Viridiplantae;Chlorophyta;	Eukaryota;Metazoa;Chordata;Cephalochordata;Branchiostomidae;	0.794117647	0.000140876	0.015627731	-	-	-	-	-	-	copresence	0	1
Bacteria;Cyanobacteria;Oscillatoriales;Lyngbya;	Bacteria;Actinobacteria;Actinobacteridae;Actinomycetales;Micromonosporineae;	0.794117647	0.000140876	0.015627731	-	-	-	-	-	-	copresence	0	1
Bacteria;Proteobacteria;Deltaproteobacteria;Myxococcales;	Archaea;Euryarchaeota;Thermococci;Thermococcales;Thermococcaceae;	0.794117647	0.000140876	0.015627731	-	-	-	-	-	-	copresence	0	0
Bacteria;candidate division NC10;environmental samples;	Bacteria;Bacteroidetes;Sphingobacteria;Sphingobacteriales;Rhodothermaceae;	0.794117647	0.000140876	0.015627731	-	-	-	-	-	-	copresence	0	1
Bacteria;Chloroflexi;Chloroflexales;Chloroflexaceae;Chloroflexus;	Bacteria;Actinobacteria;Acidimicrobidae;Acidimicrobiales;Acidimicrobineae;	0.794117647	0.000140876	0.015627731	-	-	-	-	-	-	copresence	0	1
Eukaryota;Alveolata;Ciliophora;Intramacronucleata;Oligohymenophorea;	Bacteria;Bacteroidetes;Sphingobacteria;Sphingobacteriales;Sphingobacteriaceae;	-0.794117647	0.000140876	0.015627731	-	-	-	-	-	-	mutualExclusion	0	0
Bacteria;Proteobacteria;Alphaproteobacteria;Rickettsiales;SAR11 cluster;	Archaea;Euryarchaeota;Methanomicrobia;	-0.794117647	0.000140876	0.015627731	-	-	-	-	-	-	mutualExclusion	0	0
Viruses;dsDNA viruses, no RNA stage;Caudovirales;Siphoviridae;	Bacteria;Proteobacteria;Alphaproteobacteria;Caulobacterales;Caulobacteraceae;	-0.794117647	0.000140876	0.015627731	-	-	-	-	-	-	mutualExclusion	1	0
Environmental samples;	Bacteria;Proteobacteria;Alphaproteobacteria;Rickettsiales;Anaplasmataceae;	-0.794117647	0.000140876	0.015627731	-	-	-	-	-	-	mutualExclusion	0	0
Viruses;environmental samples;	Bacteria;Proteobacteria;Gammaproteobacteria;Chromatiales;	-0.794117647	0.000140876	0.015627731	-	-	-	-	-	-	mutualExclusion	1	0
Eukaryota;Alveolata;Ciliophora;Intramacronucleata;Oligohymenophorea;	Bacteria;Bacteroidetes;Sphingobacteria;Sphingobacteriales;Chitinophagaceae;	-0.794117647	0.000140876	0.015627731	-	-	-	-	-	-	mutualExclusion	0	0
Bacteria;Proteobacteria;Gammaproteobacteria;environmental samples;	Bacteria;Firmicutes;Clostridia;Clostridiales;Peptococcaceae;	-0.794117647	0.000140876	0.015627731	-	-	-	-	-	-	mutualExclusion	0	1
Bacteria;Proteobacteria;Gammaproteobacteria;SAR86 cluster;environmental samples;	Bacteria;Firmicutes;Clostridia;Clostridiales;Blautia;	-0.794105787	0.000140931	0.015630441	-	-	-	-	-	-	mutualExclusion	0	1
Bacteria;Cyanobacteria;Oscillatoriales;Arthrospira;Arthrospira maxima;	Bacteria;Cyanobacteria;Chroococcales;Thermosynechococcus;	0.79402296	0.00014132	0.015654351	-	-	-	-	-	-	copresence	0	1
Eukaryota;Haptophyceae;Isochrysidales;Noelaerhabdaceae;Emiliania;	Eukaryota;Alveolata;Perkinsea;Perkinsida;Perkinsidae;	0.793614189	0.000143254	0.015772302	-	-	-	-	-	-	copresence	0	1
Viruses;dsDNA viruses, no RNA stage;Iridoviridae;Ranavirus;	Bacteria;Proteobacteria;Gammaproteobacteria;Legionellales;Legionellaceae;	-0.793614189	0.000143254	0.015772302	-	-	-	-	-	-	mutualExclusion	1	0
Eukaryota;stramenopiles;Chrysophyceae;Chromulinales;Chromulinaceae;	Bacteria;Bacteroidetes;Candidatus Amoebophilus;	-0.793614189	0.000143254	0.015772302	-	-	-	-	-	-	mutualExclusion	0	0
Archaea;Euryarchaeota;Methanopyri;Methanopyrales;Methanopyraceae;	Archaea;Euryarchaeota;Methanomicrobia;Methanocellales;Methanocellaceae;	0.793349674	0.000144517	0.015848577	-	-	-	-	-	-	copresence	0	1
Bacteria;Proteobacteria;Betaproteobacteria;Nitrosomonadales;Nitrosomonadaceae;	Bacteria;Cyanobacteria;environmental samples;	-0.792926831	0.000146556	0.015970418	-	-	-	-	-	-	mutualExclusion	0	1
Eukaryota;Metazoa;Rotifera;Bdelloidea;Adinetida;	Eukaryota;Fungi;Neocallimastigomycota;Neocallimastigomycetes;Neocallimastigales;	0.792699791	0.000147661	0.016035789	-	-	-	-	-	-	copresence	0	1
Bacteria;Firmicutes;Clostridia;Clostridiales;Clostridiaceae;	Bacteria;Aquificae;Aquificales;Aquificaceae;Thermocrinis;	0.792378557	0.000149235	0.016128219	-	-	-	-	-	-	copresence	0	1
Bacteria;Spirochaetes;Spirochaetales;	Archaea;Crenarchaeota;Thermoprotei;	0.792350027	0.000149376	0.016136425	-	-	-	-	-	-	copresence	0	0
Viruses;dsDNA viruses, no RNA stage;Caudovirales;Podoviridae;N4-like viruses;	Eukaryota;Metazoa;Arthropoda;Crustacea;Malacostraca;	0.792104919	0.000150588	0.016206892	-	-	-	-	-	-	copresence	1	0
Viruses;dsDNA viruses, no RNA stage;Mimiviridae;Mimivirus;	Viruses;dsDNA viruses, no RNA stage;Iridoviridae;Iridovirus;	0.79186437	0.000151785	0.016276003	-	-	-	-	-	-	copresence	1	1
Eukaryota;Euglenozoa;Euglenida;Euglenales;Euglena;	Bacteria;Proteobacteria;Deltaproteobacteria;Desulfobacterales;Desulfobacteraceae;	0.79186437	0.000151785	0.016276003	-	-	-	-	-	-	copresence	0	0
Bacteria;Actinobacteria;Actinobacteridae;Actinomycetales;Pseudonocardineae;	Bacteria;Actinobacteria;Actinobacteridae;Actinomycetales;Catenulisporineae;	0.791666667	0.000152775	0.016332767	-	-	-	-	-	-	copresence	0	1
Bacteria;candidate division WWE1;Candidatus Cloacamonas;	Bacteria;Firmicutes;Clostridia;Clostridiales;Lachnospiraceae;	0.791666667	0.000152775	0.016332767	-	-	-	-	-	-	copresence	0	1
Eukaryota;Viridiplantae;Chlorophyta;Chlorophyceae;Chlamydomonadales;	Eukaryota;Metazoa;	0.791666667	0.000152775	0.016332767	0.93571429	0.000161195	-	-	0.000627288	0.02747668	copresence	0	1
Bacteria;Proteobacteria;Alphaproteobacteria;Rhizobiales;Aurantimonadaceae;	Bacteria;Proteobacteria;Alphaproteobacteria;Rhizobiales;	0.791666667	0.000152775	0.016332767	-	-	-	-	-	-	copresence	0	1
Archaea;Euryarchaeota;Thermococci;Thermococcales;Thermococcaceae;	Archaea;Euryarchaeota;Methanomicrobia;	0.791666667	0.000152775	0.016332767	-	-	-	-	-	-	copresence	0	1
Bacteria;Proteobacteria;Betaproteobacteria;Burkholderiales;Burkholderiaceae;	Bacteria;Firmicutes;Bacillales;Paenibacillaceae;Paenibacillus;	0.791666667	0.000152775	0.016332767	-	-	-	-	-	-	copresence	0	1
Bacteria;Proteobacteria;Deltaproteobacteria;Myxococcales;Sorangiineae;	Bacteria;Deinococcus-Thermus;Deinococci;	0.791666667	0.000152775	0.016332767	-	-	-	-	-	-	copresence	0	1
Bacteria;candidate division WWE1;Candidatus Cloacamonas;	Archaea;Euryarchaeota;Thermococci;Thermococcales;Thermococcaceae;	0.791666667	0.000152775	0.016332767	-	-	-	-	-	-	copresence	0	0
Bacteria;Firmicutes;	Bacteria;Actinobacteria;Actinobacteridae;	0.791666667	0.000152775	0.016332767	-	-	-	-	-	-	copresence	0	1
Bacteria;Proteobacteria;Gammaproteobacteria;sulfur-oxidizing symbionts;	Bacteria;Firmicutes;Clostridia;Clostridiales;Veillonellaceae;	0.791666667	0.000152775	0.016332767	-	-	-	-	-	-	copresence	0	1
Bacteria;Firmicutes;Clostridia;Clostridiales;Syntrophomonadaceae;	Bacteria;Chloroflexi;Herpetosiphonales;Herpetosiphonaceae;Herpetosiphon;	0.791666667	0.000152775	0.016332767	-	-	-	-	-	-	copresence	0	1
Bacteria;Chloroflexi;	Bacteria;Actinobacteria;Rubrobacteridae;Rubrobacterales;Rubrobacterineae;	0.791666667	0.000152775	0.016332767	-	-	-	-	-	-	copresence	0	1
Bacteria;Chloroflexi;Sphaerobacteridae;Sphaerobacterales;Sphaerobacterineae;	Bacteria;Actinobacteria;Acidimicrobidae;Acidimicrobiales;Acidimicrobineae;	0.791666667	0.000152775	0.016332767	-	-	-	-	-	-	copresence	0	1
Bacteria;Chloroflexi;Sphaerobacteridae;Sphaerobacterales;Sphaerobacterineae;	Bacteria;Chloroflexi;	0.791666667	0.000152775	0.016332767	-	-	-	-	-	-	copresence	0	1
Bacteria;Spirochaetes;Spirochaetales;Leptospiraceae;Leptospira;	Bacteria;Firmicutes;Clostridia;	0.791666667	0.000152775	0.016332767	-	-	-	-	-	-	copresence	0	1
Bacteria;Lentisphaerae;Victivallales;Victivallaceae;Victivallis;	Bacteria;Chloroflexi;Chloroflexales;Chloroflexaceae;Roseiflexus;	0.791666667	0.000152775	0.016332767	-	-	-	-	-	-	copresence	0	1
Bacteria;Proteobacteria;Gammaproteobacteria;Oceanospirillales;Halomonadaceae;	Bacteria;Proteobacteria;Alphaproteobacteria;Rhizobiales;Xanthobacteraceae;	0.791666667	0.000152775	0.016332767	-	-	-	-	-	-	copresence	0	1
Bacteria;Lentisphaerae;Victivallales;Victivallaceae;Victivallis;	Bacteria;Cyanobacteria;Oscillatoriales;	0.791666667	0.000152775	0.016332767	-	-	-	-	-	-	copresence	0	1
Bacteria;Firmicutes;Clostridia;Clostridiales;Syntrophomonadaceae;	Bacteria;Firmicutes;Clostridia;	0.791666667	0.000152775	0.016332767	-	-	-	-	-	-	copresence	0	1
Bacteria;Proteobacteria;Deltaproteobacteria;Myxococcales;Sorangiineae;	Bacteria;Proteobacteria;Deltaproteobacteria;Desulfobacterales;Desulfobacteraceae;	0.791666667	0.000152775	0.016332767	-	-	-	-	-	-	copresence	0	1
Bacteria;Firmicutes;Clostridia;	Bacteria;Actinobacteria;Actinobacteridae;Actinomycetales;	0.791666667	0.000152775	0.016332767	-	-	-	-	-	-	copresence	0	1
Bacteria;Proteobacteria;Gammaproteobacteria;Xanthomonadales;Xanthomonadaceae;	Bacteria;Proteobacteria;Gammaproteobacteria;Legionellales;Legionellaceae;	0.791666667	0.000152775	0.016332767	-	-	-	-	-	-	copresence	0	1
Bacteria;Chloroflexi;Chloroflexales;Chloroflexaceae;	Bacteria;Actinobacteria;Actinobacteridae;Actinomycetales;Propionibacterineae;	0.791666667	0.000152775	0.016332767	-	-	-	-	-	-	copresence	0	1
Bacteria;Proteobacteria;Deltaproteobacteria;Myxococcales;Sorangiineae;	Archaea;Euryarchaeota;Thermococci;Thermococcales;Thermococcaceae;	0.791666667	0.000152775	0.016332767	-	-	-	-	-	-	copresence	0	0
Bacteria;Firmicutes;Clostridia;Halanaerobiales;Halanaerobiaceae;	Bacteria;Acidobacteria;	0.791666667	0.000152775	0.016332767	-	-	-	-	-	-	copresence	0	1
Bacteria;Proteobacteria;Alphaproteobacteria;Rhodobacterales;Hyphomonadaceae;	Bacteria;Cyanobacteria;Oscillatoriales;Trichodesmium;	-0.791666667	0.000152775	0.016332767	-	-	-	-	-	-	mutualExclusion	0	1
Bacteria;Firmicutes;Lactobacillales;Lactobacillaceae;Lactobacillus;	Bacteria;Cyanobacteria;Chroococcales;Synechococcus;	-0.791666667	0.000152775	0.016332767	-	-	-	-	-	-	mutualExclusion	0	1
Bacteria;Actinobacteria;	Archaea;Euryarchaeota;Methanopyri;Methanopyrales;Methanopyraceae;	0.791630335	0.000152958	0.016343195	-	-	-	-	-	-	copresence	0	0
Bacteria;Cyanobacteria;Oscillatoriales;Arthrospira;Arthrospira maxima;	Bacteria;Actinobacteria;Acidimicrobidae;Acidimicrobiales;Acidimicrobineae;	0.791624206	0.000152989	0.016344954	-	-	-	-	-	-	copresence	0	1
Bacteria;candidate division WWE1;Candidatus Cloacamonas;	Bacteria;Cyanobacteria;Oscillatoriales;Arthrospira;Arthrospira maxima;	0.791624206	0.000152989	0.016344954	-	-	-	-	-	-	copresence	0	1
Bacteria;Spirochaetes;Spirochaetales;	Bacteria;Firmicutes;Clostridia;Thermoanaerobacterales;Thermoanaerobacterales Family III. Incertae Sedis;	0.791553945	0.000153342	0.016365117	-	-	-	-	-	-	copresence	0	1
Eukaryota;Diplomonadida;Hexamitidae;Giardiinae;Giardia;	Bacteria;Proteobacteria;Gammaproteobacteria;Alteromonadales;Moritellaceae;	-0.791157179	0.000155352	0.016478892	-	-	-	-	-	-	mutualExclusion	0	0
Bacteria;Proteobacteria;Deltaproteobacteria;Bdellovibrionales;Bdellovibrionaceae;	Bacteria;Actinobacteria;environmental samples;	0.790925961	0.000156533	0.016545128	-	-	-	-	-	-	copresence	0	1
Eukaryota;Viridiplantae;Streptophyta;Zygnemophyceae;Zygnematales;	Bacteria;Proteobacteria;Epsilonproteobacteria;	-0.790715641	0.000157614	0.016605332	-	-	-	-	-	-	mutualExclusion	0	0
Bacteria;Proteobacteria;Betaproteobacteria;Burkholderiales;Rubrivivax;	Bacteria;Actinobacteria;Actinobacteridae;Actinomycetales;Micromonosporineae;	0.790570474	0.000158364	0.01664686	-	-	-	-	-	-	copresence	0	1
Bacteria;Proteobacteria;Alphaproteobacteria;Rhizobiales;Beijerinckiaceae;	Archaea;Euryarchaeota;Methanopyri;Methanopyrales;Methanopyraceae;	0.790397266	0.000159263	0.016696381	-	-	-	-	-	-	copresence	0	0
Bacteria;Firmicutes;Clostridia;	Bacteria;Actinobacteria;environmental samples;	0.789699719	0.000162925	0.016895486	-	-	-	-	-	-	copresence	0	1
Bacteria;Firmicutes;Clostridia;Thermoanaerobacterales;	Bacteria;Actinobacteria;	0.789699719	0.000162925	0.016895486	-	-	-	-	-	-	copresence	0	1
Bacteria;Proteobacteria;Deltaproteobacteria;Myxococcales;Cystobacterineae;	Bacteria;Proteobacteria;Betaproteobacteria;Burkholderiales;Rubrivivax;	0.789276578	0.00016518	0.017015996	-	-	-	-	-	-	copresence	0	1
Bacteria;Proteobacteria;Gammaproteobacteria;Thiotrichales;Piscirickettsiaceae;	Bacteria;Proteobacteria;Gammaproteobacteria;Chromatiales;Halothiobacillaceae;	0.789215686	0.000165507	0.017033321	-	-	-	-	-	-	copresence	0	1
Viruses;dsDNA viruses, no RNA stage;Viruses;dsDNA viruses, no RNA stage;unclassified dsDNA viruses;	Viruses;dsDNA viruses, no RNA stage;Caudovirales;Myoviridae;environmental samples;	0.789215686	0.000165507	0.017033321	-	-	-	-	-	-	copresence	1	1
Eukaryota;Metazoa;Chordata;Cephalochordata;Branchiostomidae;	Eukaryota;Alveolata;Perkinsea;Perkinsida;Perkinsidae;	0.789215686	0.000165507	0.017033321	-	-	-	-	-	-	copresence	0	1
Bacteria;Proteobacteria;Deltaproteobacteria;Desulfobacterales;Desulfobacteraceae;	Bacteria;Actinobacteria;Actinobacteridae;	0.789215686	0.000165507	0.017033321	-	-	-	-	-	-	copresence	0	1
Bacteria;Proteobacteria;Deltaproteobacteria;Myxococcales;Nannocystineae;	Bacteria;Actinobacteria;Actinobacteridae;Actinomycetales;Micrococcineae;	0.789215686	0.000165507	0.017033321	-	-	-	-	-	-	copresence	0	1
Bacteria;candidate division NC10;environmental samples;	Bacteria;Proteobacteria;Gammaproteobacteria;Legionellales;Coxiellaceae;	0.789215686	0.000165507	0.017033321	-	-	-	-	-	-	copresence	0	1
Eukaryota;stramenopiles;Bacillariophyta;	Eukaryota;Alveolata;Dinophyceae;Gymnodiniales;Gymnodiniaceae;	0.789215686	0.000165507	0.017033321	-	-	-	-	-	-	copresence	0	1
Viruses;dsDNA viruses, no RNA stage;Caudovirales;Myoviridae;environmental samples;	Viruses;dsDNA viruses, no RNA stage;Caudovirales;	0.789215686	0.000165507	0.017033321	-	-	-	-	-	-	copresence	1	1
Bacteria;Planctomycetes;Planctomycetacia;Planctomycetales;Candidatus Kuenenia;	Bacteria;Deinococcus-Thermus;Deinococci;Deinococcales;Deinococcaceae;	0.789215686	0.000165507	0.017033321	-	-	-	-	-	-	copresence	0	1
Bacteria;Chloroflexi;Sphaerobacteridae;Sphaerobacterales;Sphaerobacterineae;	Bacteria;Actinobacteria;Actinobacteridae;Actinomycetales;Frankineae;	0.789215686	0.000165507	0.017033321	-	-	-	-	-	-	copresence	0	1
Bacteria;Cyanobacteria;Oscillatoriales;	Bacteria;Chlamydiae;Chlamydiales;Waddliaceae;Waddlia;	0.789215686	0.000165507	0.017033321	-	-	-	-	-	-	copresence	0	1
Bacteria;Proteobacteria;Deltaproteobacteria;Desulfobacterales;Desulfobacteraceae;	Bacteria;Firmicutes;Bacillales;Paenibacillaceae;Paenibacillus;	0.789215686	0.000165507	0.017033321	-	-	-	-	-	-	copresence	0	1
Bacteria;Proteobacteria;Deltaproteobacteria;Myxococcales;	Archaea;Euryarchaeota;	0.789215686	0.000165507	0.017033321	-	-	-	-	-	-	copresence	0	0
Bacteria;Proteobacteria;Alphaproteobacteria;Rhizobiales;Beijerinckiaceae;	Bacteria;Firmicutes;Bacillales;Paenibacillaceae;Paenibacillus;	0.789215686	0.000165507	0.017033321	-	-	-	-	-	-	copresence	0	1
Bacteria;Proteobacteria;Deltaproteobacteria;Myxococcales;Cystobacterineae;	Bacteria;Chloroflexi;Chloroflexales;Chloroflexaceae;Roseiflexus;	0.789215686	0.000165507	0.017033321	-	-	-	-	-	-	copresence	0	1
Bacteria;Proteobacteria;Deltaproteobacteria;Myxococcales;Sorangiineae;	Archaea;Euryarchaeota;Methanobacteria;Methanobacteriales;Methanobacteriaceae;	0.789215686	0.000165507	0.017033321	-	-	-	-	-	-	copresence	0	0
Eukaryota;stramenopiles;Oomycetes;Peronosporales;Phytophthora;	Eukaryota;Fungi;Dikarya;Ascomycota;Saccharomyceta;	0.789215686	0.000165507	0.017033321	-	-	-	-	-	-	copresence	0	1
Bacteria;Proteobacteria;Gammaproteobacteria;Xanthomonadales;Xanthomonadaceae;	Bacteria;Proteobacteria;Gammaproteobacteria;Chromatiales;Ectothiorhodospiraceae;	0.789215686	0.000165507	0.017033321	-	-	-	-	-	-	copresence	0	1
Bacteria;Proteobacteria;Deltaproteobacteria;Myxococcales;Cystobacterineae;	Bacteria;Chloroflexi;Sphaerobacteridae;Sphaerobacterales;Sphaerobacterineae;	0.789215686	0.000165507	0.017033321	-	-	-	-	-	-	copresence	0	1
Environmental samples;	Bacteria;Proteobacteria;Deltaproteobacteria;Myxococcales;Cystobacterineae;	0.789215686	0.000165507	0.017033321	-	-	-	-	-	-	copresence	0	0
Eukaryota;Metazoa;Chordata;	Eukaryota;Alveolata;Apicomplexa;	0.789215686	0.000165507	0.017033321	-	-	-	-	-	-	copresence	0	1
Bacteria;Firmicutes;Clostridia;Clostridiales;	Bacteria;Actinobacteria;Actinobacteridae;	0.789215686	0.000165507	0.017033321	-	-	-	-	-	-	copresence	0	1
Bacteria;Proteobacteria;Betaproteobacteria;Candidatus Accumulibacter;	Bacteria;Proteobacteria;Alphaproteobacteria;Rhizobiales;Methylobacteriaceae;	0.789215686	0.000165507	0.017033321	-	-	-	-	-	-	copresence	0	1
Bacteria;Proteobacteria;Deltaproteobacteria;Desulfuromonadales;Desulfuromonadaceae;	Bacteria;Proteobacteria;Betaproteobacteria;Hydrogenophilales;Hydrogenophilaceae;	0.789215686	0.000165507	0.017033321	-	-	-	-	-	-	copresence	0	1
Bacteria;Firmicutes;Clostridia;	Bacteria;Actinobacteria;Acidimicrobidae;Acidimicrobiales;Acidimicrobineae;	0.789215686	0.000165507	0.017033321	-	-	-	-	-	-	copresence	0	1
Bacteria;candidate division NC10;environmental samples;	Bacteria;Firmicutes;Clostridia;Clostridiales;Heliobacteriaceae;	0.789215686	0.000165507	0.017033321	-	-	-	-	-	-	copresence	0	1
Bacteria;candidate division NC10;environmental samples;	Bacteria;Aquificae;Aquificales;	0.789215686	0.000165507	0.017033321	-	-	-	-	-	-	copresence	0	1
Viruses;dsDNA viruses, no RNA stage;Caudovirales;Podoviridae;Autographivirinae;	Bacteria;Proteobacteria;Epsilonproteobacteria;	-0.789215686	0.000165507	0.017033321	-	-	-	-	-	-	mutualExclusion	1	0
Viruses;dsDNA viruses, no RNA stage;Caudovirales;Myoviridae;T4-like viruses;	Archaea;Thaumarchaeota;marine archaeal group 1;Nitrosopumilales;Nitrosopumilaceae;	-0.789215686	0.000165507	0.017033321	-	-	-	-	-	-	mutualExclusion	1	0
Bacteria;Proteobacteria;Gammaproteobacteria;OMG group;BD1-7 clade;	Bacteria;Actinobacteria;Actinobacteridae;Actinomycetales;Pseudonocardineae;	-0.789215686	0.000165507	0.017033321	-	-	-	-	-	-	mutualExclusion	0	1
Bacteria;Cyanobacteria;Nostocales;Nostocaceae;	Bacteria;Bacteroidetes;Flavobacteria;	-0.789215686	0.000165507	0.017033321	-	-	-	-	-	-	mutualExclusion	0	1
Bacteria;Firmicutes;Lactobacillales;Lactobacillaceae;Lactobacillus;	Bacteria;Cyanobacteria;Nostocales;Nostocaceae;Anabaena;	-0.789215686	0.000165507	0.017033321	-	-	-	-	-	-	mutualExclusion	0	1
Viruses;dsDNA viruses, no RNA stage;Caudovirales;Podoviridae;N4-like viruses;	Bacteria;Verrucomicrobia;Opitutae;Puniceicoccales;Puniceicoccaceae;	-0.789168884	0.000165759	0.017046633	-	-	-	-	-	-	mutualExclusion	1	0
Eukaryota;Haptophyceae;	Bacteria;Proteobacteria;Gammaproteobacteria;Thiotrichales;Piscirickettsiaceae;	-0.789168884	0.000165759	0.017046633	-	-	-	-	-	-	mutualExclusion	0	0
Bacteria;Synergistetes;	Bacteria;Proteobacteria;Gammaproteobacteria;Methylococcales;Methylococcaceae;	0.789164197	0.000165784	0.017047966	-	-	-	-	-	-	copresence	0	1
Bacteria;Proteobacteria;Gammaproteobacteria;SAR86 cluster;environmental samples;	Bacteria;Cyanobacteria;Oscillatoriales;Arthrospira;Arthrospira maxima;	-0.789142626	0.0001659	0.017054101	-	-	-	-	-	-	mutualExclusion	0	1
Bacteria;Spirochaetes;Spirochaetales;Spirochaetaceae;Spirochaeta;	Bacteria;Proteobacteria;Deltaproteobacteria;Desulfobacterales;Nitrospinaceae;	0.789033955	0.000166486	0.017084998	-	-	-	-	-	-	copresence	0	1
Viruses;dsDNA viruses, no RNA stage;Phycodnaviridae;unassigned Phycodnaviridae;	Archaea;Thaumarchaeota;marine archaeal group 1;environmental samples;	-0.788918738	0.000167108	0.01711774	-	-	-	-	-	-	mutualExclusion	1	0
Eukaryota;Haptophyceae;Isochrysidales;Noelaerhabdaceae;Emiliania;	Eukaryota;Choanoflagellida;Codonosigidae;Monosiga;	0.788700169	0.000168295	0.017179805	-	-	-	-	-	-	copresence	0	1
Bacteria;Proteobacteria;Gammaproteobacteria;OMG group;SAR92 clade;	Bacteria;Firmicutes;Bacillales;Alicyclobacillaceae;Alicyclobacillus;	-0.788700169	0.000168295	0.017179805	-	-	-	-	-	-	mutualExclusion	0	1
Bacteria;Spirochaetes;Spirochaetales;Spirochaetaceae;Borrelia;	Bacteria;Deinococcus-Thermus;Deinococci;	0.788473477	0.000169534	0.017244113	-	-	-	-	-	-	copresence	0	1
Bacteria;Proteobacteria;Deltaproteobacteria;Myxococcales;Nannocystineae;	Bacteria;Actinobacteria;environmental samples;	0.788473477	0.000169534	0.017244113	-	-	-	-	-	-	copresence	0	1
Viruses;dsDNA viruses, no RNA stage;Caudovirales;Myoviridae;phiKZ-like viruses;	Eukaryota;Euglenozoa;Kinetoplastida;Trypanosomatidae;Leishmania;	-0.742447665	0.000641556	0.033294632	-0.80448784	0.018538004	11.62862461	0.004673277	0.000321335	0.017292434	mutualExclusion	1	0
Eukaryota;stramenopiles;Pelagophyceae;Aureococcus;	Eukaryota;Viridiplantae;Chlorophyta;	0.788200572	0.000171035	0.017321439	-	-	-	-	-	-	copresence	0	1
Viruses;dsDNA viruses, no RNA stage;Iridoviridae;Iridovirus;	Viruses;dsDNA viruses, no RNA stage;Caudovirales;Siphoviridae;	0.787982682	0.000172241	0.017383105	-	-	-	-	-	-	copresence	1	1
Bacteria;Planctomycetes;Planctomycetacia;Planctomycetales;Candidatus Kuenenia;	Bacteria;Cyanobacteria;Chroococcales;Thermosynechococcus;	0.787931128	0.000172527	0.017397686	-	-	-	-	-	-	copresence	0	1
Archaea;Euryarchaeota;Methanomicrobia;Methanosarcinales;	Archaea;Euryarchaeota;Methanomicrobia;	0.787931128	0.000172527	0.017397686	-	-	-	-	-	-	copresence	0	1
Viruses;dsDNA viruses, no RNA stage;Caudovirales;Siphoviridae;PhiC31-like viruses;	Bacteria;Cyanobacteria;Nostocales;Nostocaceae;Cylindrospermopsis;	0.787299207	0.000176071	0.017576103	-	-	-	-	-	-	copresence	1	0
Bacteria;candidate division OP8;environmental samples;	Bacteria;Firmicutes;Bacillales;	0.787299207	0.000176071	0.017576103	-	-	-	-	-	-	copresence	0	1
Bacteria;Proteobacteria;Deltaproteobacteria;Myxococcales;Sorangiineae;	Archaea;Crenarchaeota;Thermoprotei;	0.787247236	0.000176366	0.01759075	-	-	-	-	-	-	copresence	0	0
Eukaryota;Metazoa;Echinodermata;Eleutherozoa;Echinozoa;	Bacteria;Proteobacteria;Deltaproteobacteria;Desulfuromonadales;Pelobacteraceae;	0.787247236	0.000176366	0.01759075	-	-	-	-	-	-	copresence	0	0
Bacteria;Proteobacteria;Deltaproteobacteria;environmental samples;	Bacteria;Proteobacteria;Betaproteobacteria;Burkholderiales;Rubrivivax;	0.787001871	0.00017776	0.01765985	-	-	-	-	-	-	copresence	0	1
Bacteria;Proteobacteria;Deltaproteobacteria;	Bacteria;Actinobacteria;Actinobacteridae;Actinomycetales;	0.786764706	0.000179117	0.017726554	-	-	-	-	-	-	copresence	0	1
Bacteria;Proteobacteria;Deltaproteobacteria;Myxococcales;Sorangiineae;	Bacteria;Proteobacteria;Deltaproteobacteria;	0.786764706	0.000179117	0.017726554	-	-	-	-	-	-	copresence	0	1
Bacteria;Firmicutes;Clostridia;Clostridiales;Lachnospiraceae;	Bacteria;Actinobacteria;Actinobacteridae;Actinomycetales;Propionibacterineae;	0.786764706	0.000179117	0.017726554	-	-	-	-	-	-	copresence	0	1
Bacteria;Bacteroidetes;Sphingobacteria;Sphingobacteriales;Sphingobacteriaceae;	Bacteria;Bacteroidetes;Bacteroidia;Bacteroidales;Bacteroidaceae;	0.786764706	0.000179117	0.017726554	-	-	-	-	-	-	copresence	0	1
Bacteria;Chloroflexi;Herpetosiphonales;Herpetosiphonaceae;Herpetosiphon;	Archaea;Euryarchaeota;Thermococci;Thermococcales;Thermococcaceae;	0.786764706	0.000179117	0.017726554	-	-	-	-	-	-	copresence	0	0
Bacteria;Chloroflexi;Thermomicrobiales;Thermomicrobiaceae;Thermomicrobium;	Bacteria;Chloroflexi;Ktedonobacteria;Ktedonobacterales;Ktedonobacteraceae;	0.786764706	0.000179117	0.017726554	-	-	-	-	-	-	copresence	0	1
Eukaryota;Fungi;Dikarya;	Eukaryota;	0.786764706	0.000179117	0.017726554	-	-	-	-	-	-	copresence	0	1
Bacteria;Proteobacteria;Deltaproteobacteria;	Bacteria;Actinobacteria;Actinobacteridae;Actinomycetales;Corynebacterineae;	0.786764706	0.000179117	0.017726554	-	-	-	-	-	-	copresence	0	1
Bacteria;Proteobacteria;Alphaproteobacteria;Sphingomonadales;	Bacteria;Firmicutes;Bacillales;	0.786764706	0.000179117	0.017726554	-	-	-	-	-	-	copresence	0	1
Eukaryota;Viridiplantae;Chlorophyta;	Eukaryota;Choanoflagellida;Codonosigidae;Monosiga;	0.786764706	0.000179117	0.017726554	-	-	-	-	-	-	copresence	0	1
Bacteria;Proteobacteria;Gammaproteobacteria;Vibrionales;Vibrionaceae;	Bacteria;Proteobacteria;Gammaproteobacteria;Chromatiales;Ectothiorhodospiraceae;	0.786764706	0.000179117	0.017726554	-	-	-	-	-	-	copresence	0	1
Bacteria;candidate division NC10;environmental samples;	Bacteria;Deinococcus-Thermus;Deinococci;Deinococcales;Deinococcaceae;	0.786764706	0.000179117	0.017726554	-	-	-	-	-	-	copresence	0	1
Bacteria;Proteobacteria;Gammaproteobacteria;Chromatiales;Chromatiaceae;	Bacteria;Proteobacteria;Betaproteobacteria;Neisseriales;Neisseriaceae;	0.786764706	0.000179117	0.017726554	-	-	-	-	-	-	copresence	0	1
Bacteria;Firmicutes;	Bacteria;Chloroflexi;Sphaerobacteridae;Sphaerobacterales;Sphaerobacterineae;	0.786764706	0.000179117	0.017726554	-	-	-	-	-	-	copresence	0	1
Eukaryota;Viridiplantae;Streptophyta;Embryophyta;	Eukaryota;Metazoa;Chordata;Craniata;Vertebrata;	0.786764706	0.000179117	0.017726554	-	-	-	-	-	-	copresence	0	1
Eukaryota;Viridiplantae;Chlorophyta;Chlorophyceae;Chlamydomonadales;	Eukaryota;Fungi;Dikarya;	0.786764706	0.000179117	0.017726554	-	-	-	-	-	-	copresence	0	1
Eukaryota;stramenopiles;Bacillariophyta;	Eukaryota;Viridiplantae;Streptophyta;Embryophyta;	0.786764706	0.000179117	0.017726554	-	-	-	-	-	-	copresence	0	1
Bacteria;Chloroflexi;Chloroflexales;Chloroflexaceae;Chloroflexus;	Bacteria;Actinobacteria;Actinobacteridae;Actinomycetales;Streptosporangineae;	0.786764706	0.000179117	0.017726554	-	-	-	-	-	-	copresence	0	1
Eukaryota;stramenopiles;Bacillariophyta;Coscinodiscophyceae;Thalassiosirophycidae;	Eukaryota;Alveolata;Apicomplexa;	0.786764706	0.000179117	0.017726554	-	-	-	-	-	-	copresence	0	1
Bacteria;Firmicutes;Bacillales;Bacillaceae;Geobacillus;	Archaea;Thaumarchaeota;marine archaeal group 1;environmental samples;	0.786764706	0.000179117	0.017726554	-	-	-	-	-	-	copresence	0	0
Bacteria;Proteobacteria;Deltaproteobacteria;Myxococcales;Nannocystineae;	Bacteria;Firmicutes;Clostridia;	0.786764706	0.000179117	0.017726554	-	-	-	-	-	-	copresence	0	1
Bacteria;candidate division WWE1;Candidatus Cloacamonas;	Bacteria;Proteobacteria;Deltaproteobacteria;	0.786764706	0.000179117	0.017726554	-	-	-	-	-	-	copresence	0	1
Bacteria;Proteobacteria;Alphaproteobacteria;Rhizobiales;Rhizobiaceae;	Bacteria;Proteobacteria;Alphaproteobacteria;Rhizobiales;Bradyrhizobiaceae;	0.786764706	0.000179117	0.017726554	-	-	-	-	-	-	copresence	0	1
Bacteria;Proteobacteria;Magnetococcus;	Bacteria;Proteobacteria;Deltaproteobacteria;	0.786764706	0.000179117	0.017726554	-	-	-	-	-	-	copresence	0	1
Bacteria;Spirochaetes;Spirochaetales;Leptospiraceae;Leptospira;	Bacteria;Firmicutes;Clostridia;Clostridiales;	0.786764706	0.000179117	0.017726554	-	-	-	-	-	-	copresence	0	1
Bacteria;Proteobacteria;Alphaproteobacteria;Sphingomonadales;	Bacteria;Bacteroidetes;Candidatus Amoebophilus;	0.786764706	0.000179117	0.017726554	-	-	-	-	-	-	copresence	0	1
Bacteria;Proteobacteria;Gammaproteobacteria;Reinekea;	Bacteria;	0.786764706	0.000179117	0.017726554	-	-	-	-	-	-	copresence	0	1
Bacteria;Aquificae;Aquificales;Hydrogenothermaceae;Sulfurihydrogenibium;	Archaea;Crenarchaeota;Thermoprotei;Thermoproteales;Thermoproteaceae;	0.786764706	0.000179117	0.017726554	-	-	-	-	-	-	copresence	0	0
Bacteria;Firmicutes;Bacillales;Paenibacillaceae;Brevibacillus;	Bacteria;Actinobacteria;Rubrobacteridae;Solirubrobacterales;Conexibacteraceae;	0.786764706	0.000179117	0.017726554	-	-	-	-	-	-	copresence	0	1
Viruses;dsDNA viruses, no RNA stage;Viruses;dsDNA viruses, no RNA stage;unclassified dsDNA viruses;	Archaea;Euryarchaeota;Methanobacteria;Methanobacteriales;Methanobacteriaceae;	-0.786764706	0.000179117	0.017726554	-	-	-	-	-	-	mutualExclusion	1	0
Eukaryota;Viridiplantae;Chlorophyta;	Bacteria;Proteobacteria;Epsilonproteobacteria;Campylobacterales;Helicobacteraceae;	-0.786764706	0.000179117	0.017726554	-	-	-	-	-	-	mutualExclusion	0	0
Eukaryota;Fungi;Dikarya;Ascomycota;	Bacteria;Proteobacteria;Gammaproteobacteria;Methylococcales;Methylococcaceae;	-0.786764706	0.000179117	0.017726554	-	-	-	-	-	-	mutualExclusion	0	0
Viruses;dsDNA viruses, no RNA stage;Phycodnaviridae;Chlorovirus;	Bacteria;Cyanobacteria;Gloeobacteria;Gloeobacterales;Gloeobacter;	-0.786764706	0.000179117	0.017726554	-	-	-	-	-	-	mutualExclusion	1	0
Eukaryota;Viridiplantae;Chlorophyta;	Bacteria;Proteobacteria;Gammaproteobacteria;Alteromonadales;Moritellaceae;	-0.786764706	0.000179117	0.017726554	-	-	-	-	-	-	mutualExclusion	0	0
Bacteria;Chloroflexi;Sphaerobacteridae;Sphaerobacterales;Sphaerobacterineae;	Bacteria;Chloroflexi;Dehalococcoidetes;Dehalogenimonas;	0.786698059	0.000179499	0.017745283	-	-	-	-	-	-	copresence	0	1
Bacteria;Candidatus Poribacteria;environmental samples;	Bacteria;Bacteroidetes;	-0.786698059	0.000179499	0.017745283	-	-	-	-	-	-	mutualExclusion	0	1
Bacteria;candidate division WWE1;Candidatus Cloacamonas;	Bacteria;Firmicutes;Clostridia;Clostridiales;Blautia;	0.786661045	0.000179712	0.017755681	-	-	-	-	-	-	copresence	0	1
Eukaryota;Metazoa;Platyhelminthes;Trematoda;Digenea;	Bacteria;Cyanobacteria;Oscillatoriales;Arthrospira;Arthrospira maxima;	0.786532178	0.000180455	0.017791868	-	-	-	-	-	-	copresence	0	0
Bacteria;Proteobacteria;Deltaproteobacteria;Myxococcales;Sorangiineae;	Archaea;Euryarchaeota;environmental samples;	0.78624316	0.00018213	0.017872932	-	-	-	-	-	-	copresence	0	0
Bacteria;Actinobacteria;Actinobacteridae;Actinomycetales;Pseudonocardineae;	Archaea;Crenarchaeota;Thermoprotei;	0.786020994	0.000183427	0.017935152	-	-	-	-	-	-	copresence	0	0
Bacteria;Actinobacteria;Rubrobacteridae;Solirubrobacterales;Conexibacteraceae;	Archaea;Euryarchaeota;Methanopyri;Methanopyrales;Methanopyraceae;	0.78546499	0.000186706	0.018090511	-	-	-	-	-	-	copresence	0	0
Bacteria;Firmicutes;Lactobacillales;Lactobacillaceae;Lactobacillus;	Bacteria;Cyanobacteria;environmental samples;	-0.785410937	0.000187027	0.018105586	-	-	-	-	-	-	mutualExclusion	0	1
Bacteria;Spirochaetes;Spirochaetales;	Bacteria;Actinobacteria;Actinobacteridae;	0.78539489	0.000187123	0.018110061	-	-	-	-	-	-	copresence	0	1
Bacteria;Verrucomicrobia;environmental samples;	Archaea;Euryarchaeota;Methanomicrobia;Methanocellales;Methanocellaceae;	0.785240832	0.000188042	0.018152996	-	-	-	-	-	-	copresence	0	0
Bacteria;Proteobacteria;Deltaproteobacteria;environmental samples;	Archaea;Euryarchaeota;Methanomicrobia;Methanocellales;Methanocellaceae;	0.785240832	0.000188042	0.018152996	-	-	-	-	-	-	copresence	0	0
Bacteria;Proteobacteria;Deltaproteobacteria;Desulfobacterales;	Bacteria;Proteobacteria;Betaproteobacteria;Burkholderiales;Methylibium;	0.784794752	0.000190724	0.018277082	-	-	-	-	-	-	copresence	0	1
Bacteria;Proteobacteria;Deltaproteobacteria;environmental samples;	Bacteria;Actinobacteria;Actinobacteridae;Actinomycetales;Pseudonocardineae;	0.784759532	0.000190937	0.018286864	-	-	-	-	-	-	copresence	0	1
Bacteria;Verrucomicrobia;environmental samples;	Bacteria;Firmicutes;Bacillales;Paenibacillaceae;	0.784665597	0.000191506	0.018312942	-	-	-	-	-	-	copresence	0	1
Bacteria;Proteobacteria;Deltaproteobacteria;Myxococcales;Cystobacterineae;	Bacteria;Firmicutes;Bacillales;Paenibacillaceae;Paenibacillus;	0.784313726	0.000193652	0.018410488	-	-	-	-	-	-	copresence	0	1
Bacteria;Proteobacteria;Deltaproteobacteria;	Bacteria;Actinobacteria;Actinobacteridae;Actinomycetales;Frankineae;	0.784313726	0.000193652	0.018410488	-	-	-	-	-	-	copresence	0	1
Bacteria;Planctomycetes;Planctomycetacia;Planctomycetales;Candidatus Kuenenia;	Bacteria;Chloroflexi;Thermomicrobiales;Thermomicrobiaceae;Thermomicrobium;	0.784313726	0.000193652	0.018410488	-	-	-	-	-	-	copresence	0	1
Bacteria;Proteobacteria;Gammaproteobacteria;Vibrionales;Vibrionaceae;	Bacteria;Proteobacteria;Gammaproteobacteria;Pseudomonadales;Moraxellaceae;	0.784313726	0.000193652	0.018410488	-	-	-	-	-	-	copresence	0	1
Bacteria;Proteobacteria;Betaproteobacteria;Gallionellales;Gallionellaceae;	Bacteria;Proteobacteria;Betaproteobacteria;Burkholderiales;Alcaligenaceae;	0.784313726	0.000193652	0.018410488	-	-	-	-	-	-	copresence	0	1
Bacteria;Proteobacteria;Deltaproteobacteria;Myxococcales;Nannocystineae;	Bacteria;Actinobacteria;Acidimicrobidae;Acidimicrobiales;Acidimicrobineae;	0.784313726	0.000193652	0.018410488	-	-	-	-	-	-	copresence	0	1
Bacteria;Thermobaculum;	Bacteria;Spirochaetes;Spirochaetales;Leptospiraceae;Leptospira;	0.784313726	0.000193652	0.018410488	-	-	-	-	-	-	copresence	0	1
Bacteria;Deinococcus-Thermus;Deinococci;	Bacteria;Actinobacteria;Actinobacteridae;Actinomycetales;Micromonosporineae;	0.784313726	0.000193652	0.018410488	-	-	-	-	-	-	copresence	0	1
Bacteria;Proteobacteria;Gammaproteobacteria;Alteromonadales;Shewanellaceae;	Archaea;Thaumarchaeota;marine archaeal group 1;	0.784313726	0.000193652	0.018410488	-	-	-	-	-	-	copresence	0	0
Bacteria;Proteobacteria;Deltaproteobacteria;Myxococcales;Sorangiineae;	Bacteria;Deinococcus-Thermus;Deinococci;Deinococcales;Trueperaceae;	0.784313726	0.000193652	0.018410488	-	-	-	-	-	-	copresence	0	1
Eukaryota;Metazoa;Chordata;Cephalochordata;Branchiostomidae;	Eukaryota;Alveolata;Apicomplexa;	0.784313726	0.000193652	0.018410488	-	-	-	-	-	-	copresence	0	1
Bacteria;Proteobacteria;Gammaproteobacteria;Thiotrichales;Thiotrichaceae;	Bacteria;Firmicutes;Bacillales;	0.784313726	0.000193652	0.018410488	-	-	-	-	-	-	copresence	0	1
Bacteria;Chloroflexi;Sphaerobacteridae;Sphaerobacterales;Sphaerobacterineae;	Bacteria;Actinobacteria;Actinobacteridae;	0.784313726	0.000193652	0.018410488	-	-	-	-	-	-	copresence	0	1
Bacteria;Proteobacteria;Deltaproteobacteria;Myxococcales;Cystobacterineae;	Bacteria;Chlorobi;Chlorobia;Chlorobiales;Chlorobiaceae;	0.784313726	0.000193652	0.018410488	-	-	-	-	-	-	copresence	0	1
Bacteria;Proteobacteria;Gammaproteobacteria;Oceanospirillales;Bermanella;	Bacteria;Proteobacteria;Gammaproteobacteria;Oceanospirillales;	0.784313726	0.000193652	0.018410488	-	-	-	-	-	-	copresence	0	1
Bacteria;Chloroflexi;Sphaerobacteridae;Sphaerobacterales;Sphaerobacterineae;	Bacteria;Actinobacteria;Actinobacteridae;Actinomycetales;Micrococcineae;	0.784313726	0.000193652	0.018410488	-	-	-	-	-	-	copresence	0	1
Bacteria;Firmicutes;Clostridia;Clostridiales;	Bacteria;Deinococcus-Thermus;Deinococci;Deinococcales;Deinococcaceae;	0.784313726	0.000193652	0.018410488	-	-	-	-	-	-	copresence	0	1
Eukaryota;Fungi;Dikarya;	Eukaryota;Alveolata;Perkinsea;Perkinsida;Perkinsidae;	0.784313726	0.000193652	0.018410488	-	-	-	-	-	-	copresence	0	1
Bacteria;Proteobacteria;Betaproteobacteria;Burkholderiales;Burkholderiaceae;	Bacteria;Proteobacteria;Betaproteobacteria;Burkholderiales;Alcaligenaceae;	0.784313726	0.000193652	0.018410488	-	-	-	-	-	-	copresence	0	1
Archaea;Euryarchaeota;Thermoplasmata;Thermoplasmatales;	Archaea;Euryarchaeota;Aciduliprofundum;	0.784313726	0.000193652	0.018410488	-	-	-	-	-	-	copresence	0	1
Bacteria;Deinococcus-Thermus;Deinococci;	Bacteria;Actinobacteria;Rubrobacteridae;Rubrobacterales;Rubrobacterineae;	0.784313726	0.000193652	0.018410488	-	-	-	-	-	-	copresence	0	1
Environmental samples;	Bacteria;Actinobacteria;Actinobacteridae;Actinomycetales;Catenulisporineae;	0.784313726	0.000193652	0.018410488	-	-	-	-	-	-	copresence	0	0
Bacteria;Chloroflexi;Sphaerobacteridae;Sphaerobacterales;Sphaerobacterineae;	Archaea;Euryarchaeota;Marine Group III;environmental samples;	0.784313726	0.000193652	0.018410488	-	-	-	-	-	-	copresence	0	0
Bacteria;Firmicutes;Clostridia;Clostridiales;Clostridiales Family XVIII. Incertae Sedis;	Bacteria;Actinobacteria;Actinobacteridae;Actinomycetales;Micromonosporineae;	0.784313726	0.000193652	0.018410488	-	-	-	-	-	-	copresence	0	1
Bacteria;Chloroflexi;Sphaerobacteridae;Sphaerobacterales;Sphaerobacterineae;	Bacteria;Actinobacteria;Actinobacteridae;Actinomycetales;	0.784313726	0.000193652	0.018410488	-	-	-	-	-	-	copresence	0	1
Bacteria;Proteobacteria;Deltaproteobacteria;Myxococcales;	Archaea;Euryarchaeota;Aciduliprofundum;	0.784313726	0.000193652	0.018410488	-	-	-	-	-	-	copresence	0	0
Bacteria;Deinococcus-Thermus;Deinococci;Deinococcales;Deinococcaceae;	Bacteria;Chloroflexi;Thermomicrobiales;Thermomicrobiaceae;Thermomicrobium;	0.784313726	0.000193652	0.018410488	-	-	-	-	-	-	copresence	0	1
Bacteria;Proteobacteria;Deltaproteobacteria;Bdellovibrionales;Bdellovibrionaceae;	Bacteria;Actinobacteria;Actinobacteridae;Actinomycetales;Streptomycineae;	0.784313726	0.000193652	0.018410488	-	-	-	-	-	-	copresence	0	1
Bacteria;Thermobaculum;	Bacteria;Chloroflexi;	0.784313726	0.000193652	0.018410488	-	-	-	-	-	-	copresence	0	1
Archaea;Euryarchaeota;Methanomicrobia;Methanosarcinales;Methanosarcinaceae;	Archaea;Euryarchaeota;	0.784313726	0.000193652	0.018410488	-	-	-	-	-	-	copresence	0	1
Bacteria;Proteobacteria;Deltaproteobacteria;Myxococcales;Sorangiineae;	Bacteria;Actinobacteria;Actinobacteridae;Actinomycetales;Pseudonocardineae;	0.784313726	0.000193652	0.018410488	-	-	-	-	-	-	copresence	0	1
Viruses;environmental samples;	Bacteria;Synergistetes;Synergistia;Synergistales;Synergistaceae;	-0.784313726	0.000193652	0.018410488	-	-	-	-	-	-	mutualExclusion	1	0
Viruses;dsDNA viruses, no RNA stage;Caudovirales;Myoviridae;	Bacteria;Cyanobacteria;Gloeobacteria;Gloeobacterales;Gloeobacter;	-0.784313726	0.000193652	0.018410488	-	-	-	-	-	-	mutualExclusion	1	0
Bacteria;Proteobacteria;Alphaproteobacteria;Rickettsiales;SAR11 cluster;	Archaea;Euryarchaeota;Halobacteria;Halobacteriales;Halobacteriaceae;	-0.784313726	0.000193652	0.018410488	-	-	-	-	-	-	mutualExclusion	0	0
Eukaryota;Rhizaria;Cercozoa;Silicofilosea;Euglyphida;	Bacteria;Firmicutes;Lactobacillales;Lactobacillaceae;Lactobacillus;	-0.784100994	0.000194959	0.01846935	-	-	-	-	-	-	mutualExclusion	0	0
Bacteria;Firmicutes;Bacillales;Bacillaceae;Bacillus;	Bacteria;Aquificae;Aquificales;Aquificaceae;Hydrogenobacter;	0.78378615	0.000196906	0.01855631	-	-	-	-	-	-	copresence	0	1
Viruses;dsDNA viruses, no RNA stage;Iridoviridae;	Bacteria;Actinobacteria;	-0.78378615	0.000196906	0.01855631	-	-	-	-	-	-	mutualExclusion	1	0
Bacteria;Proteobacteria;Gammaproteobacteria;OMG group;BD1-7 clade;	Bacteria;Firmicutes;Bacillales;Alicyclobacillaceae;Alicyclobacillus;	-0.78378615	0.000196906	0.01855631	-	-	-	-	-	-	mutualExclusion	0	1
Eukaryota;stramenopiles;Pelagophyceae;	Eukaryota;Haptophyceae;Isochrysidales;Noelaerhabdaceae;Emiliania;	0.783620883	0.000197935	0.018601881	-	-	-	-	-	-	copresence	0	1
Bacteria;Planctomycetes;Planctomycetacia;Planctomycetales;environmental samples;	Bacteria;Firmicutes;Clostridia;Thermoanaerobacterales;Thermodesulfobiaceae;	0.783620883	0.000197935	0.018601881	-	-	-	-	-	-	copresence	0	1
Bacteria;Proteobacteria;Epsilonproteobacteria;Sulfurovum;	Bacteria;Proteobacteria;Betaproteobacteria;Candidatus Accumulibacter;	0.78356851	0.000198262	0.018616311	-	-	-	-	-	-	copresence	0	1
Bacteria;Proteobacteria;Deltaproteobacteria;Desulfovibrionales;	Bacteria;Actinobacteria;environmental samples;	0.78356851	0.000198262	0.018616311	-	-	-	-	-	-	copresence	0	1
Bacteria;Proteobacteria;Deltaproteobacteria;Desulfovibrionales;	Archaea;Euryarchaeota;Methanomicrobia;Methanomicrobiales;Methanomicrobiaceae;	0.782998852	0.000201848	0.018772924	-	-	-	-	-	-	copresence	0	0
Bacteria;Actinobacteria;Actinobacteridae;Actinomycetales;Propionibacterineae;	Archaea;Euryarchaeota;Methanopyri;Methanopyrales;Methanopyraceae;	0.782998852	0.000201848	0.018772924	-	-	-	-	-	-	copresence	0	0
Bacteria;Proteobacteria;Deltaproteobacteria;	Bacteria;Cyanobacteria;Chroococcales;Thermosynechococcus;	0.782998852	0.000201848	0.018772924	-	-	-	-	-	-	copresence	0	1
Bacteria;Actinobacteria;Acidimicrobidae;Acidimicrobiales;Acidimicrobineae;	Archaea;Euryarchaeota;Methanopyri;Methanopyrales;Methanopyraceae;	0.782998852	0.000201848	0.018772924	-	-	-	-	-	-	copresence	0	0
Bacteria;Spirochaetes;Spirochaetales;	Bacteria;Actinobacteria;Actinobacteridae;Actinomycetales;Pseudonocardineae;	0.782807098	0.000203067	0.018825496	-	-	-	-	-	-	copresence	0	1
Bacteria;Proteobacteria;Betaproteobacteria;Burkholderiales;Rubrivivax;	Bacteria;Actinobacteria;Actinobacteridae;Actinomycetales;	0.782807098	0.000203067	0.018825496	-	-	-	-	-	-	copresence	0	1
Eukaryota;Euglenozoa;Euglenida;Euglenales;Euglena;	Bacteria;Firmicutes;	0.782807098	0.000203067	0.018825496	-	-	-	-	-	-	copresence	0	0
Eukaryota;Rhizaria;Cercozoa;Silicofilosea;Euglyphida;	Bacteria;Bacteroidetes;Bacteroidia;Bacteroidales;Porphyromonadaceae;	-0.782807098	0.000203067	0.018825496	-	-	-	-	-	-	mutualExclusion	0	0
Bacteria;Cyanobacteria;Nostocales;Nostocaceae;	Archaea;Crenarchaeota;Thermoprotei;Desulfurococcales;Desulfurococcaceae;	0.782342268	0.000206048	0.018952626	-	-	-	-	-	-	copresence	0	0
Bacteria;Thermotogae;Thermotogales;Thermotogaceae;Kosmotoga;	Bacteria;Proteobacteria;Betaproteobacteria;Rhodocyclales;Rhodocyclaceae;	0.782342268	0.000206048	0.018952626	-	-	-	-	-	-	copresence	0	1
Bacteria;Firmicutes;Clostridia;Thermoanaerobacterales;	Bacteria;Actinobacteria;Actinobacteridae;	0.782342268	0.000206048	0.018952626	-	-	-	-	-	-	copresence	0	1
Bacteria;Spirochaetes;Spirochaetales;Spirochaetaceae;Borrelia;	Bacteria;Actinobacteria;	0.782342268	0.000206048	0.018952626	-	-	-	-	-	-	copresence	0	1
Eukaryota;Amoebozoa;	Bacteria;Proteobacteria;Alphaproteobacteria;Rhodospirillales;Acetobacteraceae;	0.782219857	0.000206839	0.018986031	-	-	-	-	-	-	copresence	0	0
Bacteria;Proteobacteria;Deltaproteobacteria;environmental samples;	Bacteria;Actinobacteria;Actinobacteridae;	0.782219857	0.000206839	0.018986031	-	-	-	-	-	-	copresence	0	1
Bacteria;candidate division OP8;environmental samples;	Bacteria;Proteobacteria;Gammaproteobacteria;Legionellales;Legionellaceae;	0.782219857	0.000206839	0.018986031	-	-	-	-	-	-	copresence	0	1
Bacteria;Bacteroidetes;Bacteroidia;Bacteroidales;Candidatus Azobacteroides;	Archaea;Crenarchaeota;Thermoprotei;Thermoproteales;Thermofilaceae;	0.781946617	0.000208614	0.019060482	-	-	-	-	-	-	copresence	0	0
Bacteria;Proteobacteria;Magnetococcus;	Bacteria;Proteobacteria;Deltaproteobacteria;Desulfobacterales;Desulfobacteraceae;	0.781862745	0.000209162	0.019083304	-	-	-	-	-	-	copresence	0	1
Bacteria;Proteobacteria;Betaproteobacteria;Burkholderiales;Oxalobacteraceae;	Bacteria;Proteobacteria;Betaproteobacteria;Burkholderiales;	0.781862745	0.000209162	0.019083304	-	-	-	-	-	-	copresence	0	1
Bacteria;Bacteroidetes;Sphingobacteria;Sphingobacteriales;	Bacteria;Bacteroidetes;Bacteroidia;Bacteroidales;	0.781862745	0.000209162	0.019083304	-	-	-	-	-	-	copresence	0	1
Bacteria;Chloroflexi;Ktedonobacteria;Ktedonobacterales;Ktedonobacteraceae;	Bacteria;Chloroflexi;	0.781862745	0.000209162	0.019083304	-	-	-	-	-	-	copresence	0	1
Bacteria;Proteobacteria;Gammaproteobacteria;Oceanospirillales;Hahellaceae;	Bacteria;Proteobacteria;Betaproteobacteria;Neisseriales;Neisseriaceae;	0.781862745	0.000209162	0.019083304	-	-	-	-	-	-	copresence	0	1
Bacteria;candidate division NC10;environmental samples;	Bacteria;Proteobacteria;Betaproteobacteria;Burkholderiales;Methylibium;	0.781862745	0.000209162	0.019083304	-	-	-	-	-	-	copresence	0	1
Bacteria;Deinococcus-Thermus;Deinococci;	Bacteria;Actinobacteria;Actinobacteridae;Actinomycetales;Actinomycineae;	0.781862745	0.000209162	0.019083304	-	-	-	-	-	-	copresence	0	1
Bacteria;Proteobacteria;Gammaproteobacteria;Legionellales;Legionellaceae;	Bacteria;Bacteroidetes;Sphingobacteria;Sphingobacteriales;Rhodothermaceae;	0.781862745	0.000209162	0.019083304	-	-	-	-	-	-	copresence	0	1
Eukaryota;Viridiplantae;Streptophyta;Embryophyta;	Eukaryota;Choanoflagellida;Codonosigidae;Monosiga;	0.781862745	0.000209162	0.019083304	-	-	-	-	-	-	copresence	0	1
Bacteria;Firmicutes;Clostridia;Clostridiales;Peptococcaceae;	Bacteria;Actinobacteria;Actinobacteridae;Actinomycetales;	0.781862745	0.000209162	0.019083304	-	-	-	-	-	-	copresence	0	1
Bacteria;Thermotogae;Thermotogales;Thermotogaceae;	Bacteria;Spirochaetes;Spirochaetales;Leptospiraceae;Leptospira;	0.781862745	0.000209162	0.019083304	-	-	-	-	-	-	copresence	0	1
Bacteria;Proteobacteria;Deltaproteobacteria;Syntrophobacterales;Syntrophobacteraceae;	Bacteria;Proteobacteria;Deltaproteobacteria;Bdellovibrionales;Bdellovibrionaceae;	0.781862745	0.000209162	0.019083304	-	-	-	-	-	-	copresence	0	1
Bacteria;Proteobacteria;Deltaproteobacteria;Bdellovibrionales;Bdellovibrionaceae;	Archaea;Euryarchaeota;Thermococci;Thermococcales;Thermococcaceae;	0.781862745	0.000209162	0.019083304	-	-	-	-	-	-	copresence	0	0
Bacteria;Actinobacteria;Actinobacteridae;Actinomycetales;Streptomycineae;	Bacteria;Actinobacteria;Actinobacteridae;Actinomycetales;Micrococcineae;	0.781862745	0.000209162	0.019083304	-	-	-	-	-	-	copresence	0	1
Eukaryota;Metazoa;Chordata;Cephalochordata;Branchiostomidae;	Eukaryota;Metazoa;Chordata;	0.781862745	0.000209162	0.019083304	-	-	-	-	-	-	copresence	0	1
Eukaryota;stramenopiles;PX clade;Phaeophyceae;Ectocarpales;	Eukaryota;Metazoa;Arthropoda;Hexapoda;Insecta;	0.781862745	0.000209162	0.019083304	-	-	-	-	-	-	copresence	0	1
Bacteria;Proteobacteria;Alphaproteobacteria;Rhodospirillales;	Bacteria;Proteobacteria;Alphaproteobacteria;Rhizobiales;Rhizobiaceae;	0.781862745	0.000209162	0.019083304	-	-	-	-	-	-	copresence	0	1
Bacteria;Verrucomicrobia;Opitutae;Puniceicoccales;Puniceicoccaceae;	Bacteria;Proteobacteria;Gammaproteobacteria;environmental samples;	0.781862745	0.000209162	0.019083304	-	-	-	-	-	-	copresence	0	1
Bacteria;Firmicutes;Clostridia;Halanaerobiales;Halanaerobiaceae;	Bacteria;Firmicutes;Bacillales;Paenibacillaceae;Brevibacillus;	0.781862745	0.000209162	0.019083304	-	-	-	-	-	-	copresence	0	1
Viruses;dsDNA viruses, no RNA stage;Caudovirales;Myoviridae;SPO1-like viruses;	Viruses;dsDNA viruses, no RNA stage;Caudovirales;Myoviridae;	0.781862745	0.000209162	0.019083304	-	-	-	-	-	-	copresence	1	1
Bacteria;Firmicutes;Clostridia;Clostridiales;Clostridiales Family XVIII. Incertae Sedis;	Bacteria;Actinobacteria;Rubrobacteridae;Rubrobacterales;Rubrobacterineae;	0.781862745	0.000209162	0.019083304	-	-	-	-	-	-	copresence	0	1
Bacteria;Proteobacteria;Deltaproteobacteria;	Bacteria;Firmicutes;Clostridia;	0.781862745	0.000209162	0.019083304	-	-	-	-	-	-	copresence	0	1
Bacteria;Cyanobacteria;Chroococcales;	Bacteria;Cyanobacteria;	0.781862745	0.000209162	0.019083304	-	-	-	-	-	-	copresence	0	1
Eukaryota;Fungi;Dikarya;Ascomycota;Saccharomyceta;	Eukaryota;	0.781862745	0.000209162	0.019083304	-	-	-	-	-	-	copresence	0	1
Bacteria;Proteobacteria;Deltaproteobacteria;Myxococcales;Sorangiineae;	Bacteria;Gemmatimonadetes;Gemmatimonadales;Gemmatimonadaceae;Gemmatimonas;	0.781862745	0.000209162	0.019083304	-	-	-	-	-	-	copresence	0	1
Bacteria;Proteobacteria;Deltaproteobacteria;Myxococcales;Nannocystineae;	Bacteria;Proteobacteria;Deltaproteobacteria;Desulfuromonadales;	0.781862745	0.000209162	0.019083304	-	-	-	-	-	-	copresence	0	1
Bacteria;Firmicutes;Clostridia;	Archaea;Euryarchaeota;Halobacteria;Halobacteriales;Halobacteriaceae;	0.781862745	0.000209162	0.019083304	-	-	-	-	-	-	copresence	0	0
Bacteria;Proteobacteria;Gammaproteobacteria;Oceanospirillales;Hahellaceae;	Bacteria;Proteobacteria;Gammaproteobacteria;Acidithiobacillales;Acidithiobacillaceae;	0.781862745	0.000209162	0.019083304	-	-	-	-	-	-	copresence	0	1
Bacteria;Proteobacteria;Gammaproteobacteria;Reinekea;	Bacteria;Proteobacteria;Epsilonproteobacteria;	0.781862745	0.000209162	0.019083304	-	-	-	-	-	-	copresence	0	1
Bacteria;Firmicutes;Clostridia;Natranaerobiales;Natranaerobiaceae;	Bacteria;Chloroflexi;Chloroflexales;Chloroflexaceae;Roseiflexus;	0.781862745	0.000209162	0.019083304	-	-	-	-	-	-	copresence	0	1
Bacteria;Actinobacteria;Actinobacteridae;Actinomycetales;Frankineae;	Bacteria;Actinobacteria;Actinobacteridae;Actinomycetales;Catenulisporineae;	0.781862745	0.000209162	0.019083304	-	-	-	-	-	-	copresence	0	1
Bacteria;Proteobacteria;Deltaproteobacteria;Myxococcales;	Archaea;	0.781862745	0.000209162	0.019083304	-	-	-	-	-	-	copresence	0	0
Bacteria;Proteobacteria;Deltaproteobacteria;Myxococcales;Sorangiineae;	Bacteria;Proteobacteria;Alphaproteobacteria;Rickettsiales;SAR11 cluster;	-0.781862745	0.000209162	0.019083304	-	-	-	-	-	-	mutualExclusion	0	1
Viruses;dsDNA viruses, no RNA stage;	Bacteria;Cyanobacteria;Acaryochloris;	-0.781862745	0.000209162	0.019083304	-	-	-	-	-	-	mutualExclusion	1	0
Bacteria;Proteobacteria;Gammaproteobacteria;environmental samples;	Bacteria;Chloroflexi;Herpetosiphonales;Herpetosiphonaceae;Herpetosiphon;	-0.781862745	0.000209162	0.019083304	-	-	-	-	-	-	mutualExclusion	0	1
Viruses;dsDNA viruses, no RNA stage;Caudovirales;Siphoviridae;	Bacteria;Proteobacteria;Alphaproteobacteria;Parvularculales;Parvularculaceae;	-0.781862745	0.000209162	0.019083304	-	-	-	-	-	-	mutualExclusion	1	0
Eukaryota;Fungi;	Archaea;Crenarchaeota;Thermoprotei;Thermoproteales;Thermoproteaceae;	-0.781862745	0.000209162	0.019083304	-	-	-	-	-	-	mutualExclusion	0	0
Eukaryota;Alveolata;Apicomplexa;Coccidia;Eucoccidiorida;	Bacteria;Bacteroidetes;Flavobacteria;Flavobacteriales;Flavobacteriaceae;	-0.781862745	0.000209162	0.019083304	-	-	-	-	-	-	mutualExclusion	0	0
Bacteria;Proteobacteria;Gammaproteobacteria;environmental samples;	Bacteria;Proteobacteria;Deltaproteobacteria;	-0.781862745	0.000209162	0.019083304	-	-	-	-	-	-	mutualExclusion	0	1
Bacteria;Proteobacteria;Gammaproteobacteria;OMG group;SAR92 clade;	Bacteria;Actinobacteria;Actinobacteridae;Actinomycetales;	-0.781862745	0.000209162	0.019083304	-	-	-	-	-	-	mutualExclusion	0	1
Viruses;dsDNA viruses, no RNA stage;Mimiviridae;Mimivirus;	Bacteria;Proteobacteria;Betaproteobacteria;Rhodocyclales;Rhodocyclaceae;	-0.781862745	0.000209162	0.019083304	-	-	-	-	-	-	mutualExclusion	1	0
Eukaryota;Metazoa;Arthropoda;Hexapoda;Insecta;	Bacteria;Proteobacteria;Epsilonproteobacteria;Nautiliales;Nautiliaceae;	-0.781862745	0.000209162	0.019083304	-	-	-	-	-	-	mutualExclusion	0	0
Viruses;dsDNA viruses, no RNA stage;Caudovirales;Podoviridae;	Bacteria;Proteobacteria;Alphaproteobacteria;Caulobacterales;Caulobacteraceae;	-0.781862745	0.000209162	0.019083304	-	-	-	-	-	-	mutualExclusion	1	0
Bacteria;Spirochaetes;Spirochaetales;Spirochaetaceae;	Archaea;Euryarchaeota;Methanomicrobia;Methanocellales;Methanocellaceae;	0.781808336	0.000209518	0.019098101	-	-	-	-	-	-	copresence	0	0
Bacteria;Proteobacteria;Magnetococcus;	Bacteria;Candidatus Poribacteria;environmental samples;	0.781765782	0.000209796	0.019109669	-	-	-	-	-	-	copresence	0	1
Bacteria;Chlamydiae;Chlamydiales;Parachlamydiaceae;	Bacteria;Chlamydiae;Chlamydiales;	0.781765782	0.000209796	0.019109669	-	-	-	-	-	-	copresence	0	1
Bacteria;Firmicutes;Clostridia;Clostridiales;Clostridiaceae;	Bacteria;Firmicutes;Clostridia;Clostridiales;Blautia;	0.781697884	0.000210241	0.019128119	-	-	-	-	-	-	copresence	0	1
Bacteria;Actinobacteria;Actinobacteridae;Actinomycetales;Pseudonocardineae;	Archaea;Euryarchaeota;Candidatus Parvarchaeum;	0.78165299	0.000210536	0.019140313	-	-	-	-	-	-	copresence	0	0
Bacteria;Proteobacteria;Alphaproteobacteria;Rhizobiales;Beijerinckiaceae;	Archaea;Crenarchaeota;Thermoprotei;Desulfurococcales;	0.78165299	0.000210536	0.019140313	-	-	-	-	-	-	copresence	0	0
Bacteria;Proteobacteria;Gammaproteobacteria;OMG group;SAR92 clade;	Archaea;Euryarchaeota;Candidatus Parvarchaeum;	-0.78165299	0.000210536	0.019140313	-	-	-	-	-	-	mutualExclusion	0	0
Bacteria;Proteobacteria;Gammaproteobacteria;Oceanospirillales;Oleispira;	Bacteria;Nitrospirae;Nitrospirales;Nitrospiraceae;Leptospirillum;	0.781591999	0.000210937	0.019158426	-	-	-	-	-	-	copresence	0	1
Eukaryota;Euglenozoa;Euglenida;Euglenales;Euglena;	Bacteria;Spirochaetes;Spirochaetales;Leptospiraceae;Leptospira;	0.781513202	0.000211456	0.019181819	-	-	-	-	-	-	copresence	0	0
Eukaryota;Amoebozoa;Mycetozoa;Dictyosteliida;Dictyostelium;	Bacteria;Bacteroidetes;Flavobacteria;Flavobacteriales;Candidatus Sulcia;	-0.78132914	0.000212673	0.019236424	-	-	-	-	-	-	mutualExclusion	0	0
Bacteria;Thermobaculum;	Bacteria;Actinobacteria;environmental samples;	0.781116027	0.000214089	0.01929958	-	-	-	-	-	-	copresence	0	1
Bacteria;Proteobacteria;Deltaproteobacteria;Myxococcales;Sorangiineae;	Bacteria;Actinobacteria;environmental samples;	0.781116027	0.000214089	0.01929958	-	-	-	-	-	-	copresence	0	1
Eukaryota;Amoebozoa;Mycetozoa;Dictyosteliida;Polysphondylium;	Bacteria;Firmicutes;Bacillales;Paenibacillaceae;Brevibacillus;	0.781116027	0.000214089	0.01929958	-	-	-	-	-	-	copresence	0	0
Bacteria;Spirochaetes;Spirochaetales;Spirochaetaceae;Borrelia;	Bacteria;Firmicutes;Bacillales;Paenibacillaceae;Paenibacillus;	0.781116027	0.000214089	0.01929958	-	-	-	-	-	-	copresence	0	1
Bacteria;Actinobacteria;environmental samples;	Bacteria;Actinobacteria;Actinobacteridae;Actinomycetales;Micrococcineae;	0.781116027	0.000214089	0.01929958	-	-	-	-	-	-	copresence	0	1
Bacteria;Proteobacteria;Deltaproteobacteria;Desulfobacterales;	Bacteria;Actinobacteria;Actinobacteridae;Actinomycetales;Kineosporiineae;	0.781116027	0.000214089	0.01929958	-	-	-	-	-	-	copresence	0	1
Bacteria;Proteobacteria;Deltaproteobacteria;Desulfobacterales;	Archaea;Crenarchaeota;Thermoprotei;Desulfurococcales;	0.780878967	0.000215673	0.019369745	-	-	-	-	-	-	copresence	0	0
Bacteria;Chlamydiae;Chlamydiales;Waddliaceae;Waddlia;	Bacteria;Chlamydiae;Chlamydiales;Parachlamydiaceae;	0.780532713	0.000218005	0.019472062	-	-	-	-	-	-	copresence	0	1
Bacteria;Proteobacteria;Betaproteobacteria;Burkholderiales;Rubrivivax;	Bacteria;Cyanobacteria;Chroococcales;Thermosynechococcus;	0.779836864	0.000222755	0.01967706	-	-	-	-	-	-	copresence	0	1
Viruses;dsDNA viruses, no RNA stage;Herpesvirales;Herpesviridae;Gammaherpesvirinae;	Bacteria;Proteobacteria;Deltaproteobacteria;Myxococcales;Nannocystineae;	0.779680182	0.000223836	0.0197231	-	-	-	-	-	-	copresence	1	0
Eukaryota;Metazoa;Nematoda;Chromadorea;	Archaea;Thaumarchaeota;marine archaeal group 1;	-	-	-	-0.74417434	0.041379207	11.48326379	0.002463779	0.000383141	0.019771121	mutualExclusion	0	0
Bacteria;Deinococcus-Thermus;Deinococci;	Bacteria;Chloroflexi;Sphaerobacteridae;Sphaerobacterales;Sphaerobacterineae;	0.779411765	0.000225699	0.019801871	-	-	-	-	-	-	copresence	0	1
Bacteria;Proteobacteria;Alphaproteobacteria;Sphingomonadales;Erythrobacteraceae;	Bacteria;Bacteroidetes;Candidatus Amoebophilus;	0.779411765	0.000225699	0.019801871	-	-	-	-	-	-	copresence	0	1
Bacteria;Proteobacteria;Gammaproteobacteria;Chromatiales;Chromatiaceae;	Bacteria;Proteobacteria;Betaproteobacteria;Rhodocyclales;Rhodocyclaceae;	0.779411765	0.000225699	0.019801871	-	-	-	-	-	-	copresence	0	1
Bacteria;Proteobacteria;Deltaproteobacteria;Myxococcales;Sorangiineae;	Bacteria;Planctomycetes;Planctomycetacia;Planctomycetales;Candidatus Kuenenia;	0.779411765	0.000225699	0.019801871	-	-	-	-	-	-	copresence	0	1
Bacteria;Chloroflexi;Sphaerobacteridae;Sphaerobacterales;Sphaerobacterineae;	Bacteria;Chloroflexi;Chloroflexales;Chloroflexaceae;Chloroflexus;	0.779411765	0.000225699	0.019801871	-	-	-	-	-	-	copresence	0	1
Bacteria;Bacteroidetes;Cytophagia;Cytophagales;Cytophagaceae;	Bacteria;Bacteroidetes;Bacteroidia;Bacteroidales;Bacteroidaceae;	0.779411765	0.000225699	0.019801871	-	-	-	-	-	-	copresence	0	1
Bacteria;candidate division NC10;environmental samples;	Bacteria;Proteobacteria;Gammaproteobacteria;Chromatiales;Chromatiaceae;	0.779411765	0.000225699	0.019801871	-	-	-	-	-	-	copresence	0	1
Bacteria;Firmicutes;Clostridia;	Archaea;Euryarchaeota;Methanobacteria;Methanobacteriales;Methanobacteriaceae;	0.779411765	0.000225699	0.019801871	-	-	-	-	-	-	copresence	0	0
Bacteria;Firmicutes;Clostridia;Clostridiales;Heliobacteriaceae;	Bacteria;Acidobacteria;	0.779411765	0.000225699	0.019801871	-	-	-	-	-	-	copresence	0	1
Eukaryota;	Bacteria;Lentisphaerae;Lentisphaerales;Lentisphaeraceae;Lentisphaera;	0.779411765	0.000225699	0.019801871	-	-	-	-	-	-	copresence	0	0
Viruses;dsDNA viruses, no RNA stage;Phycodnaviridae;Chlorovirus;	Viruses;dsDNA viruses, no RNA stage;Caudovirales;	0.779411765	0.000225699	0.019801871	-	-	-	-	-	-	copresence	1	1
Eukaryota;Alveolata;Perkinsea;Perkinsida;Perkinsidae;	Eukaryota;Alveolata;Ciliophora;Intramacronucleata;Oligohymenophorea;	0.779411765	0.000225699	0.019801871	-	-	-	-	-	-	copresence	0	1
Eukaryota;Viridiplantae;Streptophyta;Embryophyta;Tracheophyta;	Eukaryota;Viridiplantae;Streptophyta;Embryophyta;	0.779411765	0.000225699	0.019801871	-	-	-	-	-	-	copresence	0	1
Bacteria;Firmicutes;Clostridia;Clostridiales;	Bacteria;Actinobacteria;Actinobacteridae;Actinomycetales;Propionibacterineae;	0.779411765	0.000225699	0.019801871	-	-	-	-	-	-	copresence	0	1
Bacteria;Firmicutes;Clostridia;Clostridiales;Clostridiales Family XVIII. Incertae Sedis;	Archaea;Euryarchaeota;Aciduliprofundum;	0.779411765	0.000225699	0.019801871	-	-	-	-	-	-	copresence	0	0
Eukaryota;stramenopiles;Bacillariophyta;	Eukaryota;Alveolata;Apicomplexa;	0.779411765	0.000225699	0.019801871	-	-	-	-	-	-	copresence	0	1
Bacteria;Firmicutes;Clostridia;Clostridiales;Heliobacteriaceae;	Bacteria;Aquificae;Aquificales;	0.779411765	0.000225699	0.019801871	-	-	-	-	-	-	copresence	0	1
Bacteria;Chloroflexi;Thermomicrobiales;Thermomicrobiaceae;Thermomicrobium;	Bacteria;Chloroflexi;Chloroflexales;Chloroflexaceae;Chloroflexus;	0.779411765	0.000225699	0.019801871	-	-	-	-	-	-	copresence	0	1
Bacteria;candidate division WWE1;Candidatus Cloacamonas;	Bacteria;Actinobacteria;Rubrobacteridae;Rubrobacterales;Rubrobacterineae;	0.779411765	0.000225699	0.019801871	-	-	-	-	-	-	copresence	0	1
Bacteria;Bacteroidetes;Sphingobacteria;Sphingobacteriales;Chitinophagaceae;	Bacteria;Bacteroidetes;Bacteroidia;Bacteroidales;Bacteroidaceae;	0.779411765	0.000225699	0.019801871	-	-	-	-	-	-	copresence	0	1
Bacteria;Proteobacteria;Deltaproteobacteria;Desulfobacterales;Desulfobacteraceae;	Bacteria;Firmicutes;Clostridia;	0.779411765	0.000225699	0.019801871	-	-	-	-	-	-	copresence	0	1
Eukaryota;Metazoa;	Eukaryota;Fungi;Dikarya;Ascomycota;Saccharomyceta;	0.779411765	0.000225699	0.019801871	-	-	-	-	-	-	copresence	0	1
Bacteria;Firmicutes;Clostridia;Clostridiales;Syntrophomonadaceae;	Bacteria;Actinobacteria;Actinobacteridae;Actinomycetales;Propionibacterineae;	0.779411765	0.000225699	0.019801871	-	-	-	-	-	-	copresence	0	1
Bacteria;Bacteroidetes;Sphingobacteria;Sphingobacteriales;Sphingobacteriaceae;	Bacteria;Bacteroidetes;Sphingobacteria;Sphingobacteriales;	0.779411765	0.000225699	0.019801871	-	-	-	-	-	-	copresence	0	1
Bacteria;Proteobacteria;Deltaproteobacteria;Myxococcales;Cystobacterineae;	Bacteria;Firmicutes;Clostridia;Clostridiales;Clostridiales Family XVIII. Incertae Sedis;	0.779411765	0.000225699	0.019801871	-	-	-	-	-	-	copresence	0	1
Eukaryota;Fungi;Dikarya;	Eukaryota;Alveolata;Apicomplexa;	0.779411765	0.000225699	0.019801871	-	-	-	-	-	-	copresence	0	1
Bacteria;candidate division WWE1;Candidatus Cloacamonas;	Bacteria;Firmicutes;Clostridia;	0.779411765	0.000225699	0.019801871	-	-	-	-	-	-	copresence	0	1
Bacteria;Proteobacteria;Deltaproteobacteria;Myxococcales;	Bacteria;Deinococcus-Thermus;Deinococci;	0.779411765	0.000225699	0.019801871	-	-	-	-	-	-	copresence	0	1
Bacteria;Spirochaetes;Spirochaetales;Leptospiraceae;Leptospira;	Bacteria;Actinobacteria;Actinobacteridae;Actinomycetales;Streptosporangineae;	0.779411765	0.000225699	0.019801871	-	-	-	-	-	-	copresence	0	1
Viruses;dsDNA viruses, no RNA stage;Caudovirales;Podoviridae;Autographivirinae;	Bacteria;Proteobacteria;Gammaproteobacteria;Reinekea;	-0.779411765	0.000225699	0.019801871	-	-	-	-	-	-	mutualExclusion	1	0
Bacteria;Verrucomicrobia;Opitutae;	Bacteria;Actinobacteria;Actinobacteridae;Actinomycetales;Micrococcineae;	-0.779411765	0.000225699	0.019801871	-	-	-	-	-	-	mutualExclusion	0	1
Viruses;dsDNA viruses, no RNA stage;Caudovirales;Podoviridae;Autographivirinae;	Bacteria;Proteobacteria;Gammaproteobacteria;Chromatiales;Ectothiorhodospiraceae;	-0.779411765	0.000225699	0.019801871	-	-	-	-	-	-	mutualExclusion	1	0
Bacteria;candidate division WWE1;Candidatus Cloacamonas;	Bacteria;Proteobacteria;Gammaproteobacteria;OMG group;SAR92 clade;	-0.779411765	0.000225699	0.019801871	-	-	-	-	-	-	mutualExclusion	0	1
Eukaryota;Alveolata;Ciliophora;Intramacronucleata;Oligohymenophorea;	Bacteria;Bacteroidetes;Cytophagia;Cytophagales;Cytophagaceae;	-0.779411765	0.000225699	0.019801871	-	-	-	-	-	-	mutualExclusion	0	0
Bacteria;Proteobacteria;environmental samples;	Bacteria;Actinobacteria;Actinobacteridae;Actinomycetales;Pseudonocardineae;	-0.779411765	0.000225699	0.019801871	-	-	-	-	-	-	mutualExclusion	0	1
Bacteria;Proteobacteria;Alphaproteobacteria;SAR116 cluster;environmental samples;	Archaea;Crenarchaeota;Thermoprotei;Thermoproteales;Thermoproteaceae;	-0.779411765	0.000225699	0.019801871	-	-	-	-	-	-	mutualExclusion	0	0
Bacteria;Verrucomicrobia;environmental samples;	Archaea;Crenarchaeota;Thermoprotei;Thermoproteales;Thermofilaceae;	0.779391236	0.000225842	0.01980789	-	-	-	-	-	-	copresence	0	0
Bacteria;Proteobacteria;Gammaproteobacteria;Thiotrichales;Thiotrichaceae;	Archaea;Euryarchaeota;Methanopyri;Methanopyrales;Methanopyraceae;	0.779299644	0.000226481	0.019834735	-	-	-	-	-	-	copresence	0	0
Environmental samples;	Archaea;Euryarchaeota;Methanomicrobia;Methanomicrobiales;Methanomicrobiaceae;	0.779299644	0.000226481	0.019834735	-	-	-	-	-	-	copresence	0	0
Bacteria;Proteobacteria;Gammaproteobacteria;OMG group;BD1-7 clade;	Bacteria;Cyanobacteria;Chroococcales;Thermosynechococcus;	-0.779299644	0.000226481	0.019834735	-	-	-	-	-	-	mutualExclusion	0	1
Bacteria;Proteobacteria;Epsilonproteobacteria;	Bacteria;Tenericutes;Mollicutes;Mycoplasmataceae;Mycoplasma;	-	-	-	0.87142857	0.009227848	0.02902575	0.011264651	0.000391257	0.01983831	copresence	0	1
Bacteria;Proteobacteria;Gammaproteobacteria;OMG group;SAR92 clade;	Bacteria;Cyanobacteria;Oscillatoriales;Arthrospira;Arthrospira maxima;	-0.779216303	0.000227063	0.019859148	-	-	-	-	-	-	mutualExclusion	0	1
Bacteria;Actinobacteria;Actinobacteridae;Actinomycetales;Propionibacterineae;	Archaea;Euryarchaeota;Methanomicrobia;Methanocellales;Methanocellaceae;	0.778663543	0.00023096	0.020020738	-	-	-	-	-	-	copresence	0	0
Bacteria;Verrucomicrobia;Opitutae;Puniceicoccales;Puniceicoccaceae;	Bacteria;Actinobacteria;environmental samples;	-0.778663543	0.00023096	0.020020738	-	-	-	-	-	-	mutualExclusion	0	1
Viruses;unclassified phages;	Bacteria;Proteobacteria;Alphaproteobacteria;Rhizobiales;Rhizobiaceae;	-0.778663543	0.00023096	0.020020738	-	-	-	-	-	-	mutualExclusion	1	0
Bacteria;Chloroflexi;Dehalococcoidetes;Dehalogenimonas;	Bacteria;Actinobacteria;Actinobacteridae;Actinomycetales;Glycomycineae;	0.778066575	0.00023523	0.020194589	-	-	-	-	-	-	copresence	0	1
Eukaryota;Metazoa;Platyhelminthes;Trematoda;Digenea;	Bacteria;Dictyoglomi;Dictyoglomales;Dictyoglomaceae;Dictyoglomus;	0.778066575	0.00023523	0.020194589	-	-	-	-	-	-	copresence	0	0
Eukaryota;Euglenozoa;Kinetoplastida;	Bacteria;Proteobacteria;Gammaproteobacteria;Alkalimonas;	0.777951888	0.000236058	0.020227907	-	-	-	-	-	-	copresence	0	0
Viruses;	Bacteria;Cyanobacteria;environmental samples;	0.777895043	0.000236469	0.020244412	-	-	-	-	-	-	copresence	1	0
Bacteria;Spirochaetes;Spirochaetales;	Bacteria;Proteobacteria;Deltaproteobacteria;Myxococcales;	0.777631514	0.000238384	0.020320841	-	-	-	-	-	-	copresence	0	1
Bacteria;candidate division WWE1;Candidatus Cloacamonas;	Bacteria;Spirochaetes;Spirochaetales;Spirochaetaceae;Borrelia;	0.777437301	0.000239803	0.020377076	-	-	-	-	-	-	copresence	0	1
Bacteria;Proteobacteria;Gammaproteobacteria;Oceanospirillales;Marinomonas;	Bacteria;Proteobacteria;Epsilonproteobacteria;Sulfurovum;	0.777437301	0.000239803	0.020377076	-	-	-	-	-	-	copresence	0	1
Bacteria;Spirochaetes;Spirochaetales;Spirochaetaceae;Borrelia;	Archaea;Crenarchaeota;Thermoprotei;	0.777300614	0.000240806	0.020416608	-	-	-	-	-	-	copresence	0	0
Eukaryota;Viridiplantae;Chlorophyta;Prasinophyceae;environmental samples;	Eukaryota;Viridiplantae;Chlorophyta;Prasinophyceae;Mamiellales;	0.777196932	0.00024157	0.020446568	-	-	-	-	-	-	copresence	0	1
Eukaryota;Amoebozoa;	Bacteria;Chloroflexi;Chloroflexales;Chloroflexaceae;	0.777140508	0.000241986	0.020462863	-	-	-	-	-	-	copresence	0	0
Bacteria;Proteobacteria;Deltaproteobacteria;environmental samples;	Bacteria;Acidobacteria;	0.777140508	0.000241986	0.020462863	-	-	-	-	-	-	copresence	0	1
Bacteria;Verrucomicrobia;environmental samples;	Bacteria;Firmicutes;Bacillales;Paenibacillaceae;Paenibacillus;	0.777140508	0.000241986	0.020462863	-	-	-	-	-	-	copresence	0	1
Bacteria;Proteobacteria;Gammaproteobacteria;Oceanospirillales;Marinomonas;	Bacteria;Proteobacteria;Betaproteobacteria;Burkholderiales;Oxalobacteraceae;	0.776960784	0.000243315	0.020514721	-	-	-	-	-	-	copresence	0	1
Bacteria;Firmicutes;	Bacteria;Actinobacteria;Rubrobacteridae;Solirubrobacterales;Conexibacteraceae;	0.776960784	0.000243315	0.020514721	-	-	-	-	-	-	copresence	0	1
Bacteria;Chloroflexi;Sphaerobacteridae;Sphaerobacterales;Sphaerobacterineae;	Bacteria;Chloroflexi;Ktedonobacteria;Ktedonobacterales;Ktedonobacteraceae;	0.776960784	0.000243315	0.020514721	-	-	-	-	-	-	copresence	0	1
Bacteria;Actinobacteria;Actinobacteridae;Actinomycetales;Streptomycineae;	Bacteria;Actinobacteria;Actinobacteridae;	0.776960784	0.000243315	0.020514721	-	-	-	-	-	-	copresence	0	1
Bacteria;Proteobacteria;Gammaproteobacteria;OMG group;OM60 clade;	Bacteria;Bacteroidetes;Flavobacteria;	0.776960784	0.000243315	0.020514721	-	-	-	-	-	-	copresence	0	1
Bacteria;Proteobacteria;Deltaproteobacteria;Desulfuromonadales;Pelobacteraceae;	Bacteria;Actinobacteria;Actinobacteridae;Actinomycetales;Catenulisporineae;	0.776960784	0.000243315	0.020514721	-	-	-	-	-	-	copresence	0	1
Bacteria;Proteobacteria;Betaproteobacteria;Rhodocyclales;Rhodocyclaceae;	Archaea;Thaumarchaeota;Cenarchaeales;Cenarchaeaceae;Cenarchaeum;	0.776960784	0.000243315	0.020514721	-	-	-	-	-	-	copresence	0	0
Bacteria;Proteobacteria;Gammaproteobacteria;Legionellales;Legionellaceae;	Bacteria;Firmicutes;Bacillales;	0.776960784	0.000243315	0.020514721	-	-	-	-	-	-	copresence	0	1
Bacteria;Proteobacteria;Deltaproteobacteria;Myxococcales;Nannocystineae;	Bacteria;Firmicutes;	0.776960784	0.000243315	0.020514721	-	-	-	-	-	-	copresence	0	1
Bacteria;Actinobacteria;Actinobacteridae;Actinomycetales;Micromonosporineae;	Bacteria;Actinobacteria;Actinobacteridae;Actinomycetales;	0.776960784	0.000243315	0.020514721	-	-	-	-	-	-	copresence	0	1
Bacteria;Proteobacteria;Deltaproteobacteria;Desulfobacterales;Desulfobacteraceae;	Bacteria;Deinococcus-Thermus;Deinococci;Deinococcales;Trueperaceae;	0.776960784	0.000243315	0.020514721	-	-	-	-	-	-	copresence	0	1
Bacteria;Chloroflexi;Ktedonobacteria;Ktedonobacterales;Ktedonobacteraceae;	Bacteria;Actinobacteria;Actinobacteridae;Actinomycetales;Corynebacterineae;	0.776960784	0.000243315	0.020514721	-	-	-	-	-	-	copresence	0	1
Eukaryota;Viridiplantae;Streptophyta;Embryophyta;	Eukaryota;Viridiplantae;	0.776960784	0.000243315	0.020514721	-	-	-	-	-	-	copresence	0	1
Bacteria;Deinococcus-Thermus;Deinococci;Deinococcales;Trueperaceae;	Bacteria;Chloroflexi;Sphaerobacteridae;Sphaerobacterales;Sphaerobacterineae;	0.776960784	0.000243315	0.020514721	-	-	-	-	-	-	copresence	0	1
Viruses;dsDNA viruses, no RNA stage;Phycodnaviridae;Chlorovirus;	Viruses;dsDNA viruses, no RNA stage;Caudovirales;Myoviridae;T4-like viruses;	0.776960784	0.000243315	0.020514721	-	-	-	-	-	-	copresence	1	1
Bacteria;Proteobacteria;Gammaproteobacteria;Thiotrichales;Thiotrichaceae;	Bacteria;Chloroflexi;Ktedonobacteria;Ktedonobacterales;Ktedonobacteraceae;	0.776960784	0.000243315	0.020514721	-	-	-	-	-	-	copresence	0	1
Bacteria;Proteobacteria;Deltaproteobacteria;Myxococcales;Cystobacterineae;	Bacteria;Deinococcus-Thermus;Deinococci;Deinococcales;Deinococcaceae;	0.776960784	0.000243315	0.020514721	-	-	-	-	-	-	copresence	0	1
Eukaryota;stramenopiles;PX clade;Phaeophyceae;Ectocarpales;	Eukaryota;Viridiplantae;Streptophyta;Embryophyta;	0.776960784	0.000243315	0.020514721	-	-	-	-	-	-	copresence	0	1
Bacteria;Proteobacteria;Deltaproteobacteria;Desulfobacterales;Desulfobacteraceae;	Bacteria;Chloroflexi;Ktedonobacteria;Ktedonobacterales;Ktedonobacteraceae;	0.776960784	0.000243315	0.020514721	-	-	-	-	-	-	copresence	0	1
Eukaryota;Fungi;Dikarya;Ascomycota;	Eukaryota;Alveolata;Apicomplexa;	0.776960784	0.000243315	0.020514721	-	-	-	-	-	-	copresence	0	1
Bacteria;Firmicutes;Clostridia;	Bacteria;Deinococcus-Thermus;Deinococci;Deinococcales;Deinococcaceae;	0.776960784	0.000243315	0.020514721	-	-	-	-	-	-	copresence	0	1
Bacteria;Proteobacteria;Gammaproteobacteria;Chromatiales;	Bacteria;Proteobacteria;Gammaproteobacteria;Acidithiobacillales;Acidithiobacillaceae;	0.776960784	0.000243315	0.020514721	-	-	-	-	-	-	copresence	0	1
Bacteria;Proteobacteria;Alphaproteobacteria;Sphingomonadales;Sphingomonadaceae;	Bacteria;Planctomycetes;Planctomycetacia;Planctomycetales;Candidatus Kuenenia;	0.776960784	0.000243315	0.020514721	-	-	-	-	-	-	copresence	0	1
Viruses;dsDNA viruses, no RNA stage;Phycodnaviridae;Chlorovirus;	Bacteria;Bacteroidetes;Flavobacteria;Flavobacteriales;Blattabacteriaceae;	0.776960784	0.000243315	0.020514721	-	-	-	-	-	-	copresence	1	0
Bacteria;Proteobacteria;Gammaproteobacteria;Oceanospirillales;Hahellaceae;	Bacteria;Proteobacteria;Gammaproteobacteria;Oceanospirillales;	0.776960784	0.000243315	0.020514721	-	-	-	-	-	-	copresence	0	1
Bacteria;Proteobacteria;Deltaproteobacteria;Desulfovibrionales;	Bacteria;Deinococcus-Thermus;Deinococci;Deinococcales;Deinococcaceae;	0.776960784	0.000243315	0.020514721	-	-	-	-	-	-	copresence	0	1
Bacteria;Firmicutes;Clostridia;Clostridiales;	Bacteria;Deinococcus-Thermus;Deinococci;Deinococcales;Trueperaceae;	0.776960784	0.000243315	0.020514721	-	-	-	-	-	-	copresence	0	1
Bacteria;Proteobacteria;Epsilonproteobacteria;	Bacteria;Proteobacteria;	0.776960784	0.000243315	0.020514721	-	-	-	-	-	-	copresence	0	1
Bacteria;Proteobacteria;Gammaproteobacteria;Oceanospirillales;Alcanivoracaceae;	Bacteria;Proteobacteria;Deltaproteobacteria;Desulfuromonadales;Desulfuromonadaceae;	0.776960784	0.000243315	0.020514721	-	-	-	-	-	-	copresence	0	1
Bacteria;Proteobacteria;Deltaproteobacteria;Myxococcales;Sorangiineae;	Bacteria;Chloroflexi;Sphaerobacteridae;Sphaerobacterales;Sphaerobacterineae;	0.776960784	0.000243315	0.020514721	-	-	-	-	-	-	copresence	0	1
Bacteria;Firmicutes;Clostridia;	Archaea;Euryarchaeota;Aciduliprofundum;	0.776960784	0.000243315	0.020514721	-	-	-	-	-	-	copresence	0	0
Bacteria;Actinobacteria;Actinobacteridae;Actinomycetales;Micrococcineae;	Bacteria;Actinobacteria;Actinobacteridae;	0.776960784	0.000243315	0.020514721	-	-	-	-	-	-	copresence	0	1
Bacteria;Firmicutes;Clostridia;Clostridiales;Peptococcaceae;	Bacteria;Actinobacteria;Actinobacteridae;Actinomycetales;Frankineae;	0.776960784	0.000243315	0.020514721	-	-	-	-	-	-	copresence	0	1
Bacteria;candidate division WWE1;Candidatus Cloacamonas;	Archaea;Euryarchaeota;Aciduliprofundum;	0.776960784	0.000243315	0.020514721	-	-	-	-	-	-	copresence	0	0
Bacteria;Proteobacteria;Deltaproteobacteria;Desulfobacterales;Desulfobacteraceae;	Bacteria;Firmicutes;Clostridia;Clostridiales;	0.776960784	0.000243315	0.020514721	-	-	-	-	-	-	copresence	0	1
Eukaryota;stramenopiles;Bacillariophyta;Bacillariophyceae;Bacillariophycidae;	Eukaryota;Metazoa;Chordata;Craniata;Vertebrata;	0.776960784	0.000243315	0.020514721	-	-	-	-	-	-	copresence	0	1
Bacteria;Deferribacteres;Deferribacterales;Deferribacteraceae;	Bacteria;Acidobacteria;Candidatus Koribacter;	0.776960784	0.000243315	0.020514721	-	-	-	-	-	-	copresence	0	1
Viruses;environmental samples;	Bacteria;Proteobacteria;Gammaproteobacteria;Chromatiales;Ectothiorhodospiraceae;	-0.776960784	0.000243315	0.020514721	-	-	-	-	-	-	mutualExclusion	1	0
Bacteria;candidate division WWE1;Candidatus Cloacamonas;	Bacteria;Proteobacteria;Gammaproteobacteria;environmental samples;	-0.776960784	0.000243315	0.020514721	-	-	-	-	-	-	mutualExclusion	0	1
Bacteria;Proteobacteria;Deltaproteobacteria;Bdellovibrionales;Bdellovibrionaceae;	Bacteria;Proteobacteria;Alphaproteobacteria;Rickettsiales;SAR11 cluster;	-0.776960784	0.000243315	0.020514721	-	-	-	-	-	-	mutualExclusion	0	1
Viruses;dsDNA viruses, no RNA stage;Caudovirales;Myoviridae;	Bacteria;Proteobacteria;Gammaproteobacteria;Chromatiales;Ectothiorhodospiraceae;	-0.776960784	0.000243315	0.020514721	-	-	-	-	-	-	mutualExclusion	1	0
Bacteria;Verrucomicrobia;Opitutae;Puniceicoccales;Puniceicoccaceae;	Bacteria;Actinobacteria;Actinobacteridae;	-0.776960784	0.000243315	0.020514721	-	-	-	-	-	-	mutualExclusion	0	1
Viruses;dsDNA viruses, no RNA stage;Caudovirales;Myoviridae;SPO1-like viruses;	Archaea;Thaumarchaeota;Cenarchaeales;Cenarchaeaceae;Cenarchaeum;	-0.776960784	0.000243315	0.020514721	-	-	-	-	-	-	mutualExclusion	1	0
Bacteria;Actinobacteria;Actinobacteridae;Actinomycetales;Actinomycineae;	Archaea;Euryarchaeota;Methanomicrobia;Methanomicrobiales;	0.776833506	0.000244261	0.020551454	-	-	-	-	-	-	copresence	0	0
Viruses;dsDNA viruses, no RNA stage;Iridoviridae;Chloriridovirus;	Archaea;Euryarchaeota;Methanococci;Methanococcales;Methanococcaceae;	-0.776833506	0.000244261	0.020551454	-	-	-	-	-	-	mutualExclusion	1	0
Bacteria;Proteobacteria;Betaproteobacteria;Burkholderiales;Rubrivivax;	Bacteria;Actinobacteria;environmental samples;	0.776813752	0.000244408	0.020557152	-	-	-	-	-	-	copresence	0	1
Bacteria;Firmicutes;Clostridia;Clostridiales;Blautia;	Bacteria;Cyanobacteria;Chroococcales;Microcystis;	0.776734723	0.000244997	0.020579939	-	-	-	-	-	-	copresence	0	1
Bacteria;Firmicutes;Bacillales;Bacillaceae;Lysinibacillus;	Bacteria;Actinobacteria;Actinobacteridae;Actinomycetales;Kineosporiineae;	0.776734723	0.000244997	0.020579939	-	-	-	-	-	-	copresence	0	1
Bacteria;Candidatus Poribacteria;environmental samples;	Archaea;Crenarchaeota;Thermoprotei;Desulfurococcales;Desulfurococcaceae;	0.776693032	0.000245308	0.020591955	-	-	-	-	-	-	copresence	0	0
Bacteria;Firmicutes;Clostridia;	Archaea;Euryarchaeota;environmental samples;	0.77641512	0.00024739	0.020671957	-	-	-	-	-	-	copresence	0	0
Eukaryota;stramenopiles;Chrysophyceae;Chromulinales;Chromulinaceae;	Eukaryota;Alveolata;Apicomplexa;Coccidia;Eucoccidiorida;	0.77641512	0.00024739	0.020671957	-	-	-	-	-	-	copresence	0	1
Eukaryota;Haptophyceae;Isochrysidales;Noelaerhabdaceae;Emiliania;	Eukaryota;Fungi;Dikarya;Ascomycota;Saccharomyceta;	0.77641512	0.00024739	0.020671957	-	-	-	-	-	-	copresence	0	1
Viruses;dsDNA viruses, no RNA stage;Viruses;dsDNA viruses, no RNA stage;unclassified dsDNA viruses;	Archaea;Euryarchaeota;environmental samples;	-0.77641512	0.00024739	0.020671957	-	-	-	-	-	-	mutualExclusion	1	0
Eukaryota;Euglenozoa;Euglenida;Euglenales;Euglena;	Bacteria;Verrucomicrobia;Spartobacteria;Chthoniobacter;	0.776337618	0.000247973	0.020694237	-	-	-	-	-	-	copresence	0	0
Bacteria;Proteobacteria;Deltaproteobacteria;Desulfobacterales;	Bacteria;Chloroflexi;	0.776211059	0.000248928	0.020730593	-	-	-	-	-	-	copresence	0	1
Bacteria;Proteobacteria;Deltaproteobacteria;Myxococcales;	Archaea;Crenarchaeota;Thermoprotei;	0.776211059	0.000248928	0.020730593	-	-	-	-	-	-	copresence	0	0
Archaea;Euryarchaeota;Methanomicrobia;Methanosarcinales;	Archaea;Euryarchaeota;Methanomicrobia;Methanomicrobiales;	0.776054591	0.000250113	0.020775491	-	-	-	-	-	-	copresence	0	1
Bacteria;Chloroflexi;Sphaerobacteridae;Sphaerobacterales;Sphaerobacterineae;	Archaea;Euryarchaeota;Methanopyri;Methanopyrales;Methanopyraceae;	0.775600437	0.000253579	0.020905503	-	-	-	-	-	-	copresence	0	0
Bacteria;Bacteroidetes;Cytophagia;Cytophagales;Cytophagaceae;	Archaea;Euryarchaeota;Methanomicrobia;Methanomicrobiales;	0.775600437	0.000253579	0.020905503	-	-	-	-	-	-	copresence	0	0
Bacteria;Proteobacteria;Gammaproteobacteria;Legionellales;Coxiellaceae;	Bacteria;Chlamydiae;Chlamydiales;Parachlamydiaceae;	0.775600437	0.000253579	0.020905503	-	-	-	-	-	-	copresence	0	1
Bacteria;Proteobacteria;Deltaproteobacteria;Syntrophobacterales;Syntrophaceae;	Bacteria;Acidobacteria;Candidatus Chloracidobacterium;	0.775389745	0.000255201	0.020965661	-	-	-	-	-	-	copresence	0	1
Eukaryota;Fungi;Dikarya;Ascomycota;	Archaea;Euryarchaeota;Methanomicrobia;Methanomicrobiales;Methanospirillaceae;	-0.775389745	0.000255201	0.020965661	-	-	-	-	-	-	mutualExclusion	0	0
Archaea;Nanoarchaeota;Nanoarchaeum;	Archaea;Euryarchaeota;Methanomicrobia;Methanosarcinales;Methanosarcinaceae;	0.775198412	0.000256681	0.021020203	-	-	-	-	-	-	copresence	0	1
Bacteria;Acidobacteria;Candidatus Chloracidobacterium;	Bacteria;Thermotogae;Thermotogales;Thermotogaceae;Marinitoga;	-	-	-	-0.73095884	0.03913744	9.89431682	0.00297165	0.000441628	0.021058396	mutualExclusion	0	1
Viruses;dsDNA viruses, no RNA stage;Viruses;dsDNA viruses, no RNA stage;unclassified dsDNA viruses;	Viruses;dsDNA viruses, no RNA stage;Iridoviridae;Iridovirus;	0.775043722	0.000257883	0.021064239	-	-	-	-	-	-	copresence	1	1
Bacteria;Firmicutes;	Bacteria;Actinobacteria;environmental samples;	0.774984818	0.000258342	0.021080992	-	-	-	-	-	-	copresence	0	1
Bacteria;Deferribacteres;Deferribacterales;Deferribacteraceae;	Archaea;Crenarchaeota;Thermoprotei;	0.774984818	0.000258342	0.021080992	-	-	-	-	-	-	copresence	0	0
Bacteria;Aquificae;Aquificales;Aquificaceae;Hydrogenobaculum;	Archaea;Euryarchaeota;Methanococci;Methanococcales;Methanocaldococcaceae;	0.774846626	0.000259421	0.021120266	-	-	-	-	-	-	copresence	0	0
Bacteria;Fibrobacteres;Fibrobacterales;Fibrobacteraceae;Fibrobacter;	Bacteria;Acidobacteria;environmental samples;	0.774600833	0.00026135	0.021190008	-	-	-	-	-	-	copresence	0	1
Bacteria;Proteobacteria;Epsilonproteobacteria;	Bacteria;Proteobacteria;Alphaproteobacteria;Rhodospirillales;	0.774509804	0.000262068	0.021215801	-	-	-	-	-	-	copresence	0	1
Bacteria;candidate division WWE1;Candidatus Cloacamonas;	Bacteria;Proteobacteria;Deltaproteobacteria;Myxococcales;Nannocystineae;	0.774509804	0.000262068	0.021215801	-	-	-	-	-	-	copresence	0	1
Bacteria;Proteobacteria;Gammaproteobacteria;Alteromonadales;Shewanellaceae;	Archaea;Thaumarchaeota;marine archaeal group 1;Nitrosopumilales;Nitrosopumilaceae;	0.774509804	0.000262068	0.021215801	-	-	-	-	-	-	copresence	0	0
Bacteria;Bacteroidetes;Sphingobacteria;Sphingobacteriales;Chitinophagaceae;	Bacteria;Bacteroidetes;Bacteroidia;Bacteroidales;Prevotellaceae;	0.774509804	0.000262068	0.021215801	-	-	-	-	-	-	copresence	0	1
Bacteria;Cyanobacteria;Oscillatoriales;Lyngbya;	Bacteria;Actinobacteria;Actinobacteridae;Actinomycetales;Propionibacterineae;	0.774509804	0.000262068	0.021215801	-	-	-	-	-	-	copresence	0	1
Bacteria;candidate division NC10;environmental samples;	Bacteria;	0.774509804	0.000262068	0.021215801	-	-	-	-	-	-	copresence	0	1
Bacteria;Chloroflexi;Chloroflexales;Chloroflexaceae;	Bacteria;Actinobacteria;Actinobacteridae;Actinomycetales;Pseudonocardineae;	0.774509804	0.000262068	0.021215801	-	-	-	-	-	-	copresence	0	1
Bacteria;Proteobacteria;Gammaproteobacteria;Thiotrichales;Thiotrichaceae;	Bacteria;Chloroflexi;Chloroflexales;Chloroflexaceae;Chloroflexus;	0.774509804	0.000262068	0.021215801	-	-	-	-	-	-	copresence	0	1
Bacteria;Firmicutes;Clostridia;Clostridiales;Peptococcaceae;	Bacteria;Actinobacteria;Actinobacteridae;Actinomycetales;Micromonosporineae;	0.774509804	0.000262068	0.021215801	-	-	-	-	-	-	copresence	0	1
Bacteria;Proteobacteria;Deltaproteobacteria;Myxococcales;	Bacteria;Actinobacteria;Acidimicrobidae;Acidimicrobiales;Acidimicrobineae;	0.774509804	0.000262068	0.021215801	-	-	-	-	-	-	copresence	0	1
Bacteria;Verrucomicrobia;unclassified Verrucomicrobia;Methylacidiphilales;Methylacidiphilaceae;	Bacteria;Proteobacteria;Betaproteobacteria;Burkholderiales;Comamonadaceae;	0.774509804	0.000262068	0.021215801	-	-	-	-	-	-	copresence	0	1
Bacteria;Proteobacteria;Alphaproteobacteria;Rhodospirillales;	Bacteria;	0.774509804	0.000262068	0.021215801	-	-	-	-	-	-	copresence	0	1
Bacteria;Chloroflexi;Chloroflexales;Chloroflexaceae;	Bacteria;Actinobacteria;	0.774509804	0.000262068	0.021215801	-	-	-	-	-	-	copresence	0	1
Eukaryota;stramenopiles;Bacillariophyta;	Eukaryota;Metazoa;Arthropoda;Hexapoda;Insecta;	0.774509804	0.000262068	0.021215801	-	-	-	-	-	-	copresence	0	1
Bacteria;Proteobacteria;Alphaproteobacteria;Rhizobiales;Hyphomicrobiaceae;	Bacteria;Proteobacteria;Alphaproteobacteria;Rhizobiales;	0.774509804	0.000262068	0.021215801	-	-	-	-	-	-	copresence	0	1
Bacteria;Deinococcus-Thermus;Deinococci;	Bacteria;Actinobacteria;Acidimicrobidae;Acidimicrobiales;Acidimicrobineae;	0.774509804	0.000262068	0.021215801	-	-	-	-	-	-	copresence	0	1
Bacteria;Spirochaetes;Spirochaetales;Leptospiraceae;Leptospira;	Bacteria;Actinobacteria;Actinobacteridae;Actinomycetales;	0.774509804	0.000262068	0.021215801	-	-	-	-	-	-	copresence	0	1
Bacteria;Proteobacteria;Gammaproteobacteria;Oceanospirillales;Hahellaceae;	Bacteria;Proteobacteria;Gammaproteobacteria;	0.774509804	0.000262068	0.021215801	-	-	-	-	-	-	copresence	0	1
Bacteria;Firmicutes;Clostridia;Clostridiales;Peptococcaceae;	Bacteria;Actinobacteria;Actinobacteridae;Actinomycetales;Propionibacterineae;	0.774509804	0.000262068	0.021215801	-	-	-	-	-	-	copresence	0	1
Bacteria;Proteobacteria;Gammaproteobacteria;Vibrionales;	Bacteria;Bacteroidetes;Sphingobacteria;Sphingobacteriales;Sphingobacteriaceae;	0.774509804	0.000262068	0.021215801	-	-	-	-	-	-	copresence	0	1
Bacteria;Proteobacteria;Deltaproteobacteria;Desulfovibrionales;Desulfovibrionaceae;	Bacteria;Proteobacteria;Alphaproteobacteria;Rhodospirillales;	0.774509804	0.000262068	0.021215801	-	-	-	-	-	-	copresence	0	1
Bacteria;Planctomycetes;Planctomycetacia;Planctomycetales;Candidatus Kuenenia;	Bacteria;Actinobacteria;Acidimicrobidae;Acidimicrobiales;Acidimicrobineae;	0.774509804	0.000262068	0.021215801	-	-	-	-	-	-	copresence	0	1
Bacteria;Proteobacteria;Deltaproteobacteria;Desulfuromonadales;	Bacteria;Chloroflexi;Chloroflexales;Chloroflexaceae;Roseiflexus;	0.774509804	0.000262068	0.021215801	-	-	-	-	-	-	copresence	0	1
Bacteria;Proteobacteria;Gammaproteobacteria;OMG group;BD1-7 clade;	Bacteria;Proteobacteria;Betaproteobacteria;environmental samples;	0.774509804	0.000262068	0.021215801	-	-	-	-	-	-	copresence	0	1
Bacteria;Proteobacteria;Gammaproteobacteria;Alteromonadales;Moritellaceae;	Bacteria;Proteobacteria;Epsilonproteobacteria;	0.774509804	0.000262068	0.021215801	-	-	-	-	-	-	copresence	0	1
Bacteria;Cyanobacteria;Nostocales;Nostocaceae;Nostoc;	Bacteria;Chlamydiae;Chlamydiales;Parachlamydiaceae;Parachlamydia;	0.774509804	0.000262068	0.021215801	-	-	-	-	-	-	copresence	0	1
Bacteria;Spirochaetes;Spirochaetales;Brachyspiraceae;Brachyspira;	Bacteria;Firmicutes;Clostridia;	0.774509804	0.000262068	0.021215801	-	-	-	-	-	-	copresence	0	1
Bacteria;Proteobacteria;Alphaproteobacteria;Sphingomonadales;	Bacteria;Planctomycetes;Planctomycetacia;Planctomycetales;Candidatus Kuenenia;	0.774509804	0.000262068	0.021215801	-	-	-	-	-	-	copresence	0	1
Environmental samples;	Bacteria;Firmicutes;Clostridia;	0.774509804	0.000262068	0.021215801	-	-	-	-	-	-	copresence	0	0
Bacteria;Deinococcus-Thermus;Deinococci;Deinococcales;Trueperaceae;	Bacteria;Chloroflexi;	0.774509804	0.000262068	0.021215801	-	-	-	-	-	-	copresence	0	1
Bacteria;Proteobacteria;Deltaproteobacteria;	Bacteria;Firmicutes;Clostridia;Clostridiales;	0.774509804	0.000262068	0.021215801	-	-	-	-	-	-	copresence	0	1
Eukaryota;Viridiplantae;	Eukaryota;Metazoa;Chordata;Cephalochordata;Branchiostomidae;	0.774509804	0.000262068	0.021215801	-	-	-	-	-	-	copresence	0	1
Eukaryota;stramenopiles;	Eukaryota;Fungi;Dikarya;	0.774509804	0.000262068	0.021215801	-	-	-	-	-	-	copresence	0	1
Bacteria;Proteobacteria;Gammaproteobacteria;Chromatiales;Ectothiorhodospiraceae;	Bacteria;Cyanobacteria;Nostocales;Nostocaceae;Anabaena;	-0.774509804	0.000262068	0.021215801	-	-	-	-	-	-	mutualExclusion	0	1
Bacteria;Cyanobacteria;Prochlorales;Prochlorococcaceae;Prochlorococcus;	Bacteria;Actinobacteria;Actinobacteridae;Bifidobacteriales;Bifidobacteriaceae;	-0.774509804	0.000262068	0.021215801	-	-	-	-	-	-	mutualExclusion	0	1
Bacteria;Proteobacteria;Gammaproteobacteria;OMG group;BD1-7 clade;	Bacteria;Actinobacteria;Acidimicrobidae;Acidimicrobiales;Acidimicrobineae;	-0.774509804	0.000262068	0.021215801	-	-	-	-	-	-	mutualExclusion	0	1
Bacteria;Proteobacteria;Gammaproteobacteria;environmental samples;	Bacteria;Actinobacteria;Actinobacteridae;Actinomycetales;Pseudonocardineae;	-0.774509804	0.000262068	0.021215801	-	-	-	-	-	-	mutualExclusion	0	1
Eukaryota;Alveolata;	Bacteria;Bacteroidetes;Cytophagia;Cytophagales;Cyclobacteriaceae;	-0.774509804	0.000262068	0.021215801	-	-	-	-	-	-	mutualExclusion	0	0
Bacteria;Proteobacteria;Gammaproteobacteria;Acidithiobacillales;Acidithiobacillaceae;	Bacteria;Cyanobacteria;	-0.774509804	0.000262068	0.021215801	-	-	-	-	-	-	mutualExclusion	0	1
Bacteria;Cyanobacteria;Oscillatoriales;	Bacteria;Chlamydiae;Chlamydiales;Chlamydiaceae;	0.774367368	0.000263193	0.021262135	-	-	-	-	-	-	copresence	0	1
Eukaryota;stramenopiles;Oomycetes;	Bacteria;Actinobacteria;Actinobacteridae;Actinomycetales;Micromonosporineae;	-0.774253142	0.000264099	0.021299271	-	-	-	-	-	-	mutualExclusion	0	0
Archaea;Thaumarchaeota;	Archaea;Crenarchaeota;environmental samples;	0.774137096	0.000265022	0.021336979	-	-	-	-	-	-	copresence	0	1
Bacteria;Verrucomicrobia;unclassified Verrucomicrobia;Methylacidiphilales;Methylacidiphilaceae;	Bacteria;Cyanobacteria;Chroococcales;Crocosphaera;	0.77395811	0.000266451	0.021395099	-	-	-	-	-	-	copresence	0	1
Viruses;dsDNA viruses, no RNA stage;Phycodnaviridae;environmental samples;	Bacteria;Bacteroidetes;	0.77395811	0.000266451	0.021395099	-	-	-	-	-	-	copresence	1	0
Eukaryota;Viridiplantae;Streptophyta;Chlorokybophyceae;Chlorokybales;	Bacteria;Proteobacteria;Gammaproteobacteria;Legionellales;Coxiellaceae;	-0.773826379	0.000267507	0.021437845	-	-	-	-	-	-	mutualExclusion	0	0
Bacteria;Spirochaetes;Spirochaetales;Leptospiraceae;Leptospira;	Bacteria;Proteobacteria;Deltaproteobacteria;Desulfobacterales;	0.773758576	0.000268051	0.021459836	-	-	-	-	-	-	copresence	0	1
Bacteria;Firmicutes;Clostridia;Clostridiales;Clostridiaceae;	Archaea;Crenarchaeota;Thermoprotei;	0.773758576	0.000268051	0.021459836	-	-	-	-	-	-	copresence	0	0
Eukaryota;Metazoa;Echinodermata;Eleutherozoa;Echinozoa;	Eukaryota;Amoebozoa;Mycetozoa;Dictyosteliida;Polysphondylium;	0.773619632	0.00026917	0.021504879	-	-	-	-	-	-	copresence	0	1
Eukaryota;Jakobida;Histionidae;Reclinomonas;	Eukaryota;Fungi;Dikarya;Basidiomycota;	0.773399015	0.000270955	0.021576338	-	-	-	-	-	-	copresence	0	1
Eukaryota;Jakobida;Histionidae;Reclinomonas;	Archaea;Euryarchaeota;Methanococci;Methanococcales;Methanocaldococcaceae;	-0.773203527	0.000272545	0.021639593	-	-	-	-	-	-	mutualExclusion	0	0
Bacteria;Verrucomicrobia;environmental samples;	Archaea;Crenarchaeota;Thermoprotei;	0.77253467	0.000278044	0.021855551	-	-	-	-	-	-	copresence	0	0
Bacteria;Proteobacteria;Alphaproteobacteria;Rhizobiales;Beijerinckiaceae;	Archaea;Euryarchaeota;Methanomicrobia;Methanocellales;Methanocellaceae;	0.772532334	0.000278064	0.021856304	-	-	-	-	-	-	copresence	0	0
Bacteria;Thermotogae;Thermotogales;Thermotogaceae;Fervidobacterium;	Bacteria;Proteobacteria;Gammaproteobacteria;Oceanospirillales;Marinomonas;	0.772532334	0.000278064	0.021856304	-	-	-	-	-	-	copresence	0	1
Bacteria;Spirochaetes;Spirochaetales;Spirochaetaceae;Borrelia;	Bacteria;Planctomycetes;Planctomycetacia;Planctomycetales;Candidatus Kuenenia;	0.772532334	0.000278064	0.021856304	-	-	-	-	-	-	copresence	0	1
Archaea;Euryarchaeota;Halobacteria;Halobacteriales;Halobacteriaceae;	Archaea;Crenarchaeota;Thermoprotei;Desulfurococcales;Desulfurococcaceae;	0.772532334	0.000278064	0.021856304	-	-	-	-	-	-	copresence	0	1
Bacteria;Firmicutes;Clostridia;Clostridiales;Peptostreptococcaceae;	Archaea;Euryarchaeota;Candidatus Parvarchaeum;	0.772274303	0.00028021	0.021939415	-	-	-	-	-	-	copresence	0	0
Bacteria;Proteobacteria;Deltaproteobacteria;environmental samples;	Bacteria;Proteobacteria;Deltaproteobacteria;Myxococcales;Sorangiineae;	0.772061158	0.000281993	0.022007983	-	-	-	-	-	-	copresence	0	1
Bacteria;Verrucomicrobia;environmental samples;	Bacteria;Acidobacteria;Candidatus Koribacter;	0.772061158	0.000281993	0.022007983	-	-	-	-	-	-	copresence	0	1
Bacteria;Thermotogae;Thermotogales;Thermotogaceae;	Bacteria;Proteobacteria;Deltaproteobacteria;Desulfobacterales;Desulfobacteraceae;	0.772058824	0.000282013	0.022008734	-	-	-	-	-	-	copresence	0	1
Bacteria;environmental samples;	Bacteria;Proteobacteria;Gammaproteobacteria;environmental samples;	0.772058824	0.000282013	0.022008734	-	-	-	-	-	-	copresence	0	1
Bacteria;Thermobaculum;	Bacteria;Actinobacteria;Actinobacteridae;Actinomycetales;Frankineae;	0.772058824	0.000282013	0.022008734	-	-	-	-	-	-	copresence	0	1
Bacteria;Firmicutes;	Bacteria;Actinobacteria;Actinobacteridae;Actinomycetales;Pseudonocardineae;	0.772058824	0.000282013	0.022008734	-	-	-	-	-	-	copresence	0	1
Bacteria;Actinobacteria;Actinobacteridae;Actinomycetales;Glycomycineae;	Archaea;Euryarchaeota;Marine Group III;environmental samples;	0.772058824	0.000282013	0.022008734	-	-	-	-	-	-	copresence	0	0
Eukaryota;stramenopiles;PX clade;Phaeophyceae;Ectocarpales;	Eukaryota;Metazoa;Chordata;	0.772058824	0.000282013	0.022008734	-	-	-	-	-	-	copresence	0	1
Bacteria;Deinococcus-Thermus;Deinococci;Deinococcales;Deinococcaceae;	Bacteria;Acidobacteria;Solibacteres;Solibacterales;Solibacteraceae;	0.772058824	0.000282013	0.022008734	-	-	-	-	-	-	copresence	0	1
Bacteria;Proteobacteria;Gammaproteobacteria;Xanthomonadales;Xanthomonadaceae;	Bacteria;Proteobacteria;Gammaproteobacteria;Chromatiales;Chromatiaceae;	0.772058824	0.000282013	0.022008734	-	-	-	-	-	-	copresence	0	1
Bacteria;Chloroflexi;Chloroflexales;Chloroflexaceae;Chloroflexus;	Archaea;Euryarchaeota;Marine Group III;environmental samples;	0.772058824	0.000282013	0.022008734	-	-	-	-	-	-	copresence	0	0
Bacteria;Lentisphaerae;Victivallales;Victivallaceae;Victivallis;	Bacteria;Chlamydiae;Chlamydiales;Waddliaceae;Waddlia;	0.772058824	0.000282013	0.022008734	-	-	-	-	-	-	copresence	0	1
Bacteria;Actinobacteria;Actinobacteridae;Actinomycetales;Micromonosporineae;	Bacteria;Actinobacteria;Actinobacteridae;Actinomycetales;Catenulisporineae;	0.772058824	0.000282013	0.022008734	-	-	-	-	-	-	copresence	0	1
Bacteria;Firmicutes;Bacillales;Bacillaceae;Geobacillus;	Archaea;Thaumarchaeota;marine archaeal group 1;	0.772058824	0.000282013	0.022008734	-	-	-	-	-	-	copresence	0	0
Bacteria;Proteobacteria;Betaproteobacteria;Burkholderiales;Methylibium;	Bacteria;Chloroflexi;Ktedonobacteria;Ktedonobacterales;Ktedonobacteraceae;	0.772058824	0.000282013	0.022008734	-	-	-	-	-	-	copresence	0	1
Eukaryota;Metazoa;Chordata;Craniata;Vertebrata;	Eukaryota;Alveolata;Ciliophora;Intramacronucleata;Oligohymenophorea;	0.772058824	0.000282013	0.022008734	-	-	-	-	-	-	copresence	0	1
Bacteria;Proteobacteria;Betaproteobacteria;Burkholderiales;Comamonadaceae;	Bacteria;Proteobacteria;Alphaproteobacteria;Rhizobiales;Bradyrhizobiaceae;	0.772058824	0.000282013	0.022008734	-	-	-	-	-	-	copresence	0	1
Eukaryota;stramenopiles;Bacillariophyta;Coscinodiscophyceae;Thalassiosirophycidae;	Eukaryota;Fungi;Dikarya;Ascomycota;Saccharomyceta;	0.772058824	0.000282013	0.022008734	-	-	-	-	-	-	copresence	0	1
Bacteria;Proteobacteria;Gammaproteobacteria;Acidithiobacillales;Acidithiobacillaceae;	Archaea;Thaumarchaeota;marine archaeal group 1;	0.772058824	0.000282013	0.022008734	-	-	-	-	-	-	copresence	0	0
Bacteria;Actinobacteria;Actinobacteridae;Actinomycetales;Micromonosporineae;	Bacteria;Actinobacteria;Actinobacteridae;Actinomycetales;Micrococcineae;	0.772058824	0.000282013	0.022008734	-	-	-	-	-	-	copresence	0	1
Bacteria;Bacteroidetes;Sphingobacteria;Sphingobacteriales;Chitinophagaceae;	Bacteria;Bacteroidetes;Flavobacteria;Flavobacteriales;Flavobacteriaceae;	0.772058824	0.000282013	0.022008734	-	-	-	-	-	-	copresence	0	1
Bacteria;Proteobacteria;Alphaproteobacteria;Sphingomonadales;Erythrobacteraceae;	Bacteria;Actinobacteria;Actinobacteridae;Actinomycetales;Micrococcineae;	0.772058824	0.000282013	0.022008734	-	-	-	-	-	-	copresence	0	1
Bacteria;Proteobacteria;Deltaproteobacteria;	Bacteria;Actinobacteria;Actinobacteridae;Actinomycetales;Streptosporangineae;	0.772058824	0.000282013	0.022008734	-	-	-	-	-	-	copresence	0	1
Bacteria;Deferribacteres;Deferribacterales;Deferribacteraceae;Deferribacter;	Bacteria;Cyanobacteria;Nostocales;Nostocaceae;Raphidiopsis;	0.772058824	0.000282013	0.022008734	-	-	-	-	-	-	copresence	0	1
Bacteria;Bacteroidetes;Candidatus Amoebophilus;	Bacteria;Acidobacteria;	0.772058824	0.000282013	0.022008734	-	-	-	-	-	-	copresence	0	1
Bacteria;Proteobacteria;Alphaproteobacteria;Rhizobiales;Hyphomicrobiaceae;	Bacteria;Deferribacteres;Deferribacterales;Deferribacteraceae;Denitrovibrio;	0.772058824	0.000282013	0.022008734	-	-	-	-	-	-	copresence	0	1
Viruses;dsDNA viruses, no RNA stage;Viruses;dsDNA viruses, no RNA stage;unclassified dsDNA viruses;	Bacteria;Tenericutes;Mollicutes;Mycoplasmataceae;Mycoplasma;	0.772058824	0.000282013	0.022008734	-	-	-	-	-	-	copresence	1	0
Bacteria;Actinobacteria;Rubrobacteridae;Rubrobacterales;Rubrobacterineae;	Bacteria;Actinobacteria;Actinobacteridae;	0.772058824	0.000282013	0.022008734	-	-	-	-	-	-	copresence	0	1
Bacteria;Proteobacteria;Alphaproteobacteria;Rhizobiales;Xanthobacteraceae;	Bacteria;Proteobacteria;Alphaproteobacteria;Rhizobiales;Bradyrhizobiaceae;	0.772058824	0.000282013	0.022008734	-	-	-	-	-	-	copresence	0	1
Bacteria;Spirochaetes;Spirochaetales;Leptospiraceae;Leptospira;	Bacteria;Proteobacteria;Betaproteobacteria;Burkholderiales;Methylibium;	0.772058824	0.000282013	0.022008734	-	-	-	-	-	-	copresence	0	1
Bacteria;Deinococcus-Thermus;Deinococci;Deinococcales;Deinococcaceae;	Archaea;Euryarchaeota;Marine Group III;environmental samples;	0.772058824	0.000282013	0.022008734	-	-	-	-	-	-	copresence	0	0
Bacteria;Thermobaculum;	Bacteria;Actinobacteria;Actinobacteridae;Actinomycetales;	0.772058824	0.000282013	0.022008734	-	-	-	-	-	-	copresence	0	1
Bacteria;Chloroflexi;Ktedonobacteria;Ktedonobacterales;Ktedonobacteraceae;	Bacteria;Aquificae;Aquificales;Aquificaceae;	0.772058824	0.000282013	0.022008734	-	-	-	-	-	-	copresence	0	1
Bacteria;Proteobacteria;Gammaproteobacteria;OMG group;SAR92 clade;	Bacteria;Actinobacteria;Actinobacteridae;Actinomycetales;Streptosporangineae;	-0.772058824	0.000282013	0.022008734	-	-	-	-	-	-	mutualExclusion	0	1
Viruses;dsDNA viruses, no RNA stage;Caudovirales;Myoviridae;T4-like viruses;	Bacteria;Proteobacteria;Gammaproteobacteria;Xanthomonadales;Xanthomonadaceae;	-0.772058824	0.000282013	0.022008734	-	-	-	-	-	-	mutualExclusion	1	0
Bacteria;Proteobacteria;Gammaproteobacteria;Chromatiales;Halothiobacillaceae;	Bacteria;Cyanobacteria;Nostocales;Nostocaceae;Anabaena;	-0.772058824	0.000282013	0.022008734	-	-	-	-	-	-	mutualExclusion	0	1
Bacteria;Proteobacteria;Alphaproteobacteria;Rickettsiales;SAR11 cluster;	Archaea;Euryarchaeota;Aciduliprofundum;	-0.772058824	0.000282013	0.022008734	-	-	-	-	-	-	mutualExclusion	0	0
Bacteria;Proteobacteria;Alphaproteobacteria;Rhizobiales;Methylocystaceae;	Bacteria;Lentisphaerae;Lentisphaerales;Lentisphaeraceae;Lentisphaera;	-0.772058824	0.000282013	0.022008734	-	-	-	-	-	-	mutualExclusion	0	1
Bacteria;Proteobacteria;Gammaproteobacteria;OMG group;SAR92 clade;	Bacteria;Nitrospirae;Nitrospirales;Nitrospiraceae;Leptospirillum;	-0.772058824	0.000282013	0.022008734	-	-	-	-	-	-	mutualExclusion	0	1
Bacteria;Proteobacteria;Alphaproteobacteria;Rickettsiales;Anaplasmataceae;	Archaea;Euryarchaeota;Thermococci;Thermococcales;Thermococcaceae;	-0.772058824	0.000282013	0.022008734	-	-	-	-	-	-	mutualExclusion	0	0
Eukaryota;Amoebozoa;Mycetozoa;Dictyosteliida;Dictyostelium;	Bacteria;Bacteroidetes;Flavobacteria;Flavobacteriales;	-0.772058824	0.000282013	0.022008734	-	-	-	-	-	-	mutualExclusion	0	0
Bacteria;Cyanobacteria;	Bacteria;Actinobacteria;Actinobacteridae;Bifidobacteriales;Bifidobacteriaceae;	-0.772058824	0.000282013	0.022008734	-	-	-	-	-	-	mutualExclusion	0	1
Bacteria;Proteobacteria;Gammaproteobacteria;environmental samples;	Bacteria;Proteobacteria;Deltaproteobacteria;Myxococcales;	-0.772058824	0.000282013	0.022008734	-	-	-	-	-	-	mutualExclusion	0	1
Bacteria;Actinobacteria;Actinobacteridae;Actinomycetales;	Archaea;Euryarchaeota;Methanopyri;Methanopyrales;Methanopyraceae;	0.77190123	0.000283337	0.022061382	-	-	-	-	-	-	copresence	0	0
Bacteria;Proteobacteria;Gammaproteobacteria;OMG group;BD1-7 clade;	Bacteria;Firmicutes;Clostridia;Clostridiales;Blautia;	-0.771771561	0.000284431	0.022104674	-	-	-	-	-	-	mutualExclusion	0	1
Viruses;dsDNA viruses, no RNA stage;Phycodnaviridae;Coccolithovirus;	Bacteria;Actinobacteria;Actinobacteridae;Actinomycetales;Actinomycineae;	-0.771631798	0.000285614	0.022151309	-	-	-	-	-	-	mutualExclusion	1	0
Eukaryota;Viridiplantae;Streptophyta;Embryophyta;	Eukaryota;Haptophyceae;Isochrysidales;Noelaerhabdaceae;Emiliania;	0.7715011	0.000286724	0.022194892	-	-	-	-	-	-	copresence	0	1
Bacteria;candidate division WS3;environmental samples;	Bacteria;Firmicutes;	0.7715011	0.000286724	0.022194892	-	-	-	-	-	-	copresence	0	1
Viruses;dsDNA viruses, no RNA stage;Iridoviridae;Ranavirus;	Bacteria;Firmicutes;Bacillales;	-0.7715011	0.000286724	0.022194892	-	-	-	-	-	-	mutualExclusion	1	0
Viruses;dsDNA viruses, no RNA stage;Phycodnaviridae;environmental samples;	Eukaryota;Amoebozoa;Mycetozoa;Dictyosteliida;Dictyostelium;	-0.7715011	0.000286724	0.022194892	-	-	-	-	-	-	mutualExclusion	1	0
Bacteria;Firmicutes;Bacillales;Paenibacillaceae;Brevibacillus;	Bacteria;Chloroflexi;Dehalococcoidetes;	0.771306092	0.000288387	0.022259873	-	-	-	-	-	-	copresence	0	1
Bacteria;Thermotogae;Thermotogales;Thermotogaceae;Kosmotoga;	Bacteria;Proteobacteria;Gammaproteobacteria;Alteromonadales;Colwelliaceae;	0.771306092	0.000288387	0.022259873	-	-	-	-	-	-	copresence	0	1
Bacteria;Spirochaetes;Spirochaetales;Spirochaetaceae;Borrelia;	Bacteria;Actinobacteria;Coriobacteridae;Coriobacteriales;Coriobacterineae;	0.771306092	0.000288387	0.022259873	-	-	-	-	-	-	copresence	0	1
Bacteria;Firmicutes;Clostridia;Clostridiales;Peptococcaceae;	Bacteria;Firmicutes;Bacillales;Listeriaceae;Listeria;	0.771306092	0.000288387	0.022259873	-	-	-	-	-	-	copresence	0	1
Bacteria;candidate division WWE1;Candidatus Cloacamonas;	Bacteria;Spirochaetes;Spirochaetales;	0.771162033	0.00028962	0.022307839	-	-	-	-	-	-	copresence	0	1
Bacteria;Verrucomicrobia;Opitutae;Puniceicoccales;Puniceicoccaceae;	Bacteria;Proteobacteria;Betaproteobacteria;Burkholderiales;Rubrivivax;	-0.771162033	0.00028962	0.022307839	-	-	-	-	-	-	mutualExclusion	0	1
Bacteria;Firmicutes;Bacillales;Alicyclobacillaceae;Alicyclobacillus;	Archaea;Euryarchaeota;Candidatus Parvarchaeum;	0.771018573	0.000290853	0.022355574	-	-	-	-	-	-	copresence	0	0
Bacteria;Proteobacteria;Gammaproteobacteria;Thiotrichales;Thiotrichaceae;	Bacteria;Deinococcus-Thermus;Deinococci;Deinococcales;	0.770379149	0.000296401	0.022567938	-	-	-	-	-	-	copresence	0	1
Bacteria;Chloroflexi;Dehalococcoidetes;	Archaea;Euryarchaeota;Archaeoglobi;Archaeoglobales;Archaeoglobaceae;	0.77007985	0.000299028	0.02266711	-	-	-	-	-	-	copresence	0	0
Eukaryota;Metazoa;Arthropoda;Crustacea;Malacostraca;	Bacteria;Proteobacteria;Gammaproteobacteria;environmental samples;	-0.769623454	0.000303071	0.022818044	-	-	-	-	-	-	mutualExclusion	0	0
Bacteria;Gemmatimonadetes;Gemmatimonadales;Gemmatimonadaceae;Gemmatimonas;	Bacteria;Deinococcus-Thermus;Deinococci;Deinococcales;Trueperaceae;	0.769607843	0.00030321	0.0228232	-	-	-	-	-	-	copresence	0	1
Eukaryota;Viridiplantae;	Eukaryota;	0.769607843	0.00030321	0.0228232	-	-	-	-	-	-	copresence	0	1
Bacteria;Cyanobacteria;Oscillatoriales;	Bacteria;Actinobacteria;Actinobacteridae;Actinomycetales;	0.769607843	0.00030321	0.0228232	-	-	-	-	-	-	copresence	0	1
Bacteria;Actinobacteria;Actinobacteridae;Actinomycetales;Micromonosporineae;	Bacteria;Actinobacteria;Acidimicrobidae;Acidimicrobiales;Acidimicrobineae;	0.769607843	0.00030321	0.0228232	-	-	-	-	-	-	copresence	0	1
Bacteria;Firmicutes;	Bacteria;Chlorobi;Chlorobia;Chlorobiales;Chlorobiaceae;	0.769607843	0.00030321	0.0228232	-	-	-	-	-	-	copresence	0	1
Bacteria;Proteobacteria;Deltaproteobacteria;Myxococcales;Cystobacterineae;	Bacteria;Acidobacteria;Solibacteres;Solibacterales;Solibacteraceae;	0.769607843	0.00030321	0.0228232	-	-	-	-	-	-	copresence	0	1
Bacteria;Firmicutes;Clostridia;Clostridiales;Syntrophomonadaceae;	Bacteria;Actinobacteria;Actinobacteridae;Actinomycetales;Micromonosporineae;	0.769607843	0.00030321	0.0228232	-	-	-	-	-	-	copresence	0	1
Bacteria;Proteobacteria;Deltaproteobacteria;Desulfobacterales;Desulfobacteraceae;	Bacteria;Actinobacteria;Actinobacteridae;Actinomycetales;Propionibacterineae;	0.769607843	0.00030321	0.0228232	-	-	-	-	-	-	copresence	0	1
Bacteria;Proteobacteria;Deltaproteobacteria;Myxococcales;	Bacteria;Firmicutes;Clostridia;Clostridiales;Syntrophomonadaceae;	0.769607843	0.00030321	0.0228232	-	-	-	-	-	-	copresence	0	1
Bacteria;Proteobacteria;Alphaproteobacteria;Rhizobiales;Methylobacteriaceae;	Bacteria;Deinococcus-Thermus;Deinococci;Thermales;Thermaceae;	0.769607843	0.00030321	0.0228232	-	-	-	-	-	-	copresence	0	1
Bacteria;Proteobacteria;Deltaproteobacteria;Myxococcales;Cystobacterineae;	Bacteria;Actinobacteria;Actinobacteridae;	0.769607843	0.00030321	0.0228232	-	-	-	-	-	-	copresence	0	1
Bacteria;Proteobacteria;Gammaproteobacteria;Oceanospirillales;Hahellaceae;	Bacteria;Firmicutes;Lactobacillales;Lactobacillaceae;Lactobacillus;	0.769607843	0.00030321	0.0228232	-	-	-	-	-	-	copresence	0	1
Eukaryota;Viridiplantae;Streptophyta;Embryophyta;Tracheophyta;	Eukaryota;Viridiplantae;Chlorophyta;	0.769607843	0.00030321	0.0228232	-	-	-	-	-	-	copresence	0	1
Bacteria;Proteobacteria;Alphaproteobacteria;Sphingomonadales;Erythrobacteraceae;	Bacteria;Actinobacteria;Acidimicrobidae;Acidimicrobiales;Acidimicrobineae;	0.769607843	0.00030321	0.0228232	-	-	-	-	-	-	copresence	0	1
Bacteria;Proteobacteria;Alphaproteobacteria;Sphingomonadales;Erythrobacteraceae;	Bacteria;Actinobacteria;Actinobacteridae;Actinomycetales;Pseudonocardineae;	0.769607843	0.00030321	0.0228232	-	-	-	-	-	-	copresence	0	1
Bacteria;Proteobacteria;Deltaproteobacteria;Desulfuromonadales;Desulfuromonadaceae;	Bacteria;Proteobacteria;Alphaproteobacteria;Rhizobiales;Hyphomicrobiaceae;	0.769607843	0.00030321	0.0228232	-	-	-	-	-	-	copresence	0	1
Bacteria;Proteobacteria;Gammaproteobacteria;Methylococcales;Methylococcaceae;	Bacteria;Proteobacteria;Gammaproteobacteria;Chromatiales;Ectothiorhodospiraceae;	0.769607843	0.00030321	0.0228232	-	-	-	-	-	-	copresence	0	1
Viruses;dsDNA viruses, no RNA stage;Mimiviridae;Mimivirus;	Viruses;dsDNA viruses, no RNA stage;	0.769607843	0.00030321	0.0228232	-	-	-	-	-	-	copresence	1	1
Bacteria;Deferribacteres;Deferribacterales;Deferribacteraceae;	Archaea;Euryarchaeota;Aciduliprofundum;	0.769607843	0.00030321	0.0228232	-	-	-	-	-	-	copresence	0	0
Bacteria;Bacteroidetes;Sphingobacteria;Sphingobacteriales;	Bacteria;Bacteroidetes;Candidatus Amoebophilus;	0.769607843	0.00030321	0.0228232	-	-	-	-	-	-	copresence	0	1
Bacteria;Proteobacteria;Gammaproteobacteria;Pseudomonadales;Pseudomonadaceae;	Bacteria;Bacteroidetes;Cytophagia;Cytophagales;Cyclobacteriaceae;	0.769607843	0.00030321	0.0228232	-	-	-	-	-	-	copresence	0	1
Bacteria;Proteobacteria;Gammaproteobacteria;Enterobacteriales;Enterobacteriaceae;	Bacteria;Proteobacteria;Gammaproteobacteria;Alteromonadales;Pseudoalteromonadaceae;	0.769607843	0.00030321	0.0228232	-	-	-	-	-	-	copresence	0	1
Eukaryota;stramenopiles;PX clade;Phaeophyceae;Ectocarpales;	Eukaryota;Metazoa;	0.769607843	0.00030321	0.0228232	-	-	-	-	-	-	copresence	0	1
Bacteria;Chloroflexi;Herpetosiphonales;Herpetosiphonaceae;Herpetosiphon;	Bacteria;Actinobacteria;Actinobacteridae;Actinomycetales;Propionibacterineae;	0.769607843	0.00030321	0.0228232	-	-	-	-	-	-	copresence	0	1
Viruses;dsDNA viruses, no RNA stage;Caudovirales;Myoviridae;environmental samples;	Bacteria;Bacteroidetes;Flavobacteria;Flavobacteriales;Blattabacteriaceae;	0.769607843	0.00030321	0.0228232	-	-	-	-	-	-	copresence	1	0
Bacteria;Firmicutes;Clostridia;	Bacteria;Chloroflexi;Ktedonobacteria;Ktedonobacterales;Ktedonobacteraceae;	0.769607843	0.00030321	0.0228232	-	-	-	-	-	-	copresence	0	1
Bacteria;Verrucomicrobia;Verrucomicrobiae;Verrucomicrobiales;Verrucomicrobia subdivision 3;	Bacteria;Chloroflexi;Thermomicrobiales;Thermomicrobiaceae;Thermomicrobium;	0.769607843	0.00030321	0.0228232	-	-	-	-	-	-	copresence	0	1
Bacteria;Proteobacteria;Deltaproteobacteria;Desulfovibrionales;Desulfovibrionaceae;	Bacteria;Proteobacteria;Alphaproteobacteria;Rhizobiales;	0.769607843	0.00030321	0.0228232	-	-	-	-	-	-	copresence	0	1
Eukaryota;Fungi;Dikarya;Ascomycota;Saccharomyceta;	Eukaryota;Fungi;Dikarya;	0.769607843	0.00030321	0.0228232	-	-	-	-	-	-	copresence	0	1
Bacteria;Bacteroidetes;	Bacteria;Aquificae;Aquificales;Aquificaceae;Hydrogenivirga;	-0.769607843	0.00030321	0.0228232	-	-	-	-	-	-	mutualExclusion	0	1
Eukaryota;Alveolata;Apicomplexa;Aconoidasida;Haemosporida;	Bacteria;Bacteroidetes;Sphingobacteria;Sphingobacteriales;Chitinophagaceae;	-0.769607843	0.00030321	0.0228232	-	-	-	-	-	-	mutualExclusion	0	0
Viruses;dsDNA viruses, no RNA stage;Mimiviridae;Mimivirus;	Bacteria;Candidatus Poribacteria;	-0.769607843	0.00030321	0.0228232	-	-	-	-	-	-	mutualExclusion	1	0
Bacteria;Proteobacteria;Gammaproteobacteria;sulfur-oxidizing symbionts;	Bacteria;Cyanobacteria;	-0.769607843	0.00030321	0.0228232	-	-	-	-	-	-	mutualExclusion	0	1
Viruses;dsDNA viruses, no RNA stage;Caudovirales;Podoviridae;	Bacteria;Bacteroidetes;Bacteroidia;Bacteroidales;Rikenellaceae;	-0.769607843	0.00030321	0.0228232	-	-	-	-	-	-	mutualExclusion	1	0
Viruses;environmental samples;	Bacteria;Proteobacteria;Betaproteobacteria;Nitrosomonadales;Nitrosomonadaceae;	-0.769607843	0.00030321	0.0228232	-	-	-	-	-	-	mutualExclusion	1	0
Bacteria;candidate division WWE1;Candidatus Cloacamonas;	Bacteria;Proteobacteria;Alphaproteobacteria;Rickettsiales;Anaplasmataceae;	-0.769607843	0.00030321	0.0228232	-	-	-	-	-	-	mutualExclusion	0	1
Eukaryota;Alveolata;Ciliophora;Intramacronucleata;Oligohymenophorea;	Bacteria;Bacteroidetes;Bacteroidia;Bacteroidales;	-0.769607843	0.00030321	0.0228232	-	-	-	-	-	-	mutualExclusion	0	0
Viruses;unclassified phages;environmental samples;	Bacteria;Proteobacteria;Gammaproteobacteria;Chromatiales;	-0.769607843	0.00030321	0.0228232	-	-	-	-	-	-	mutualExclusion	1	0
Bacteria;Proteobacteria;Gammaproteobacteria;OMG group;SAR92 clade;	Bacteria;Proteobacteria;Deltaproteobacteria;Desulfobacterales;Desulfobacteraceae;	-0.769607843	0.00030321	0.0228232	-	-	-	-	-	-	mutualExclusion	0	1
Bacteria;Proteobacteria;Gammaproteobacteria;Thiotrichales;Francisellaceae;	Bacteria;Gemmatimonadetes;Gemmatimonadales;Gemmatimonadaceae;Gemmatimonas;	-0.769607843	0.00030321	0.0228232	-	-	-	-	-	-	mutualExclusion	0	1
Bacteria;Proteobacteria;Deltaproteobacteria;environmental samples;	Bacteria;Proteobacteria;Deltaproteobacteria;Desulfuromonadales;	0.769521483	0.000303981	0.022851717	-	-	-	-	-	-	copresence	0	1
Viruses;dsDNA viruses, no RNA stage;Herpesvirales;Herpesviridae;Gammaherpesvirinae;	Bacteria;Chloroflexi;Sphaerobacteridae;Sphaerobacterales;Sphaerobacterineae;	0.769521483	0.000303981	0.022851717	-	-	-	-	-	-	copresence	1	0
Viruses;dsDNA viruses, no RNA stage;Herpesvirales;Herpesviridae;Gammaherpesvirinae;	Bacteria;Proteobacteria;Deltaproteobacteria;Desulfuromonadales;	0.769521483	0.000303981	0.022851717	-	-	-	-	-	-	copresence	1	0
Bacteria;Lentisphaerae;Lentisphaerales;Lentisphaeraceae;Lentisphaera;	Bacteria;Bacteroidetes;Bacteroidia;Bacteroidales;Candidatus Azobacteroides;	-0.769521483	0.000303981	0.022851717	-	-	-	-	-	-	mutualExclusion	0	1
Viruses;dsDNA viruses, no RNA stage;Iridoviridae;Lymphocystivirus;unclassified Lymphocystivirus;	Bacteria;Proteobacteria;Alphaproteobacteria;Rhizobiales;Phyllobacteriaceae;	-0.769427143	0.000304824	0.022882854	-	-	-	-	-	-	mutualExclusion	1	0
Bacteria;Actinobacteria;Acidimicrobidae;Acidimicrobiales;Acidimicrobineae;	Archaea;Euryarchaeota;Candidatus Parvarchaeum;	0.7691265	0.000307526	0.022981975	-	-	-	-	-	-	copresence	0	0
Bacteria;Proteobacteria;Betaproteobacteria;Burkholderiales;Rubrivivax;	Bacteria;Cyanobacteria;Oscillatoriales;Arthrospira;Arthrospira maxima;	0.768999446	0.000308673	0.023023815	-	-	-	-	-	-	copresence	0	1
Bacteria;Firmicutes;Clostridia;Thermoanaerobacterales;	Bacteria;Actinobacteria;Actinobacteridae;Actinomycetales;Streptomycineae;	0.768853609	0.000309995	0.023071805	-	-	-	-	-	-	copresence	0	1
Bacteria;Firmicutes;Clostridia;	Archaea;Crenarchaeota;Thermoprotei;Desulfurococcales;Desulfurococcaceae;	0.768853609	0.000309995	0.023071805	-	-	-	-	-	-	copresence	0	0
Viruses;dsDNA viruses, no RNA stage;Caudovirales;Siphoviridae;T5-like viruses;	Eukaryota;Alveolata;Apicomplexa;Aconoidasida;Piroplasmida;	0.768694771	0.00031144	0.023124027	-	-	-	-	-	-	copresence	1	0
Bacteria;Proteobacteria;Deltaproteobacteria;Desulfobacterales;Desulfobulbaceae;	Bacteria;Proteobacteria;Betaproteobacteria;Burkholderiales;Rubrivivax;	0.768574241	0.00031254	0.023163624	-	-	-	-	-	-	copresence	0	1
Bacteria;Spirochaetes;Spirochaetales;Spirochaetaceae;Treponema;	Bacteria;Spirochaetes;Spirochaetales;Spirochaetaceae;	0.768472906	0.000313467	0.023196893	-	-	-	-	-	-	copresence	0	1
Bacteria;Cyanobacteria;Chroococcales;Thermosynechococcus;	Bacteria;Actinobacteria;Actinobacteridae;Actinomycetales;Streptosporangineae;	0.768202023	0.000315957	0.023285732	-	-	-	-	-	-	copresence	0	1
Bacteria;Proteobacteria;environmental samples;	Bacteria;Cyanobacteria;Chroococcales;Thermosynechococcus;	-0.768202023	0.000315957	0.023285732	-	-	-	-	-	-	mutualExclusion	0	1
Eukaryota;Metazoa;Arthropoda;Crustacea;Maxillopoda;	Eukaryota;Amoebozoa;Archamoebae;Entamoebidae;Entamoeba;	-0.76809816	0.000316917	0.023319757	-	-	-	-	-	-	mutualExclusion	0	1
Eukaryota;Cryptophyta;Pyrenomonadales;Geminigeraceae;Guillardia;	Bacteria;Bacteroidetes;Flavobacteria;Flavobacteriales;Blattabacteriaceae;	0.767873851	0.000318997	0.023393169	-	-	-	-	-	-	copresence	0	0
Bacteria;Cyanobacteria;Oscillatoriales;Lyngbya;	Archaea;Crenarchaeota;Thermoprotei;Desulfurococcales;	0.767873851	0.000318997	0.023393169	-	-	-	-	-	-	copresence	0	0
Eukaryota;Metazoa;Arthropoda;Crustacea;Malacostraca;	Bacteria;Spirochaetes;Spirochaetales;	0.767751013	0.000320141	0.023433329	-	-	-	-	-	-	copresence	0	0
Bacteria;Proteobacteria;Deltaproteobacteria;Bdellovibrionales;Bacteriovoracaceae;	Bacteria;Proteobacteria;Betaproteobacteria;Burkholderiales;Rubrivivax;	0.767751013	0.000320141	0.023433329	-	-	-	-	-	-	copresence	0	1
Bacteria;Lentisphaerae;	Bacteria;Bacteroidetes;Candidatus Amoebophilus;	0.767627367	0.000321295	0.023473724	-	-	-	-	-	-	copresence	0	1
Bacteria;Chloroflexi;Herpetosiphonales;Herpetosiphonaceae;Herpetosiphon;	Archaea;Crenarchaeota;Thermoprotei;	0.767627367	0.000321295	0.023473724	-	-	-	-	-	-	copresence	0	0
Bacteria;Acidobacteria;	Archaea;Crenarchaeota;Thermoprotei;	0.767627367	0.000321295	0.023473724	-	-	-	-	-	-	copresence	0	0
Bacteria;Candidatus Poribacteria;environmental samples;	Bacteria;Bacteroidetes;Flavobacteria;Flavobacteriales;Candidatus Sulcia;	-0.767619617	0.000321368	0.023476255	-	-	-	-	-	-	mutualExclusion	0	1
Viruses;dsDNA viruses, no RNA stage;Iridoviridae;Chloriridovirus;	Eukaryota;stramenopiles;Oomycetes;Saprolegniales;Saprolegniaceae;	0.767575283	0.000321783	0.02349073	-	-	-	-	-	-	copresence	1	0
Eukaryota;Metazoa;Echinodermata;Eleutherozoa;Echinozoa;	Bacteria;Thermotogae;Thermotogales;Thermotogaceae;Kosmotoga;	0.767484663	0.000322633	0.023520307	-	-	-	-	-	-	copresence	0	0
Bacteria;Proteobacteria;Betaproteobacteria;Burkholderiales;Rubrivivax;	Bacteria;Actinobacteria;Actinobacteridae;Actinomycetales;Corynebacterineae;	0.767280345	0.000324555	0.02358693	-	-	-	-	-	-	copresence	0	1
Eukaryota;Euglenozoa;Euglenida;Euglenales;Euglena;	Bacteria;Actinobacteria;Actinobacteridae;Actinomycetales;Streptomycineae;	0.767280345	0.000324555	0.02358693	-	-	-	-	-	-	copresence	0	0
Bacteria;Proteobacteria;Gammaproteobacteria;environmental samples;	Bacteria;Proteobacteria;Betaproteobacteria;Burkholderiales;Rubrivivax;	-0.767280345	0.000324555	0.02358693	-	-	-	-	-	-	mutualExclusion	0	1
Bacteria;Firmicutes;Clostridia;Clostridiales;Syntrophomonadaceae;	Archaea;Euryarchaeota;Aciduliprofundum;	0.767156863	0.000325722	0.023627154	-	-	-	-	-	-	copresence	0	0
Bacteria;Proteobacteria;Deltaproteobacteria;	Bacteria;Actinobacteria;Acidimicrobidae;Acidimicrobiales;Acidimicrobineae;	0.767156863	0.000325722	0.023627154	-	-	-	-	-	-	copresence	0	1
Bacteria;Actinobacteria;Coriobacteridae;Coriobacteriales;Coriobacterineae;	Bacteria;Actinobacteria;Actinobacteridae;Actinomycetales;Corynebacterineae;	0.767156863	0.000325722	0.023627154	-	-	-	-	-	-	copresence	0	1
Eukaryota;stramenopiles;	Eukaryota;Metazoa;Chordata;	0.767156863	0.000325722	0.023627154	-	-	-	-	-	-	copresence	0	1
Bacteria;Firmicutes;Clostridia;Clostridiales;Clostridiales Family XVIII. Incertae Sedis;	Archaea;	0.767156863	0.000325722	0.023627154	-	-	-	-	-	-	copresence	0	0
Bacteria;Cyanobacteria;Oscillatoriales;	Bacteria;Aquificae;Aquificales;	0.767156863	0.000325722	0.023627154	-	-	-	-	-	-	copresence	0	1
Bacteria;Deinococcus-Thermus;Deinococci;Deinococcales;Trueperaceae;	Bacteria;Acidobacteria;Acidobacteriales;Acidobacteriaceae;Acidobacterium;	0.767156863	0.000325722	0.023627154	-	-	-	-	-	-	copresence	0	1
Viruses;dsDNA viruses, no RNA stage;Caudovirales;	Bacteria;Proteobacteria;Gammaproteobacteria;Alteromonadales;Alteromonadales genera incertae sedis;	0.767156863	0.000325722	0.023627154	-	-	-	-	-	-	copresence	1	0
Bacteria;Deinococcus-Thermus;Deinococci;	Archaea;Euryarchaeota;Methanomicrobia;Methanosarcinales;Methanosarcinaceae;	0.767156863	0.000325722	0.023627154	-	-	-	-	-	-	copresence	0	0
Bacteria;Gemmatimonadetes;Gemmatimonadales;Gemmatimonadaceae;Gemmatimonas;	Bacteria;Deinococcus-Thermus;Deinococci;Deinococcales;Deinococcaceae;	0.767156863	0.000325722	0.023627154	-	-	-	-	-	-	copresence	0	1
Bacteria;Proteobacteria;Gammaproteobacteria;Thiotrichales;Thiotrichaceae;	Bacteria;Deinococcus-Thermus;Deinococci;Deinococcales;Deinococcaceae;	0.767156863	0.000325722	0.023627154	-	-	-	-	-	-	copresence	0	1
Eukaryota;Parabasalia;Trichomonadida;Trichomonadidae;Trichomonas;	Eukaryota;Heterolobosea;Schizopyrenida;Vahlkampfiidae;Naegleria;	0.767156863	0.000325722	0.023627154	-	-	-	-	-	-	copresence	0	1
Bacteria;Planctomycetes;Planctomycetacia;Planctomycetales;Candidatus Kuenenia;	Bacteria;Actinobacteria;Actinobacteridae;	0.767156863	0.000325722	0.023627154	-	-	-	-	-	-	copresence	0	1
Bacteria;Proteobacteria;Deltaproteobacteria;Desulfobacterales;Desulfobacteraceae;	Bacteria;Chloroflexi;Sphaerobacteridae;Sphaerobacterales;Sphaerobacterineae;	0.767156863	0.000325722	0.023627154	-	-	-	-	-	-	copresence	0	1
Bacteria;Planctomycetes;Planctomycetacia;Planctomycetales;Candidatus Kuenenia;	Bacteria;Actinobacteria;Actinobacteridae;Actinomycetales;Propionibacterineae;	0.767156863	0.000325722	0.023627154	-	-	-	-	-	-	copresence	0	1
Bacteria;Proteobacteria;Deltaproteobacteria;Desulfuromonadales;	Bacteria;Acidobacteria;	0.767156863	0.000325722	0.023627154	-	-	-	-	-	-	copresence	0	1
Bacteria;candidate division NC10;environmental samples;	Bacteria;Proteobacteria;Gammaproteobacteria;Methylococcales;Methylococcaceae;	0.767156863	0.000325722	0.023627154	-	-	-	-	-	-	copresence	0	1
Bacteria;Proteobacteria;Epsilonproteobacteria;	Bacteria;Proteobacteria;Deltaproteobacteria;Desulfovibrionales;Desulfomicrobiaceae;	0.767156863	0.000325722	0.023627154	-	-	-	-	-	-	copresence	0	1
Bacteria;Proteobacteria;Betaproteobacteria;Burkholderiales;Alcaligenaceae;	Bacteria;Firmicutes;Bacillales;Bacillaceae;	0.767156863	0.000325722	0.023627154	-	-	-	-	-	-	copresence	0	1
Bacteria;Planctomycetes;Planctomycetacia;Planctomycetales;Candidatus Kuenenia;	Bacteria;Firmicutes;Bacillales;Paenibacillaceae;Paenibacillus;	0.767156863	0.000325722	0.023627154	-	-	-	-	-	-	copresence	0	1
Bacteria;Synergistetes;Synergistia;Synergistales;Synergistaceae;	Bacteria;Bacteroidetes;Bacteroidia;Bacteroidales;Porphyromonadaceae;	0.767156863	0.000325722	0.023627154	-	-	-	-	-	-	copresence	0	1
Eukaryota;stramenopiles;	Eukaryota;Metazoa;Arthropoda;Hexapoda;Insecta;	0.767156863	0.000325722	0.023627154	-	-	-	-	-	-	copresence	0	1
Bacteria;Proteobacteria;Gammaproteobacteria;Reinekea;	Bacteria;Proteobacteria;Gammaproteobacteria;Chromatiales;Ectothiorhodospiraceae;	0.767156863	0.000325722	0.023627154	-	-	-	-	-	-	copresence	0	1
Bacteria;Proteobacteria;Gammaproteobacteria;Oceanospirillales;Neptuniibacter;	Bacteria;Proteobacteria;Gammaproteobacteria;Oceanospirillales;	0.767156863	0.000325722	0.023627154	-	-	-	-	-	-	copresence	0	1
Bacteria;Deinococcus-Thermus;Deinococci;Deinococcales;Deinococcaceae;	Bacteria;Chloroflexi;Ktedonobacteria;Ktedonobacterales;Ktedonobacteraceae;	0.767156863	0.000325722	0.023627154	-	-	-	-	-	-	copresence	0	1
Eukaryota;Metazoa;Chordata;	Eukaryota;Choanoflagellida;Codonosigidae;Monosiga;	0.767156863	0.000325722	0.023627154	-	-	-	-	-	-	copresence	0	1
Bacteria;Firmicutes;Clostridia;Clostridiales;Syntrophomonadaceae;	Bacteria;Actinobacteria;Actinobacteridae;Actinomycetales;Kineosporiineae;	0.767156863	0.000325722	0.023627154	-	-	-	-	-	-	copresence	0	1
Viruses;dsDNA viruses, no RNA stage;Viruses;dsDNA viruses, no RNA stage;unclassified dsDNA viruses;	Viruses;dsDNA viruses, no RNA stage;Mimiviridae;Mimivirus;	0.767156863	0.000325722	0.023627154	-	-	-	-	-	-	copresence	1	1
Bacteria;Proteobacteria;Deltaproteobacteria;	Bacteria;Firmicutes;Bacillales;Paenibacillaceae;Paenibacillus;	0.767156863	0.000325722	0.023627154	-	-	-	-	-	-	copresence	0	1
Bacteria;Chloroflexi;Chloroflexales;Chloroflexaceae;	Bacteria;Actinobacteria;Actinobacteridae;Actinomycetales;Streptosporangineae;	0.767156863	0.000325722	0.023627154	-	-	-	-	-	-	copresence	0	1
Bacteria;candidate division WWE1;Candidatus Cloacamonas;	Bacteria;Actinobacteria;Actinobacteridae;Actinomycetales;	0.767156863	0.000325722	0.023627154	-	-	-	-	-	-	copresence	0	1
Eukaryota;Fungi;Dikarya;Ascomycota;Saccharomyceta;	Eukaryota;Alveolata;Ciliophora;Intramacronucleata;Oligohymenophorea;	0.767156863	0.000325722	0.023627154	-	-	-	-	-	-	copresence	0	1
Bacteria;Firmicutes;Clostridia;	Archaea;Euryarchaeota;Marine Group III;environmental samples;	0.767156863	0.000325722	0.023627154	-	-	-	-	-	-	copresence	0	0
Bacteria;Deferribacteres;Deferribacterales;Deferribacteraceae;Denitrovibrio;	Archaea;environmental samples;	-0.767156863	0.000325722	0.023627154	-	-	-	-	-	-	mutualExclusion	0	0
Bacteria;Proteobacteria;Gammaproteobacteria;OMG group;SAR92 clade;	Bacteria;Proteobacteria;Deltaproteobacteria;	-0.767156863	0.000325722	0.023627154	-	-	-	-	-	-	mutualExclusion	0	1
Eukaryota;Alveolata;Perkinsea;Perkinsida;Perkinsidae;	Bacteria;Bacteroidetes;Cytophagia;Cytophagales;Cyclobacteriaceae;	-0.767156863	0.000325722	0.023627154	-	-	-	-	-	-	mutualExclusion	0	0
Viruses;dsDNA viruses, no RNA stage;Caudovirales;Podoviridae;Autographivirinae;	Bacteria;	-0.767156863	0.000325722	0.023627154	-	-	-	-	-	-	mutualExclusion	1	0
Bacteria;Proteobacteria;Gammaproteobacteria;OMG group;BD1-7 clade;	Bacteria;Actinobacteria;Actinobacteridae;Actinomycetales;Frankineae;	-0.767156863	0.000325722	0.023627154	-	-	-	-	-	-	mutualExclusion	0	1
Eukaryota;Rhizaria;Cercozoa;Chlorarachniophyceae;Bigelowiella;	Bacteria;Bacteroidetes;Sphingobacteria;Sphingobacteriales;Sphingobacteriaceae;	-0.766981808	0.000327381	0.023684124	-	-	-	-	-	-	mutualExclusion	0	0
Eukaryota;Metazoa;Arthropoda;Crustacea;Malacostraca;	Bacteria;Verrucomicrobia;Opitutae;Puniceicoccales;Puniceicoccaceae;	-0.76696958	0.000327498	0.023688101	-	-	-	-	-	-	mutualExclusion	0	0
Bacteria;Chloroflexi;Herpetosiphonales;Herpetosiphonaceae;Herpetosiphon;	Archaea;Euryarchaeota;Methanomicrobia;Methanomicrobiales;Methanomicrobiaceae;	0.766968954	0.000327504	0.023688305	-	-	-	-	-	-	copresence	0	0
Bacteria;Actinobacteria;Rubrobacteridae;Rubrobacterales;Rubrobacterineae;	Archaea;Euryarchaeota;Methanomicrobia;Methanomicrobiales;Methanomicrobiaceae;	0.766968954	0.000327504	0.023688305	-	-	-	-	-	-	copresence	0	0
Bacteria;Firmicutes;Bacillales;Paenibacillaceae;Paenibacillus;	Bacteria;Cyanobacteria;Chroococcales;Thermosynechococcus;	0.766968954	0.000327504	0.023688305	-	-	-	-	-	-	copresence	0	1
Bacteria;Spirochaetes;Spirochaetales;Spirochaetaceae;Borrelia;	Archaea;Euryarchaeota;Methanopyri;Methanopyrales;Methanopyraceae;	0.76682243	0.000328899	0.023735937	-	-	-	-	-	-	copresence	0	0
Bacteria;Proteobacteria;Gammaproteobacteria;Alteromonadales;Idiomarinaceae;	Archaea;Euryarchaeota;Methanomicrobia;Methanomicrobiales;Methanospirillaceae;	0.766621202	0.000330823	0.02380128	-	-	-	-	-	-	copresence	0	0
Bacteria;Chlamydiae;Chlamydiales;Chlamydiaceae;	Bacteria;Acidobacteria;environmental samples;	0.766614331	0.000330889	0.02380351	-	-	-	-	-	-	copresence	0	1
Bacteria;Cyanobacteria;Chroococcales;Crocosphaera;	Bacteria;Actinobacteria;Actinobacteridae;Actinomycetales;Streptomycineae;	0.766587081	0.00033115	0.023812351	-	-	-	-	-	-	copresence	0	1
Bacteria;Firmicutes;Clostridia;Clostridiales;Peptostreptococcaceae;	Bacteria;Firmicutes;Clostridia;Clostridiales;Clostridiaceae;	0.766587081	0.00033115	0.023812351	-	-	-	-	-	-	copresence	0	1
Viruses;dsDNA viruses, no RNA stage;Iridoviridae;Ranavirus;	Bacteria;Proteobacteria;Gammaproteobacteria;Xanthomonadales;Xanthomonadaceae;	-0.766587081	0.00033115	0.023812351	-	-	-	-	-	-	mutualExclusion	1	0
Eukaryota;Metazoa;Arthropoda;Chelicerata;Arachnida;	Bacteria;Proteobacteria;Gammaproteobacteria;Alteromonadales;Psychromonadaceae;	-0.766401125	0.000332938	0.023872645	-	-	-	-	-	-	mutualExclusion	0	0
Eukaryota;Metazoa;Arthropoda;Crustacea;Maxillopoda;	Bacteria;Proteobacteria;Magnetococcus;	-0.766401125	0.000332938	0.023872645	-	-	-	-	-	-	mutualExclusion	0	0
Archaea;Euryarchaeota;Methanomicrobia;Methanomicrobiales;	Archaea;Euryarchaeota;Candidatus Parvarchaeum;	0.766320673	0.000333714	0.023898708	-	-	-	-	-	-	copresence	0	1
Eukaryota;Amoebozoa;	Bacteria;candidate division OP8;environmental samples;	0.765789474	0.000338875	0.02407044	-	-	-	-	-	-	copresence	0	0
Bacteria;Synergistetes;	Bacteria;Proteobacteria;Gammaproteobacteria;Legionellales;Coxiellaceae;	0.765735885	0.0003394	0.024087731	-	-	-	-	-	-	copresence	0	1
Bacteria;Actinobacteria;Actinobacteridae;Actinomycetales;Frankineae;	Archaea;Euryarchaeota;Candidatus Parvarchaeum;	0.765368553	0.000343012	0.02420608	-	-	-	-	-	-	copresence	0	0
Bacteria;Thermotogae;Thermotogales;Thermotogaceae;Thermosipho;	Bacteria;Cyanobacteria;environmental samples;	-0.765368553	0.000343012	0.02420608	-	-	-	-	-	-	mutualExclusion	0	1
Viruses;dsDNA viruses, no RNA stage;Caudovirales;Myoviridae;T4-like viruses;	Bacteria;Firmicutes;Lactobacillales;Leuconostoc;	-0.765368553	0.000343012	0.02420608	-	-	-	-	-	-	mutualExclusion	1	0
Bacteria;Proteobacteria;Gammaproteobacteria;Acidithiobacillales;Acidithiobacillaceae;	Bacteria;Cyanobacteria;environmental samples;	-0.765368553	0.000343012	0.02420608	-	-	-	-	-	-	mutualExclusion	0	1
Bacteria;Proteobacteria;Gammaproteobacteria;Reinekea;	Bacteria;Proteobacteria;Epsilonproteobacteria;Sulfurovum;	0.765174883	0.00034493	0.024268355	-	-	-	-	-	-	copresence	0	1
Bacteria;Firmicutes;Clostridia;Thermoanaerobacterales;	Bacteria;Actinobacteria;Actinobacteridae;Actinomycetales;	0.765174883	0.00034493	0.024268355	-	-	-	-	-	-	copresence	0	1
Bacteria;Firmicutes;Clostridia;Natranaerobiales;Natranaerobiaceae;	Bacteria;Cyanobacteria;Oscillatoriales;Trichodesmium;	0.764705882	0.000349611	0.024418811	-	-	-	-	-	-	copresence	0	1
Bacteria;Proteobacteria;Betaproteobacteria;Burkholderiales;	Bacteria;Acidobacteria;	0.764705882	0.000349611	0.024418811	-	-	-	-	-	-	copresence	0	1
Bacteria;Proteobacteria;Betaproteobacteria;Gallionellales;Gallionellaceae;	Bacteria;Proteobacteria;Alphaproteobacteria;Rhodospirillales;Rhodospirillaceae;	0.764705882	0.000349611	0.024418811	-	-	-	-	-	-	copresence	0	1
Bacteria;Thermotogae;Thermotogales;Thermotogaceae;	Bacteria;Actinobacteria;Actinobacteridae;Actinomycetales;Propionibacterineae;	0.764705882	0.000349611	0.024418811	-	-	-	-	-	-	copresence	0	1
Viruses;dsDNA viruses, no RNA stage;Phycodnaviridae;Phaeovirus;	Bacteria;Cyanobacteria;Nostocales;Nostocaceae;Anabaena;	0.764705882	0.000349611	0.024418811	-	-	-	-	-	-	copresence	1	0
Bacteria;Proteobacteria;Alphaproteobacteria;Rhodospirillales;	Bacteria;Firmicutes;Clostridia;Clostridiales;Ruminococcaceae;	0.764705882	0.000349611	0.024418811	-	-	-	-	-	-	copresence	0	1
Bacteria;Actinobacteria;Rubrobacteridae;Solirubrobacterales;Conexibacteraceae;	Bacteria;Actinobacteria;Actinobacteridae;Actinomycetales;	0.764705882	0.000349611	0.024418811	-	-	-	-	-	-	copresence	0	1
Bacteria;Planctomycetes;Planctomycetacia;Planctomycetales;Candidatus Kuenenia;	Bacteria;Actinobacteria;Coriobacteridae;Coriobacteriales;Coriobacterineae;	0.764705882	0.000349611	0.024418811	-	-	-	-	-	-	copresence	0	1
Bacteria;Proteobacteria;Gammaproteobacteria;Legionellales;Coxiellaceae;	Bacteria;Chlamydiae;Chlamydiales;Waddliaceae;Waddlia;	0.764705882	0.000349611	0.024418811	-	-	-	-	-	-	copresence	0	1
Bacteria;Chloroflexi;Chloroflexales;Chloroflexaceae;	Bacteria;Actinobacteria;Actinobacteridae;Actinomycetales;Frankineae;	0.764705882	0.000349611	0.024418811	-	-	-	-	-	-	copresence	0	1
Bacteria;Proteobacteria;Deltaproteobacteria;Desulfuromonadales;	Bacteria;Firmicutes;	0.764705882	0.000349611	0.024418811	-	-	-	-	-	-	copresence	0	1
Eukaryota;Fungi;Dikarya;Ascomycota;Saccharomyceta;	Eukaryota;Alveolata;Perkinsea;Perkinsida;Perkinsidae;	0.764705882	0.000349611	0.024418811	-	-	-	-	-	-	copresence	0	1
Viruses;dsDNA viruses, no RNA stage;Phycodnaviridae;	Viruses;dsDNA viruses, no RNA stage;Mimiviridae;Mimivirus;	0.764705882	0.000349611	0.024418811	-	-	-	-	-	-	copresence	1	1
Bacteria;Verrucomicrobia;Verrucomicrobiae;Verrucomicrobiales;Verrucomicrobia subdivision 3;	Bacteria;Proteobacteria;Betaproteobacteria;Burkholderiales;Leptothrix;	0.764705882	0.000349611	0.024418811	-	-	-	-	-	-	copresence	0	1
Bacteria;Synergistetes;Synergistia;Synergistales;Synergistaceae;	Bacteria;Firmicutes;Lactobacillales;Lactobacillaceae;Lactobacillus;	0.764705882	0.000349611	0.024418811	-	-	-	-	-	-	copresence	0	1
Viruses;dsDNA viruses, no RNA stage;Caudovirales;Podoviridae;Autographivirinae;	Viruses;dsDNA viruses, no RNA stage;Caudovirales;Podoviridae;	0.764705882	0.000349611	0.024418811	-	-	-	-	-	-	copresence	1	1
Bacteria;Firmicutes;Clostridia;Clostridiales;Heliobacteriaceae;	Bacteria;Chloroflexi;Chloroflexales;Chloroflexaceae;Roseiflexus;	0.764705882	0.000349611	0.024418811	-	-	-	-	-	-	copresence	0	1
Bacteria;Spirochaetes;Spirochaetales;Leptospiraceae;Leptospira;	Bacteria;Proteobacteria;Magnetococcus;	0.764705882	0.000349611	0.024418811	-	-	-	-	-	-	copresence	0	1
Bacteria;candidate division WWE1;Candidatus Cloacamonas;	Archaea;Euryarchaeota;	0.764705882	0.000349611	0.024418811	-	-	-	-	-	-	copresence	0	0
Bacteria;Proteobacteria;Deltaproteobacteria;Myxococcales;	Bacteria;Actinobacteria;Actinobacteridae;Actinomycetales;Corynebacterineae;	0.764705882	0.000349611	0.024418811	-	-	-	-	-	-	copresence	0	1
Bacteria;Proteobacteria;Epsilonproteobacteria;	Bacteria;Proteobacteria;Alphaproteobacteria;Rhizobiales;	0.764705882	0.000349611	0.024418811	-	-	-	-	-	-	copresence	0	1
Eukaryota;Metazoa;	Eukaryota;Alveolata;Perkinsea;Perkinsida;Perkinsidae;	0.764705882	0.000349611	0.024418811	-	-	-	-	-	-	copresence	0	1
Bacteria;Proteobacteria;Alphaproteobacteria;Rhodospirillales;Rhodospirillaceae;	Bacteria;Chlamydiae;Chlamydiales;Parachlamydiaceae;Candidatus Protochlamydia;	0.764705882	0.000349611	0.024418811	-	-	-	-	-	-	copresence	0	1
Bacteria;Proteobacteria;Deltaproteobacteria;Myxococcales;	Bacteria;Chloroflexi;Sphaerobacteridae;Sphaerobacterales;Sphaerobacterineae;	0.764705882	0.000349611	0.024418811	-	-	-	-	-	-	copresence	0	1
Bacteria;Proteobacteria;Deltaproteobacteria;Myxococcales;Cystobacterineae;	Bacteria;Deferribacteres;Deferribacterales;Deferribacteraceae;	0.764705882	0.000349611	0.024418811	-	-	-	-	-	-	copresence	0	1
Bacteria;Proteobacteria;Alphaproteobacteria;Rhizobiales;Rhizobiaceae;	Bacteria;Chlamydiae;Chlamydiales;Parachlamydiaceae;Candidatus Protochlamydia;	0.764705882	0.000349611	0.024418811	-	-	-	-	-	-	copresence	0	1
Bacteria;Proteobacteria;Gammaproteobacteria;Vibrionales;Vibrionaceae;	Bacteria;Proteobacteria;Gammaproteobacteria;Oceanospirillales;Hahellaceae;	0.764705882	0.000349611	0.024418811	-	-	-	-	-	-	copresence	0	1
Bacteria;Proteobacteria;Betaproteobacteria;Rhodocyclales;Rhodocyclaceae;	Bacteria;Proteobacteria;Alphaproteobacteria;Rhizobiales;Xanthobacteraceae;	0.764705882	0.000349611	0.024418811	-	-	-	-	-	-	copresence	0	1
Bacteria;Proteobacteria;Gammaproteobacteria;Vibrionales;Vibrionaceae;	Bacteria;Proteobacteria;Gammaproteobacteria;Chromatiales;Halothiobacillaceae;	0.764705882	0.000349611	0.024418811	-	-	-	-	-	-	copresence	0	1
Bacteria;Proteobacteria;Alphaproteobacteria;Rhizobiales;Rhizobiaceae;	Bacteria;Proteobacteria;Alphaproteobacteria;Rhizobiales;Phyllobacteriaceae;	0.764705882	0.000349611	0.024418811	-	-	-	-	-	-	copresence	0	1
Bacteria;Firmicutes;Clostridia;Clostridiales;Lachnospiraceae;	Bacteria;Actinobacteria;Acidimicrobidae;Acidimicrobiales;Acidimicrobineae;	0.764705882	0.000349611	0.024418811	-	-	-	-	-	-	copresence	0	1
Bacteria;Proteobacteria;Deltaproteobacteria;Syntrophobacterales;Syntrophobacteraceae;	Bacteria;Acidobacteria;Candidatus Koribacter;	0.764705882	0.000349611	0.024418811	-	-	-	-	-	-	copresence	0	1
Bacteria;Firmicutes;Clostridia;	Bacteria;Actinobacteria;Actinobacteridae;Actinomycetales;Pseudonocardineae;	0.764705882	0.000349611	0.024418811	-	-	-	-	-	-	copresence	0	1
Bacteria;Proteobacteria;Alphaproteobacteria;Rhizobiales;Rhizobiaceae;	Bacteria;Proteobacteria;Alphaproteobacteria;Rhizobiales;	0.764705882	0.000349611	0.024418811	-	-	-	-	-	-	copresence	0	1
Bacteria;Firmicutes;Bacillales;Paenibacillaceae;Paenibacillus;	Archaea;Euryarchaeota;Methanomicrobia;Methanosarcinales;Methanosarcinaceae;	0.764705882	0.000349611	0.024418811	-	-	-	-	-	-	copresence	0	0
Bacteria;Chloroflexi;Herpetosiphonales;Herpetosiphonaceae;Herpetosiphon;	Bacteria;Actinobacteria;Actinobacteridae;Actinomycetales;	0.764705882	0.000349611	0.024418811	-	-	-	-	-	-	copresence	0	1
Bacteria;Deinococcus-Thermus;Deinococci;	Bacteria;Actinobacteria;Actinobacteridae;Actinomycetales;Corynebacterineae;	0.764705882	0.000349611	0.024418811	-	-	-	-	-	-	copresence	0	1
Bacteria;Proteobacteria;Gammaproteobacteria;Oceanospirillales;Hahellaceae;	Bacteria;Proteobacteria;Gammaproteobacteria;Chromatiales;Ectothiorhodospiraceae;	0.764705882	0.000349611	0.024418811	-	-	-	-	-	-	copresence	0	1
Bacteria;Firmicutes;Bacillales;Paenibacillaceae;Paenibacillus;	Bacteria;Acidobacteria;	0.764705882	0.000349611	0.024418811	-	-	-	-	-	-	copresence	0	1
Bacteria;Proteobacteria;Deltaproteobacteria;Desulfobacterales;Desulfobacteraceae;	Bacteria;Actinobacteria;Actinobacteridae;Actinomycetales;Streptomycineae;	0.764705882	0.000349611	0.024418811	-	-	-	-	-	-	copresence	0	1
Bacteria;Proteobacteria;Deltaproteobacteria;Myxococcales;Sorangiineae;	Bacteria;Firmicutes;Clostridia;	0.764705882	0.000349611	0.024418811	-	-	-	-	-	-	copresence	0	1
Bacteria;Spirochaetes;Spirochaetales;Brachyspiraceae;Brachyspira;	Archaea;Crenarchaeota;Thermoprotei;Sulfolobales;Sulfolobaceae;	0.764705882	0.000349611	0.024418811	-	-	-	-	-	-	copresence	0	0
Bacteria;Proteobacteria;Gammaproteobacteria;OMG group;BD1-7 clade;	Bacteria;Nitrospirae;Nitrospirales;Nitrospiraceae;Leptospirillum;	-0.764705882	0.000349611	0.024418811	-	-	-	-	-	-	mutualExclusion	0	1
Viruses;unclassified phages;environmental samples;	Bacteria;Proteobacteria;Betaproteobacteria;Nitrosomonadales;Nitrosomonadaceae;	-0.764705882	0.000349611	0.024418811	-	-	-	-	-	-	mutualExclusion	1	0
Eukaryota;Fungi;Dikarya;Ascomycota;	Bacteria;Proteobacteria;Gammaproteobacteria;Xanthomonadales;Xanthomonadaceae;	-0.764705882	0.000349611	0.024418811	-	-	-	-	-	-	mutualExclusion	0	0
Bacteria;Spirochaetes;Spirochaetales;Brachyspiraceae;Brachyspira;	Bacteria;Bacteroidetes;Flavobacteria;	-0.764705882	0.000349611	0.024418811	-	-	-	-	-	-	mutualExclusion	0	1
Bacteria;candidate division WWE1;Candidatus Cloacamonas;	Bacteria;Proteobacteria;Gammaproteobacteria;OMG group;BD1-7 clade;	-0.764705882	0.000349611	0.024418811	-	-	-	-	-	-	mutualExclusion	0	1
Bacteria;Spirochaetes;Spirochaetales;	Bacteria;Actinobacteria;Acidimicrobidae;Acidimicrobiales;Acidimicrobineae;	0.764692553	0.000349745	0.024423079	-	-	-	-	-	-	copresence	0	1
Eukaryota;stramenopiles;Oomycetes;Peronosporales;Phytophthora;	Eukaryota;stramenopiles;Labyrinthulida;Thraustochytriidae;Schizochytrium;	0.764692553	0.000349745	0.024423079	-	-	-	-	-	-	copresence	0	1
Bacteria;Proteobacteria;Betaproteobacteria;Burkholderiales;Rubrivivax;	Bacteria;Actinobacteria;Actinobacteridae;Actinomycetales;Kineosporiineae;	0.764692553	0.000349745	0.024423079	-	-	-	-	-	-	copresence	0	1
Bacteria;Chlamydiae;Chlamydiales;Parachlamydiaceae;	Bacteria;Acidobacteria;	0.764502816	0.000351654	0.024492657	-	-	-	-	-	-	copresence	0	1
Viruses;dsDNA viruses, no RNA stage;Herpesvirales;Herpesviridae;Gammaherpesvirinae;	Bacteria;Proteobacteria;Deltaproteobacteria;	0.764442133	0.000352267	0.024514899	-	-	-	-	-	-	copresence	1	0
Bacteria;Spirochaetes;Spirochaetales;Spirochaetaceae;	Bacteria;Cyanobacteria;Oscillatoriales;Lyngbya;	0.764130071	0.00035543	0.024629207	-	-	-	-	-	-	copresence	0	1
Bacteria;Firmicutes;Clostridia;Clostridiales;Clostridiaceae;	Bacteria;Firmicutes;Bacillales;Alicyclobacillaceae;Alicyclobacillus;	0.764130071	0.00035543	0.024629207	-	-	-	-	-	-	copresence	0	1
Bacteria;candidate division TM7;	Bacteria;Bacteroidetes;Bacteroidia;Bacteroidales;	0.764130071	0.00035543	0.024629207	-	-	-	-	-	-	copresence	0	1
Bacteria;Firmicutes;Clostridia;Clostridiales;Heliobacteriaceae;	Archaea;Crenarchaeota;Thermoprotei;Desulfurococcales;	0.764115904	0.000355574	0.024634393	-	-	-	-	-	-	copresence	0	0
Bacteria;Proteobacteria;Gammaproteobacteria;OMG group;BD1-7 clade;	Archaea;Euryarchaeota;Candidatus Parvarchaeum;	-0.764115904	0.000355574	0.024634393	-	-	-	-	-	-	mutualExclusion	0	0
Bacteria;Firmicutes;Clostridia;Clostridiales;Syntrophomonadaceae;	Archaea;Crenarchaeota;Thermoprotei;	0.763948641	0.00035728	0.024695604	-	-	-	-	-	-	copresence	0	0
Ambiguous;	Bacteria;Firmicutes;Bacillales;Bacillaceae;Oceanobacillus;	0.763948641	0.00035728	0.024695604	-	-	-	-	-	-	copresence	0	0
Bacteria;Spirochaetes;Spirochaetales;	Bacteria;Actinobacteria;environmental samples;	0.763866856	0.000358117	0.02472552	-	-	-	-	-	-	copresence	0	1
Bacteria;Proteobacteria;Deltaproteobacteria;Myxococcales;Cystobacterineae;	Bacteria;Cyanobacteria;Chroococcales;Thermosynechococcus;	0.763269747	0.000364275	0.024943653	-	-	-	-	-	-	copresence	0	1
Bacteria;Proteobacteria;Gammaproteobacteria;Legionellales;Coxiellaceae;	Bacteria;Chlamydiae;Chlamydiales;Chlamydiaceae;	0.763269747	0.000364275	0.024943653	-	-	-	-	-	-	copresence	0	1
Bacteria;Chloroflexi;Chloroflexales;Chloroflexaceae;Roseiflexus;	Bacteria;Chlamydiae;Chlamydiales;Chlamydiaceae;	0.763269747	0.000364275	0.024943653	-	-	-	-	-	-	copresence	0	1
Bacteria;Cyanobacteria;Chroococcales;Thermosynechococcus;	Bacteria;Actinobacteria;Actinobacteridae;Actinomycetales;Micromonosporineae;	0.763269747	0.000364275	0.024943653	-	-	-	-	-	-	copresence	0	1
Eukaryota;Haptophyceae;Pavlovales;Pavlovaceae;Pavlova;	Eukaryota;Alveolata;Dinophyceae;Peridiniales;Pfiesteriaceae;	0.763203985	0.000364959	0.024967645	-	-	-	-	-	-	copresence	0	1
Bacteria;Actinobacteria;Actinobacteridae;Actinomycetales;Frankineae;	Archaea;Crenarchaeota;Thermoprotei;Desulfurococcales;	0.762863254	0.000368518	0.025091854	-	-	-	-	-	-	copresence	0	0
Bacteria;Proteobacteria;Gammaproteobacteria;	Bacteria;Cyanobacteria;environmental samples;	-0.762863254	0.000368518	0.025091854	-	-	-	-	-	-	mutualExclusion	0	1
other sequences;plasmids;	Bacteria;Cyanobacteria;Oscillatoriales;Microcoleus;	0.762850118	0.000368656	0.025096639	-	-	-	-	-	-	copresence	0	0
Environmental samples;	Bacteria;Actinobacteria;environmental samples;	0.7627224	0.000369997	0.02514315	-	-	-	-	-	-	copresence	0	0
Bacteria;Proteobacteria;Gammaproteobacteria;Pseudomonadales;Moraxellaceae;	Bacteria;Proteobacteria;Gammaproteobacteria;Enterobacteriales;Enterobacteriaceae;	0.762254902	0.000374944	0.025313181	-	-	-	-	-	-	copresence	0	1
Bacteria;candidate division WWE1;Candidatus Cloacamonas;	Bacteria;Firmicutes;Bacillales;Paenibacillaceae;Paenibacillus;	0.762254902	0.000374944	0.025313181	-	-	-	-	-	-	copresence	0	1
Bacteria;candidate division WWE1;Candidatus Cloacamonas;	Archaea;	0.762254902	0.000374944	0.025313181	-	-	-	-	-	-	copresence	0	0
Bacteria;Proteobacteria;Deltaproteobacteria;Desulfobacterales;Desulfobacteraceae;	Bacteria;Actinobacteria;	0.762254902	0.000374944	0.025313181	-	-	-	-	-	-	copresence	0	1
Eukaryota;Viridiplantae;Streptophyta;Embryophyta;	Eukaryota;Viridiplantae;Chlorophyta;	0.762254902	0.000374944	0.025313181	-	-	-	-	-	-	copresence	0	1
Bacteria;Proteobacteria;Deltaproteobacteria;Desulfuromonadales;Desulfuromonadaceae;	Bacteria;	0.762254902	0.000374944	0.025313181	-	-	-	-	-	-	copresence	0	1
Bacteria;Proteobacteria;Deltaproteobacteria;Desulfobacterales;Desulfobacteraceae;	Bacteria;Chloroflexi;Thermomicrobiales;Thermomicrobiaceae;Thermomicrobium;	0.762254902	0.000374944	0.025313181	-	-	-	-	-	-	copresence	0	1
Bacteria;Firmicutes;Bacillales;	Bacteria;Deinococcus-Thermus;Deinococci;Deinococcales;Deinococcaceae;	0.762254902	0.000374944	0.025313181	-	-	-	-	-	-	copresence	0	1
Bacteria;Proteobacteria;Deltaproteobacteria;Desulfobacterales;Desulfobulbaceae;	Bacteria;Nitrospirae;Nitrospirales;Nitrospiraceae;Thermodesulfovibrio;	0.762254902	0.000374944	0.025313181	-	-	-	-	-	-	copresence	0	1
Eukaryota;Choanoflagellida;Codonosigidae;Monosiga;	Eukaryota;Alveolata;Apicomplexa;	0.762254902	0.000374944	0.025313181	-	-	-	-	-	-	copresence	0	1
Bacteria;Spirochaetes;Spirochaetales;Leptospiraceae;Leptospira;	Bacteria;Actinobacteria;Actinobacteridae;Actinomycetales;Frankineae;	0.762254902	0.000374944	0.025313181	-	-	-	-	-	-	copresence	0	1
Archaea;Euryarchaeota;Thermococci;Thermococcales;Thermococcaceae;	Archaea;Euryarchaeota;Halobacteria;Halobacteriales;Halobacteriaceae;	0.762254902	0.000374944	0.025313181	-	-	-	-	-	-	copresence	0	1
Bacteria;Planctomycetes;Planctomycetacia;Planctomycetales;Candidatus Kuenenia;	Bacteria;Actinobacteria;Actinobacteridae;Actinomycetales;Pseudonocardineae;	0.762254902	0.000374944	0.025313181	-	-	-	-	-	-	copresence	0	1
Bacteria;Thermobaculum;	Bacteria;Actinobacteria;Actinobacteridae;Actinomycetales;Propionibacterineae;	0.762254902	0.000374944	0.025313181	-	-	-	-	-	-	copresence	0	1
Eukaryota;Viridiplantae;Chlorophyta;Prasinophyceae;Mamiellales;	Eukaryota;Viridiplantae;Chlorophyta;	0.762254902	0.000374944	0.025313181	-	-	-	-	-	-	copresence	0	1
Bacteria;Firmicutes;Clostridia;Clostridiales;Peptococcaceae;	Bacteria;Cyanobacteria;Oscillatoriales;	0.762254902	0.000374944	0.025313181	-	-	-	-	-	-	copresence	0	1
Bacteria;Proteobacteria;Gammaproteobacteria;Thiotrichales;Thiotrichaceae;	Bacteria;Deinococcus-Thermus;Deinococci;Deinococcales;Trueperaceae;	0.762254902	0.000374944	0.025313181	-	-	-	-	-	-	copresence	0	1
Viruses;dsDNA viruses, no RNA stage;Caudovirales;Myoviridae;	Viruses;dsDNA viruses, no RNA stage;Caudovirales;	0.762254902	0.000374944	0.025313181	-	-	-	-	-	-	copresence	1	1
Eukaryota;Fungi;Dikarya;	Eukaryota;Amoebozoa;Mycetozoa;Dictyosteliida;	0.762254902	0.000374944	0.025313181	-	-	-	-	-	-	copresence	0	1
Eukaryota;Metazoa;Chordata;	Eukaryota;Heterolobosea;Schizopyrenida;Vahlkampfiidae;Naegleria;	0.762254902	0.000374944	0.025313181	-	-	-	-	-	-	copresence	0	1
Bacteria;Proteobacteria;Gammaproteobacteria;Xanthomonadales;Xanthomonadaceae;	Bacteria;	0.762254902	0.000374944	0.025313181	-	-	-	-	-	-	copresence	0	1
Bacteria;Proteobacteria;Deltaproteobacteria;Myxococcales;Nannocystineae;	Bacteria;Chloroflexi;Chloroflexales;Chloroflexaceae;Roseiflexus;	0.762254902	0.000374944	0.025313181	-	-	-	-	-	-	copresence	0	1
Bacteria;Proteobacteria;Alphaproteobacteria;	Bacteria;Proteobacteria;	0.762254902	0.000374944	0.025313181	-	-	-	-	-	-	copresence	0	1
Bacteria;Planctomycetes;Planctomycetacia;Planctomycetales;Planctomycetaceae;	Bacteria;Planctomycetes;Planctomycetacia;Planctomycetales;	0.762254902	0.000374944	0.025313181	-	-	-	-	-	-	copresence	0	1
Eukaryota;Alveolata;Apicomplexa;Coccidia;Eucoccidiorida;	Eukaryota;Alveolata;Apicomplexa;Aconoidasida;Haemosporida;	0.762254902	0.000374944	0.025313181	-	-	-	-	-	-	copresence	0	1
Bacteria;Proteobacteria;Gammaproteobacteria;Oceanospirillales;Neptuniibacter;	Bacteria;Proteobacteria;Gammaproteobacteria;Oceanospirillales;Marinomonas;	0.762254902	0.000374944	0.025313181	-	-	-	-	-	-	copresence	0	1
Bacteria;Proteobacteria;Deltaproteobacteria;Desulfobacterales;Desulfobulbaceae;	Bacteria;Proteobacteria;Deltaproteobacteria;	0.762254902	0.000374944	0.025313181	-	-	-	-	-	-	copresence	0	1
Bacteria;Bacteroidetes;Bacteroidia;Bacteroidales;Rikenellaceae;	Bacteria;Bacteroidetes;Bacteroidia;Bacteroidales;	0.762254902	0.000374944	0.025313181	-	-	-	-	-	-	copresence	0	1
Bacteria;Proteobacteria;Betaproteobacteria;Burkholderiales;Alcaligenaceae;	Bacteria;Proteobacteria;Betaproteobacteria;Burkholderiales;	0.762254902	0.000374944	0.025313181	-	-	-	-	-	-	copresence	0	1
Bacteria;Chloroflexi;Ktedonobacteria;Ktedonobacterales;Ktedonobacteraceae;	Bacteria;Acidobacteria;Solibacteres;Solibacterales;Solibacteraceae;	0.762254902	0.000374944	0.025313181	-	-	-	-	-	-	copresence	0	1
Bacteria;Bacteroidetes;Flavobacteria;Flavobacteriales;Flavobacteriaceae;	Bacteria;Bacteroidetes;Flavobacteria;	0.762254902	0.000374944	0.025313181	-	-	-	-	-	-	copresence	0	1
Bacteria;Firmicutes;Clostridia;Clostridiales;Syntrophomonadaceae;	Bacteria;Deferribacteres;Deferribacterales;Deferribacteraceae;	0.762254902	0.000374944	0.025313181	-	-	-	-	-	-	copresence	0	1
Bacteria;Proteobacteria;Deltaproteobacteria;Myxococcales;Cystobacterineae;	Archaea;	0.762254902	0.000374944	0.025313181	-	-	-	-	-	-	copresence	0	0
Bacteria;Chloroflexi;Herpetosiphonales;Herpetosiphonaceae;Herpetosiphon;	Bacteria;Actinobacteria;Actinobacteridae;Actinomycetales;Catenulisporineae;	0.762254902	0.000374944	0.025313181	-	-	-	-	-	-	copresence	0	1
Bacteria;Chloroflexi;Herpetosiphonales;Herpetosiphonaceae;Herpetosiphon;	Archaea;	0.762254902	0.000374944	0.025313181	-	-	-	-	-	-	copresence	0	0
Bacteria;Proteobacteria;Betaproteobacteria;Burkholderiales;Comamonadaceae;	Bacteria;Proteobacteria;Alphaproteobacteria;Rhizobiales;	0.762254902	0.000374944	0.025313181	-	-	-	-	-	-	copresence	0	1
Bacteria;Proteobacteria;Deltaproteobacteria;Desulfuromonadales;Pelobacteraceae;	Bacteria;Proteobacteria;Alphaproteobacteria;Sphingomonadales;Erythrobacteraceae;	0.762254902	0.000374944	0.025313181	-	-	-	-	-	-	copresence	0	1
Eukaryota;stramenopiles;PX clade;Phaeophyceae;Ectocarpales;	Bacteria;Bacteroidetes;Sphingobacteria;Sphingobacteriales;Sphingobacteriaceae;	-0.762254902	0.000374944	0.025313181	-	-	-	-	-	-	mutualExclusion	0	0
Bacteria;Proteobacteria;Deltaproteobacteria;Desulfovibrionales;	Bacteria;Proteobacteria;Alphaproteobacteria;Rickettsiales;Anaplasmataceae;	-0.762254902	0.000374944	0.025313181	-	-	-	-	-	-	mutualExclusion	0	1
Eukaryota;Alveolata;Dinophyceae;Gymnodiniales;Gymnodiniaceae;	Bacteria;Actinobacteria;Actinobacteridae;Bifidobacteriales;Bifidobacteriaceae;	-0.762254902	0.000374944	0.025313181	-	-	-	-	-	-	mutualExclusion	0	0
Viruses;dsDNA viruses, no RNA stage;Viruses;dsDNA viruses, no RNA stage;unclassified dsDNA viruses;	Archaea;Euryarchaeota;Thermococci;Thermococcales;Thermococcaceae;	-0.762254902	0.000374944	0.025313181	-	-	-	-	-	-	mutualExclusion	1	0
Bacteria;Proteobacteria;Gammaproteobacteria;environmental samples;	Bacteria;Cyanobacteria;Oscillatoriales;Trichodesmium;	-0.762254902	0.000374944	0.025313181	-	-	-	-	-	-	mutualExclusion	0	1
Viruses;environmental samples;	Bacteria;Proteobacteria;Gammaproteobacteria;	-0.762254902	0.000374944	0.025313181	-	-	-	-	-	-	mutualExclusion	1	0
Bacteria;candidate division WWE1;Candidatus Cloacamonas;	Bacteria;Proteobacteria;environmental samples;	-0.762254902	0.000374944	0.025313181	-	-	-	-	-	-	mutualExclusion	0	1
Eukaryota;stramenopiles;Synurophyceae;Synurales;Synuraceae;	Archaea;Euryarchaeota;Methanococci;Methanococcales;	-0.762104761	0.000376544	0.025369074	-	-	-	-	-	-	mutualExclusion	0	0
Bacteria;Deinococcus-Thermus;Deinococci;	Archaea;Euryarchaeota;Methanomicrobia;Methanomicrobiales;	0.762036678	0.000377272	0.02539441	-	-	-	-	-	-	copresence	0	0
Bacteria;Proteobacteria;Deltaproteobacteria;Myxococcales;Cystobacterineae;	Archaea;Euryarchaeota;Methanopyri;Methanopyrales;Methanopyraceae;	0.762036678	0.000377272	0.02539441	-	-	-	-	-	-	copresence	0	0
Bacteria;Proteobacteria;Alphaproteobacteria;Rickettsiales;SAR11 cluster;	Archaea;Euryarchaeota;Methanomicrobia;Methanosarcinales;	-0.762036678	0.000377272	0.02539441	-	-	-	-	-	-	mutualExclusion	0	0
Eukaryota;Alveolata;Ciliophora;Intramacronucleata;Spirotrichea;	Bacteria;Proteobacteria;Alphaproteobacteria;environmental samples;	0.761902458	0.00037871	0.025444336	-	-	-	-	-	-	copresence	0	0
Bacteria;Proteobacteria;Deltaproteobacteria;environmental samples;	Bacteria;Actinobacteria;Actinobacteridae;Actinomycetales;Propionibacterineae;	0.761902458	0.00037871	0.025444336	-	-	-	-	-	-	copresence	0	1
Viruses;dsDNA viruses, no RNA stage;Phycodnaviridae;Chlorovirus;	Eukaryota;Alveolata;Apicomplexa;Aconoidasida;Piroplasmida;	0.761845239	0.000379324	0.025465613	-	-	-	-	-	-	copresence	1	0
Eukaryota;stramenopiles;Chrysophyceae;Chromulinales;Chromulinaceae;	Eukaryota;Alveolata;Ciliophora;Intramacronucleata;Oligohymenophorea;	0.761673061	0.000381177	0.025529608	-	-	-	-	-	-	copresence	0	1
Eukaryota;Metazoa;Arthropoda;Crustacea;Malacostraca;	Bacteria;Proteobacteria;Gammaproteobacteria;OMG group;	-0.761661832	0.000381298	0.02553378	-	-	-	-	-	-	mutualExclusion	0	0
Bacteria;Proteobacteria;Deltaproteobacteria;Myxococcales;Nannocystineae;	Archaea;Crenarchaeota;Thermoprotei;	0.761496158	0.00038309	0.025595314	-	-	-	-	-	-	copresence	0	0
Bacteria;Spirochaetes;Spirochaetales;Spirochaetaceae;Borrelia;	Bacteria;Firmicutes;Clostridia;Clostridiales;Heliobacteriaceae;	0.761496158	0.00038309	0.025595314	-	-	-	-	-	-	copresence	0	1
Bacteria;Actinobacteria;environmental samples;	Bacteria;Actinobacteria;Actinobacteridae;Actinomycetales;Micromonosporineae;	0.761496158	0.00038309	0.025595314	-	-	-	-	-	-	copresence	0	1
Bacteria;Cyanobacteria;Chroococcales;Crocosphaera;	Archaea;Euryarchaeota;Methanomicrobia;Methanomicrobiales;Methanospirillaceae;	0.760972728	0.000388794	0.025789456	-	-	-	-	-	-	copresence	0	0
Bacteria;Verrucomicrobia;Opitutae;	Archaea;Euryarchaeota;Methanomicrobia;Methanomicrobiales;Methanomicrobiaceae;	-0.760803608	0.000390653	0.025852093	-	-	-	-	-	-	mutualExclusion	0	0
Bacteria;Proteobacteria;Gammaproteobacteria;OMG group;SAR92 clade;	Bacteria;Firmicutes;Clostridia;Thermoanaerobacterales;Thermoanaerobacterales Family III. Incertae Sedis;	-0.760803608	0.000390653	0.025852093	-	-	-	-	-	-	mutualExclusion	0	1
Eukaryota;Metazoa;Chordata;Craniata;	Bacteria;Proteobacteria;Deltaproteobacteria;Bdellovibrionales;Bacteriovoracaceae;	0.760675487	0.000392065	0.025899516	-	-	-	-	-	-	copresence	0	0
Bacteria;Proteobacteria;Gammaproteobacteria;Oceanospirillales;Oleispira;	Bacteria;Firmicutes;Bacillales;Alicyclobacillaceae;Alicyclobacillus;	0.760649521	0.000392352	0.025909124	-	-	-	-	-	-	copresence	0	1
Bacteria;Proteobacteria;Alphaproteobacteria;Rhizobiales;Beijerinckiaceae;	Archaea;Euryarchaeota;Candidatus Parvarchaeum;	0.760357956	0.000395585	0.026016934	-	-	-	-	-	-	copresence	0	0
Bacteria;Proteobacteria;Betaproteobacteria;Burkholderiales;Rubrivivax;	Archaea;Euryarchaeota;Methanopyri;Methanopyrales;Methanopyraceae;	0.760308395	0.000396137	0.026035246	-	-	-	-	-	-	copresence	0	0
Eukaryota;Viridiplantae;Streptophyta;Zygnemophyceae;Zygnematales;	Eukaryota;Fungi;Neocallimastigomycota;Neocallimastigomycetes;Neocallimastigales;	0.760038842	0.000399148	0.026134772	-	-	-	-	-	-	copresence	0	1
Archaea;Euryarchaeota;Methanopyri;Methanopyrales;Methanopyraceae;	Archaea;Crenarchaeota;Thermoprotei;	0.760036391	0.000399176	0.026135676	-	-	-	-	-	-	copresence	0	1
Bacteria;Firmicutes;	Bacteria;Actinobacteria;Actinobacteridae;Actinomycetales;Frankineae;	0.759803922	0.000401789	0.026221411	-	-	-	-	-	-	copresence	0	1
Bacteria;Proteobacteria;Deltaproteobacteria;Bdellovibrionales;Bdellovibrionaceae;	Archaea;	0.759803922	0.000401789	0.026221411	-	-	-	-	-	-	copresence	0	0
Bacteria;Proteobacteria;Betaproteobacteria;Burkholderiales;Methylibium;	Bacteria;Proteobacteria;Betaproteobacteria;Burkholderiales;Comamonadaceae;	0.759803922	0.000401789	0.026221411	-	-	-	-	-	-	copresence	0	1
Bacteria;Proteobacteria;Alphaproteobacteria;Rhodospirillales;	Bacteria;Proteobacteria;Alphaproteobacteria;Rhizobiales;Aurantimonadaceae;	0.759803922	0.000401789	0.026221411	0.81785714	0.013046373	0.06011043	0.018717618	0.000978013	0.038261826	copresence	0	1
Viruses;dsDNA viruses, no RNA stage;Phycodnaviridae;Chlorovirus;	Viruses;dsDNA viruses, no RNA stage;	0.759803922	0.000401789	0.026221411	-	-	-	-	-	-	copresence	1	1
Viruses;dsDNA viruses, no RNA stage;Caudovirales;Myoviridae;environmental samples;	Bacteria;Proteobacteria;Gammaproteobacteria;Alteromonadales;Alteromonadales genera incertae sedis;	0.759803922	0.000401789	0.026221411	-	-	-	-	-	-	copresence	1	0
Bacteria;Proteobacteria;Deltaproteobacteria;Desulfobacterales;Desulfobacteraceae;	Bacteria;Chloroflexi;Chloroflexales;Chloroflexaceae;	0.759803922	0.000401789	0.026221411	-	-	-	-	-	-	copresence	0	1
Bacteria;candidate division WWE1;Candidatus Cloacamonas;	Bacteria;Proteobacteria;Deltaproteobacteria;Desulfobacterales;Desulfobacteraceae;	0.759803922	0.000401789	0.026221411	-	-	-	-	-	-	copresence	0	1
Eukaryota;Alveolata;Perkinsea;Perkinsida;Perkinsidae;	Eukaryota;Alveolata;	0.759803922	0.000401789	0.026221411	-	-	-	-	-	-	copresence	0	1
Bacteria;Firmicutes;Clostridia;Clostridiales;Clostridiales Family XVIII. Incertae Sedis;	Bacteria;Actinobacteria;Actinobacteridae;Actinomycetales;Frankineae;	0.759803922	0.000401789	0.026221411	-	-	-	-	-	-	copresence	0	1
Bacteria;Spirochaetes;Spirochaetales;Leptospiraceae;Leptospira;	Bacteria;Proteobacteria;Deltaproteobacteria;	0.759803922	0.000401789	0.026221411	-	-	-	-	-	-	copresence	0	1
Bacteria;Proteobacteria;Deltaproteobacteria;	Bacteria;Actinobacteria;Actinobacteridae;Actinomycetales;Pseudonocardineae;	0.759803922	0.000401789	0.026221411	-	-	-	-	-	-	copresence	0	1
Bacteria;Proteobacteria;Deltaproteobacteria;Bdellovibrionales;Bdellovibrionaceae;	Bacteria;Firmicutes;Clostridia;Clostridiales;Clostridiales Family XVIII. Incertae Sedis;	0.759803922	0.000401789	0.026221411	-	-	-	-	-	-	copresence	0	1
Eukaryota;Viridiplantae;Streptophyta;Embryophyta;	Eukaryota;Alveolata;Perkinsea;Perkinsida;Perkinsidae;	0.759803922	0.000401789	0.026221411	-	-	-	-	-	-	copresence	0	1
Bacteria;Verrucomicrobia;Verrucomicrobiae;Verrucomicrobiales;Verrucomicrobia subdivision 3;	Bacteria;Actinobacteria;Rubrobacteridae;Solirubrobacterales;Conexibacteraceae;	0.759803922	0.000401789	0.026221411	-	-	-	-	-	-	copresence	0	1
Bacteria;Chloroflexi;Sphaerobacteridae;Sphaerobacterales;Sphaerobacterineae;	Bacteria;Actinobacteria;Actinobacteridae;Actinomycetales;Kineosporiineae;	0.759803922	0.000401789	0.026221411	-	-	-	-	-	-	copresence	0	1
Bacteria;Proteobacteria;Alphaproteobacteria;Sphingomonadales;Erythrobacteraceae;	Bacteria;Firmicutes;Clostridia;Clostridiales;Peptococcaceae;	0.759803922	0.000401789	0.026221411	-	-	-	-	-	-	copresence	0	1
Eukaryota;Metazoa;Chordata;	Eukaryota;	0.759803922	0.000401789	0.026221411	-	-	-	-	-	-	copresence	0	1
Eukaryota;Metazoa;Chordata;Craniata;Vertebrata;	Eukaryota;	0.759803922	0.000401789	0.026221411	-	-	-	-	-	-	copresence	0	1
Eukaryota;stramenopiles;Oomycetes;Peronosporales;Phytophthora;	Eukaryota;Viridiplantae;	0.759803922	0.000401789	0.026221411	-	-	-	-	-	-	copresence	0	1
Bacteria;Proteobacteria;Deltaproteobacteria;Myxococcales;Nannocystineae;	Bacteria;Actinobacteria;Actinobacteridae;Actinomycetales;Propionibacterineae;	0.759803922	0.000401789	0.026221411	-	-	-	-	-	-	copresence	0	1
Bacteria;Spirochaetes;Spirochaetales;Brachyspiraceae;Brachyspira;	Bacteria;Elusimicrobia;environmental samples;	0.759803922	0.000401789	0.026221411	-	-	-	-	-	-	copresence	0	1
Bacteria;Proteobacteria;Deltaproteobacteria;Myxococcales;	Bacteria;Chloroflexi;	0.759803922	0.000401789	0.026221411	-	-	-	-	-	-	copresence	0	1
Bacteria;Proteobacteria;Gammaproteobacteria;Oceanospirillales;Neptuniibacter;	Bacteria;Proteobacteria;Betaproteobacteria;Neisseriales;Neisseriaceae;	0.759803922	0.000401789	0.026221411	-	-	-	-	-	-	copresence	0	1
Bacteria;Chloroflexi;Herpetosiphonales;Herpetosiphonaceae;Herpetosiphon;	Bacteria;Actinobacteria;Actinobacteridae;	0.759803922	0.000401789	0.026221411	-	-	-	-	-	-	copresence	0	1
Bacteria;Proteobacteria;Alphaproteobacteria;Rhizobiales;Xanthobacteraceae;	Archaea;Thaumarchaeota;marine archaeal group 1;environmental samples;	0.759803922	0.000401789	0.026221411	-	-	-	-	-	-	copresence	0	0
Bacteria;Thermobaculum;	Bacteria;Actinobacteria;Actinobacteridae;Actinomycetales;Pseudonocardineae;	0.759803922	0.000401789	0.026221411	-	-	-	-	-	-	copresence	0	1
Bacteria;Firmicutes;Clostridia;Natranaerobiales;Natranaerobiaceae;	Bacteria;Firmicutes;Clostridia;Halanaerobiales;Halanaerobiaceae;	0.759803922	0.000401789	0.026221411	-	-	-	-	-	-	copresence	0	1
Bacteria;Actinobacteria;Actinobacteridae;Actinomycetales;Pseudonocardineae;	Archaea;Euryarchaeota;Methanomicrobia;Methanosarcinales;Methanosarcinaceae;	0.759803922	0.000401789	0.026221411	-	-	-	-	-	-	copresence	0	0
Bacteria;Thermobaculum;	Bacteria;Firmicutes;Clostridia;	0.759803922	0.000401789	0.026221411	-	-	-	-	-	-	copresence	0	1
Bacteria;Proteobacteria;Deltaproteobacteria;Myxococcales;Cystobacterineae;	Archaea;Euryarchaeota;	0.759803922	0.000401789	0.026221411	-	-	-	-	-	-	copresence	0	0
Bacteria;Proteobacteria;Gammaproteobacteria;Legionellales;Coxiellaceae;	Bacteria;Acidobacteria;	0.759803922	0.000401789	0.026221411	-	-	-	-	-	-	copresence	0	1
Bacteria;Proteobacteria;Alphaproteobacteria;SAR116 cluster;environmental samples;	Bacteria;Cyanobacteria;Gloeobacteria;Gloeobacterales;Gloeobacter;	-0.759803922	0.000401789	0.026221411	-	-	-	-	-	-	mutualExclusion	0	1
Viruses;dsDNA viruses, no RNA stage;Phycodnaviridae;Chlorovirus;	Bacteria;Synergistetes;Synergistia;Synergistales;Synergistaceae;	-0.759803922	0.000401789	0.026221411	-	-	-	-	-	-	mutualExclusion	1	0
Bacteria;Proteobacteria;Gammaproteobacteria;Alteromonadales;Alteromonadales genera incertae sedis;	Archaea;Thaumarchaeota;marine archaeal group 1;environmental samples;	-0.759803922	0.000401789	0.026221411	-	-	-	-	-	-	mutualExclusion	0	0
Viruses;dsDNA viruses, no RNA stage;Phycodnaviridae;Chlorovirus;unclassified Chlorovirus;	Bacteria;Synergistetes;Synergistia;Synergistales;Synergistaceae;	-0.759803922	0.000401789	0.026221411	-	-	-	-	-	-	mutualExclusion	1	0
Bacteria;Proteobacteria;Gammaproteobacteria;Thiotrichales;Piscirickettsiaceae;	Bacteria;Cyanobacteria;Chroococcales;Synechococcus;	-0.759803922	0.000401789	0.026221411	-	-	-	-	-	-	mutualExclusion	0	1
Bacteria;Cyanobacteria;Nostocales;Nostocaceae;Nostoc;	Bacteria;Bacteroidetes;Flavobacteria;	-0.759803922	0.000401789	0.026221411	-	-	-	-	-	-	mutualExclusion	0	1
Viruses;dsDNA viruses, no RNA stage;Viruses;dsDNA viruses, no RNA stage;unclassified dsDNA viruses;	Archaea;Euryarchaeota;	-0.759803922	0.000401789	0.026221411	-	-	-	-	-	-	mutualExclusion	1	0
Bacteria;Proteobacteria;Betaproteobacteria;Burkholderiales;Rubrivivax;	Archaea;Euryarchaeota;Methanomicrobia;Methanosarcinales;Methanosarcinaceae;	0.759516969	0.000405034	0.026327113	-	-	-	-	-	-	copresence	0	0
Bacteria;Proteobacteria;Betaproteobacteria;Burkholderiales;Rubrivivax;	Bacteria;Deinococcus-Thermus;Deinococci;	0.759516969	0.000405034	0.026327113	-	-	-	-	-	-	copresence	0	1
Eukaryota;stramenopiles;Pelagophyceae;	Eukaryota;Viridiplantae;Streptophyta;Embryophyta;	0.759363659	0.000406777	0.026383527	-	-	-	-	-	-	copresence	0	1
Bacteria;candidate division OP8;environmental samples;	Bacteria;Actinobacteria;Actinobacteridae;Actinomycetales;Corynebacterineae;	0.759362784	0.000406787	0.026383849	-	-	-	-	-	-	copresence	0	1
Bacteria;Proteobacteria;Deltaproteobacteria;environmental samples;	Bacteria;Firmicutes;Clostridia;Clostridiales;Heliobacteriaceae;	0.759362784	0.000406787	0.026383849	-	-	-	-	-	-	copresence	0	1
[truncated: 1,704 more rows]
