# Supplementary material for: Exploring nucleo-cytoplasmic large DNA viruses in Tara Oceans microbial metagenomes
Source: ISME J. 2013 Apr 11;7(9):1678–95. doi: 10.1038/ismej.2013.59 (PMC3749498; doi:10.1038/ismej.2013.59)
Supplement: Supplementary File 1 [file ismej201359x7.txt]

Taon	03_S	04_S	06_S	07_D	07_S	23_D	23_S	30_S	31_S	36_S	38_S	38_Z	39_S	39_Z	43_S	46_S	49_S	total
Archaea;-;-;-;-;	60	134	249	656	158	185	74	20	728	1010	718	1719	628	2614	334	975	1037	11299
Archaea;Crenarchaeota;Candidatus Nitrosocaldus;environmental samples;-;	0	0	0	0	0	0	0	0	0	0	0	13	0	7	0	0	1	21
Archaea;Crenarchaeota;Thermoprotei;-;-;	0	0	1	13	3	2	2	1	12	21	11	57	6	83	10	15	15	252
Archaea;Crenarchaeota;Thermoprotei;Desulfurococcales;-;	0	1	0	1	1	0	0	0	3	2	0	8	3	13	1	6	1	40
Archaea;Crenarchaeota;Thermoprotei;Desulfurococcales;Desulfurococcaceae;	2	1	1	13	5	6	0	0	14	8	10	68	11	64	5	16	10	234
Archaea;Crenarchaeota;Thermoprotei;Desulfurococcales;Pyrodictiaceae;	0	0	1	3	0	0	0	1	1	1	0	5	1	0	0	0	2	15
Archaea;Crenarchaeota;Thermoprotei;Sulfolobales;Sulfolobaceae;	4	4	2	18	8	6	3	3	13	18	15	61	15	63	12	18	16	279
Archaea;Crenarchaeota;Thermoprotei;Thermoproteales;-;	0	0	0	0	0	0	0	0	1	1	0	1	0	5	0	0	0	8
Archaea;Crenarchaeota;Thermoprotei;Thermoproteales;Thermofilaceae;	0	0	0	6	1	1	1	0	4	4	3	47	1	46	2	1	4	121
Archaea;Crenarchaeota;Thermoprotei;Thermoproteales;Thermoproteaceae;	2	1	2	17	3	4	2	0	2	5	6	65	4	66	5	9	8	201
Archaea;Crenarchaeota;environmental samples;-;-;	0	0	2	8	1	2	0	0	0	4	3	60	0	42	1	3	2	128
Archaea;Euryarchaeota;-;-;-;	37	67	161	340	83	89	37	28	478	543	441	1066	351	1593	245	566	577	6702
Archaea;Euryarchaeota;Aciduliprofundum;-;-;	7	9	15	68	19	24	10	6	94	87	70	93	52	136	57	105	76	928
Archaea;Euryarchaeota;Archaeoglobi;Archaeoglobales;Archaeoglobaceae;	1	5	6	29	10	12	5	9	25	30	25	281	10	427	15	21	25	936
Archaea;Euryarchaeota;Candidatus Micrarchaeum;-;-;	0	0	0	3	0	0	1	1	1	2	3	25	3	67	1	1	9	117
Archaea;Euryarchaeota;Candidatus Parvarchaeum;-;-;	0	0	0	4	2	0	0	0	3	6	10	113	4	310	2	5	19	478
Archaea;Euryarchaeota;Halobacteria;Halobacteriales;Halobacteriaceae;	22	16	26	132	45	53	24	26	165	188	146	440	120	535	82	190	172	2382
Archaea;Euryarchaeota;Marine Group II;environmental samples;-;	56	115	262	685	144	152	28	5	726	987	652	179	546	152	344	946	1064	7043
Archaea;Euryarchaeota;Marine Group III;environmental samples;-;	4	5	3	21	8	28	19	5	65	37	54	121	32	99	44	78	29	652
Archaea;Euryarchaeota;Methanobacteria;Methanobacteriales;-;	0	0	0	0	0	0	1	0	0	0	1	0	0	4	0	1	0	7
Archaea;Euryarchaeota;Methanobacteria;Methanobacteriales;Methanobacteriaceae;	4	4	7	30	10	10	3	4	35	41	27	150	32	270	20	38	38	723
Archaea;Euryarchaeota;Methanococci;Methanococcales;-;	3	4	5	9	9	9	1	3	12	29	14	110	11	201	18	14	16	468
Archaea;Euryarchaeota;Methanococci;Methanococcales;Methanocaldococcaceae;	1	0	1	21	1	1	0	4	9	15	9	40	7	79	7	10	16	221
Archaea;Euryarchaeota;Methanococci;Methanococcales;Methanococcaceae;	4	7	4	35	12	3	4	10	10	19	12	59	18	99	17	15	14	342
Archaea;Euryarchaeota;Methanomicrobia;-;-;	3	4	7	12	4	4	5	2	12	24	21	98	19	106	5	29	38	393
Archaea;Euryarchaeota;Methanomicrobia;Methanocellales;Methanocellaceae;	0	1	0	4	2	1	2	1	5	8	3	51	3	75	7	6	6	175
Archaea;Euryarchaeota;Methanomicrobia;Methanomicrobiales;-;	0	0	2	2	7	3	0	0	11	12	9	27	9	51	4	13	20	170
Archaea;Euryarchaeota;Methanomicrobia;Methanomicrobiales;Genera incertae sedis;	3	5	2	10	2	2	2	4	10	9	9	47	5	66	6	19	10	211
Archaea;Euryarchaeota;Methanomicrobia;Methanomicrobiales;Methanocorpusculaceae;	0	1	2	5	2	0	0	0	2	7	2	3	2	7	1	3	1	38
Archaea;Euryarchaeota;Methanomicrobia;Methanomicrobiales;Methanomicrobiaceae;	0	0	1	4	1	5	0	0	3	6	6	42	5	43	6	8	10	140
Archaea;Euryarchaeota;Methanomicrobia;Methanomicrobiales;Methanospirillaceae;	0	0	0	9	5	2	0	0	5	1	0	26	3	40	1	3	3	98
Archaea;Euryarchaeota;Methanomicrobia;Methanosarcinales;-;	0	1	6	1	1	1	0	0	1	6	5	19	3	39	0	11	13	107
Archaea;Euryarchaeota;Methanomicrobia;Methanosarcinales;Methanosaetaceae;	0	2	3	8	2	2	0	0	6	4	9	27	3	34	5	3	7	115
Archaea;Euryarchaeota;Methanomicrobia;Methanosarcinales;Methanosarcinaceae;	3	8	10	82	15	11	18	13	67	87	68	475	61	685	57	76	106	1842
Archaea;Euryarchaeota;Methanopyri;Methanopyrales;Methanopyraceae;	0	0	0	7	3	2	2	0	5	9	6	34	8	62	7	9	9	163
Archaea;Euryarchaeota;Thermococci;Thermococcales;Thermococcaceae;	4	13	21	63	14	11	6	4	71	55	62	285	65	462	31	83	73	1323
Archaea;Euryarchaeota;Thermoplasmata;Thermoplasmatales;-;	1	4	3	11	1	2	0	1	27	15	8	15	10	17	10	26	13	164
Archaea;Euryarchaeota;Thermoplasmata;Thermoplasmatales;Picrophilaceae;	0	1	1	5	1	0	2	1	1	2	2	8	1	4	1	1	2	33
Archaea;Euryarchaeota;Thermoplasmata;Thermoplasmatales;Thermoplasmataceae;	0	3	3	18	3	5	1	1	3	8	9	17	7	24	7	10	7	126
Archaea;Euryarchaeota;environmental samples;-;-;	1	0	1	6	1	2	0	0	9	7	5	35	5	45	4	9	7	137
Archaea;Korarchaeota;Candidatus Korarchaeum;-;-;	1	3	1	3	4	2	1	1	4	2	4	47	4	51	6	5	7	146
Archaea;Nanoarchaeota;Nanoarchaeum;-;-;	0	0	0	0	0	0	0	0	0	2	6	81	1	160	2	0	8	260
Archaea;Thaumarchaeota;-;-;-;	1	5	82	138	37	167	16	9	65	41	33	1104	26	773	21	52	40	2610
Archaea;Thaumarchaeota;Cenarchaeales;Cenarchaeaceae;Cenarchaeum;	1	0	9	26	10	17	5	2	20	8	8	74	15	46	7	10	18	276
Archaea;Thaumarchaeota;marine archaeal group 1;-;-;	0	3	40	76	33	120	12	2	28	3	2	404	4	207	7	18	15	974
Archaea;Thaumarchaeota;marine archaeal group 1;Nitrosopumilales;Nitrosopumilaceae;	0	5	101	174	45	277	69	10	51	14	10	463	14	270	27	79	120	1729
Archaea;Thaumarchaeota;marine archaeal group 1;environmental samples;-;	5	8	180	313	140	110	24	11	103	33	36	4391	44	2451	32	68	32	7981
Archaea;environmental samples;-;-;-;	172	311	721	1607	390	349	96	13	1584	2965	1693	561	1413	542	880	2591	3000	18888
Bacteria;-;-;-;-;	4875	12063	6542	50922	33783	24997	21026	27267	50687	67318	49146	96937	46914	97481	44587	62696	64651	761892
Bacteria;Acidobacteria;-;-;-;	1	9	7	39	20	7	17	23	72	65	43	564	52	524	39	60	77	1619
Bacteria;Acidobacteria;Acidobacteriales;Acidobacteriaceae;Acidobacterium;	4	5	3	39	11	19	9	17	44	42	37	134	32	147	31	38	54	666
Bacteria;Acidobacteria;Candidatus Chloracidobacterium;-;-;	0	0	1	2	2	0	1	0	5	2	0	11	2	14	2	0	2	44
Bacteria;Acidobacteria;Candidatus Koribacter;-;-;	1	6	5	45	13	10	14	6	33	38	21	381	23	334	24	41	42	1037
Bacteria;Acidobacteria;Solibacteres;Solibacterales;Solibacteraceae;	7	18	12	86	24	32	32	18	98	92	78	946	93	988	50	104	98	2776
Bacteria;Acidobacteria;environmental samples;-;-;	0	0	0	1	2	0	0	1	1	0	6	30	0	51	1	1	1	95
Bacteria;Actinobacteria;-;-;-;	25	113	66	743	339	421	150	207	949	1263	825	1395	1006	1388	817	1583	909	12199
Bacteria;Actinobacteria;Acidimicrobidae;Acidimicrobiales;Acidimicrobineae;	7	34	23	340	126	146	31	63	532	490	411	1317	506	1567	433	822	316	7164
Bacteria;Actinobacteria;Actinobacteridae;-;-;	1	10	4	74	32	35	15	18	87	110	79	114	91	131	88	125	81	1095
Bacteria;Actinobacteria;Actinobacteridae;Actinomycetales;-;	67	371	132	1327	620	624	317	405	2296	2034	1637	3740	1825	3819	1583	2608	1669	25074
Bacteria;Actinobacteria;Actinobacteridae;Actinomycetales;Actinomycineae;	1	4	3	25	24	10	7	4	21	32	15	41	25	57	23	40	40	372
Bacteria;Actinobacteria;Actinobacteridae;Actinomycetales;Catenulisporineae;	1	5	7	36	9	5	1	5	52	24	24	106	28	72	27	36	19	457
Bacteria;Actinobacteria;Actinobacteridae;Actinomycetales;Corynebacterineae;	18	55	34	369	131	146	101	106	475	402	347	933	449	1049	339	496	406	5856
Bacteria;Actinobacteria;Actinobacteridae;Actinomycetales;Frankineae;	19	69	30	332	138	123	57	71	550	395	346	1132	406	1164	341	565	371	6109
Bacteria;Actinobacteria;Actinobacteridae;Actinomycetales;Glycomycineae;	2	5	1	17	6	8	8	6	31	8	15	97	11	87	23	24	15	364
Bacteria;Actinobacteria;Actinobacteridae;Actinomycetales;Kineosporiineae;	0	2	1	13	2	6	2	1	15	17	6	25	13	32	11	23	8	177
Bacteria;Actinobacteria;Actinobacteridae;Actinomycetales;Micrococcineae;	7	34	11	138	49	71	33	39	192	121	97	305	157	369	150	288	330	2391
Bacteria;Actinobacteria;Actinobacteridae;Actinomycetales;Micromonosporineae;	0	14	6	82	23	12	4	18	84	56	38	153	58	182	55	85	70	940
Bacteria;Actinobacteria;Actinobacteridae;Actinomycetales;Propionibacterineae;	5	33	9	133	59	55	26	38	177	180	131	287	155	328	168	236	167	2187
Bacteria;Actinobacteria;Actinobacteridae;Actinomycetales;Pseudonocardineae;	1	8	5	68	18	20	7	9	83	64	64	172	78	228	65	101	71	1062
Bacteria;Actinobacteria;Actinobacteridae;Actinomycetales;Streptomycineae;	10	56	25	272	80	109	35	81	294	286	235	516	290	570	195	284	256	3594
Bacteria;Actinobacteria;Actinobacteridae;Actinomycetales;Streptosporangineae;	10	24	11	130	50	43	26	23	174	117	105	216	120	277	101	136	104	1667
Bacteria;Actinobacteria;Actinobacteridae;Bifidobacteriales;Bifidobacteriaceae;	0	3	5	23	8	5	6	7	12	18	12	28	7	29	7	27	14	211
Bacteria;Actinobacteria;Coriobacteridae;Coriobacteriales;Coriobacterineae;	4	8	6	63	20	20	7	19	59	47	29	112	41	136	51	85	58	765
Bacteria;Actinobacteria;Rubrobacteridae;-;-;	0	1	1	0	2	0	0	1	0	1	5	9	2	8	2	3	2	37
Bacteria;Actinobacteria;Rubrobacteridae;Rubrobacterales;Rubrobacterineae;	2	1	7	45	21	14	7	7	72	40	30	341	45	380	41	54	49	1156
Bacteria;Actinobacteria;Rubrobacteridae;Solirubrobacterales;Conexibacteraceae;	2	11	10	65	30	27	27	22	66	87	69	350	76	399	68	102	51	1462
Bacteria;Actinobacteria;environmental samples;-;-;	0	2	2	25	3	11	0	1	45	22	32	132	49	167	34	71	21	617
Bacteria;Aquificae;Aquificales;-;-;	3	8	3	31	22	8	15	17	40	46	31	130	37	168	29	51	35	674
Bacteria;Aquificae;Aquificales;Aquificaceae;-;	2	6	0	21	8	10	6	2	15	28	12	87	25	108	16	31	18	395
Bacteria;Aquificae;Aquificales;Aquificaceae;Aquifex;	0	0	0	9	0	2	3	2	8	6	6	14	7	8	7	5	5	82
Bacteria;Aquificae;Aquificales;Aquificaceae;Hydrogenivirga;	2	2	1	13	1	3	1	1	11	8	3	42	7	49	4	7	7	162
Bacteria;Aquificae;Aquificales;Aquificaceae;Hydrogenobacter;	0	2	0	9	4	4	0	4	2	7	3	12	7	17	4	5	7	87
Bacteria;Aquificae;Aquificales;Aquificaceae;Hydrogenobaculum;	1	0	0	11	1	1	1	3	2	8	6	9	3	14	3	6	3	72
Bacteria;Aquificae;Aquificales;Aquificaceae;Thermocrinis;	0	0	0	6	0	0	0	1	2	1	1	5	0	3	1	2	1	23
Bacteria;Aquificae;Aquificales;Hydrogenothermaceae;-;	1	5	2	8	8	3	4	9	12	18	18	24	23	27	11	24	14	211
Bacteria;Aquificae;Aquificales;Hydrogenothermaceae;Persephonella;	0	4	1	15	4	3	6	6	6	14	9	26	9	36	11	15	11	176
Bacteria;Aquificae;Aquificales;Hydrogenothermaceae;Sulfurihydrogenibium;	4	2	3	29	9	8	3	6	11	18	10	23	11	32	13	21	19	222
Bacteria;Bacteroidetes;-;-;-;	409	1533	2053	10944	8308	2412	2451	7836	5290	10491	5438	4192	4713	4326	8337	13187	29976	121896
Bacteria;Bacteroidetes;Bacteroidia;Bacteroidales;-;	12	37	49	263	144	58	53	114	185	263	173	426	172	428	199	295	921	3792
Bacteria;Bacteroidetes;Bacteroidia;Bacteroidales;Bacteroidaceae;	11	31	30	302	117	50	45	101	136	195	141	298	140	281	132	175	352	2537
Bacteria;Bacteroidetes;Bacteroidia;Bacteroidales;Candidatus Azobacteroides;	0	0	0	7	1	1	0	0	3	5	0	4	0	4	2	2	6	35
Bacteria;Bacteroidetes;Bacteroidia;Bacteroidales;Porphyromonadaceae;	4	7	5	44	16	4	7	13	20	28	15	74	16	58	18	18	77	424
Bacteria;Bacteroidetes;Bacteroidia;Bacteroidales;Prevotellaceae;	2	5	8	78	21	7	9	14	27	55	30	77	28	78	35	46	120	640
Bacteria;Bacteroidetes;Bacteroidia;Bacteroidales;Rikenellaceae;	1	5	4	33	20	6	10	12	18	19	23	60	19	98	23	28	111	490
Bacteria;Bacteroidetes;Candidatus Amoebophilus;-;-;	0	2	3	9	7	4	3	8	14	17	13	28	17	34	14	79	47	299
Bacteria;Bacteroidetes;Cytophagia;Cytophagales;-;	18	27	32	94	99	26	25	52	99	130	56	88	84	87	113	549	438	2017
Bacteria;Bacteroidetes;Cytophagia;Cytophagales;Cyclobacteriaceae;	20	33	29	270	171	59	54	108	175	211	109	387	168	451	213	850	846	4154
Bacteria;Bacteroidetes;Cytophagia;Cytophagales;Cytophagaceae;	48	129	143	815	468	197	137	268	575	845	507	1178	512	1074	637	1398	2574	11505
Bacteria;Bacteroidetes;Cytophagia;Cytophagales;Flammeovirgaceae;	1	5	1	8	15	1	3	19	11	19	7	5	6	7	2	20	50	180
Bacteria;Bacteroidetes;Flavobacteria;-;-;	211	744	778	9129	5503	1191	1645	5467	1888	5935	2384	582	2034	578	3388	4689	7477	53623
Bacteria;Bacteroidetes;Flavobacteria;Flavobacteriales;-;	73	373	463	2791	1866	376	376	1304	964	2106	963	888	955	1167	1738	2439	3863	22705
Bacteria;Bacteroidetes;Flavobacteria;Flavobacteriales;Blattabacteriaceae;	1	9	5	98	14	20	15	17	7	41	38	9	50	2	31	25	33	415
Bacteria;Bacteroidetes;Flavobacteria;Flavobacteriales;Candidatus Sulcia;	0	1	2	11	2	0	0	3	2	6	4	2	5	4	7	8	10	67
Bacteria;Bacteroidetes;Flavobacteria;Flavobacteriales;Flavobacteriaceae;	81	378	499	3600	2182	509	428	1405	1236	2166	1054	1248	1249	2618	1744	3065	5232	28694
Bacteria;Bacteroidetes;Sphingobacteria;Sphingobacteriales;-;	2	7	11	30	20	19	5	21	28	32	30	73	19	68	33	73	197	668
Bacteria;Bacteroidetes;Sphingobacteria;Sphingobacteriales;Chitinophagaceae;	3	12	31	115	82	21	14	36	54	100	72	92	39	121	94	141	435	1462
Bacteria;Bacteroidetes;Sphingobacteria;Sphingobacteriales;Rhodothermaceae;	18	64	45	329	207	78	153	250	570	418	300	2506	368	2427	245	391	427	8796
Bacteria;Bacteroidetes;Sphingobacteria;Sphingobacteriales;Sphingobacteriaceae;	12	40	52	304	201	56	30	78	129	242	160	271	100	272	178	312	765	3202
Bacteria;Bacteroidetes;environmental samples;-;-;	4	23	29	192	107	30	19	57	45	117	67	71	61	80	122	254	225	1503
Bacteria;Candidatus Poribacteria;-;-;-;	5	7	7	34	17	9	14	13	43	31	17	487	33	445	17	24	59	1262
Bacteria;Candidatus Poribacteria;environmental samples;-;-;	2	0	0	3	1	4	1	0	5	5	4	24	2	17	0	2	2	72
Bacteria;Chlamydiae;Chlamydiales;-;-;	4	11	5	22	15	9	12	58	92	42	43	135	39	164	41	56	76	824
Bacteria;Chlamydiae;Chlamydiales;Chlamydiaceae;-;	0	0	0	2	2	0	2	7	9	5	7	19	2	31	5	4	6	101
Bacteria;Chlamydiae;Chlamydiales;Chlamydiaceae;Chlamydia;	0	0	0	0	0	1	0	1	0	1	0	4	0	2	0	0	4	13
Bacteria;Chlamydiae;Chlamydiales;Chlamydiaceae;Chlamydophila;	0	1	0	4	2	1	1	2	0	1	1	2	3	2	0	1	2	23
Bacteria;Chlamydiae;Chlamydiales;Parachlamydiaceae;-;	0	0	0	1	2	0	1	10	18	4	6	24	1	21	4	5	10	107
Bacteria;Chlamydiae;Chlamydiales;Parachlamydiaceae;Candidatus Protochlamydia;	2	4	1	18	7	5	4	3	13	3	9	13	4	21	9	9	16	141
Bacteria;Chlamydiae;Chlamydiales;Parachlamydiaceae;Parachlamydia;	5	13	2	39	10	3	1	9	32	33	21	44	51	39	29	20	31	382
Bacteria;Chlamydiae;Chlamydiales;Waddliaceae;Waddlia;	3	4	1	36	19	11	9	19	49	43	34	56	39	64	37	25	42	491
Bacteria;Chlorobi;Chlorobia;Chlorobiales;Chlorobiaceae;	30	70	66	398	149	115	140	202	606	575	402	3480	466	3305	318	541	442	11305
Bacteria;Chloroflexi;-;-;-;	5	15	9	58	38	41	16	21	113	118	79	971	92	919	74	115	95	2779
Bacteria;Chloroflexi;Chloroflexales;Chloroflexaceae;-;	0	5	2	8	6	11	4	11	39	27	24	231	46	221	18	31	20	704
Bacteria;Chloroflexi;Chloroflexales;Chloroflexaceae;Chloroflexus;	1	8	2	40	5	21	11	8	41	44	38	176	37	185	34	47	56	754
Bacteria;Chloroflexi;Chloroflexales;Chloroflexaceae;Roseiflexus;	2	6	4	25	11	5	15	14	61	42	33	362	61	387	34	29	38	1129
Bacteria;Chloroflexi;Dehalococcoidetes;-;-;	0	1	4	6	0	12	8	4	25	11	12	906	3	725	8	8	8	1741
Bacteria;Chloroflexi;Dehalococcoidetes;Dehalococcoides;-;	1	2	4	13	4	8	1	3	8	12	7	829	15	726	4	12	8	1657
Bacteria;Chloroflexi;Dehalococcoidetes;Dehalogenimonas;-;	0	1	0	6	0	1	3	1	10	1	0	426	7	382	5	8	2	853
Bacteria;Chloroflexi;Herpetosiphonales;Herpetosiphonaceae;Herpetosiphon;	4	12	10	85	23	19	12	18	72	89	92	166	90	188	66	82	90	1118
Bacteria;Chloroflexi;Ktedonobacteria;Ktedonobacterales;Ktedonobacteraceae;	7	12	4	60	30	31	23	16	94	83	48	452	96	499	54	89	60	1658
Bacteria;Chloroflexi;Sphaerobacteridae;Sphaerobacterales;Sphaerobacterineae;	1	3	5	42	14	14	12	6	55	38	34	419	47	378	33	47	38	1186
Bacteria;Chloroflexi;Thermomicrobiales;Thermomicrobiaceae;Thermomicrobium;	3	1	5	38	8	19	14	10	56	33	37	208	47	169	31	47	41	767
Bacteria;Chloroflexi;environmental samples;-;-;	0	0	0	0	0	0	0	0	0	0	0	9	0	6	0	0	1	16
Bacteria;Cyanobacteria;-;-;-;	595	624	94	2668	740	966	363	352	9500	2485	5045	1003	4078	1084	2950	5847	2885	41279
Bacteria;Cyanobacteria;Acaryochloris;-;-;	4	3	5	33	22	9	9	13	33	29	29	80	37	119	19	40	64	548
Bacteria;Cyanobacteria;Chroococcales;-;-;	11	31	9	125	66	41	24	23	359	227	232	116	276	117	121	366	133	2277
Bacteria;Cyanobacteria;Chroococcales;Crocosphaera;-;	0	4	0	19	6	4	0	2	14	10	7	53	18	59	6	11	12	225
Bacteria;Cyanobacteria;Chroococcales;Cyanobium;-;	5	5	2	25	10	5	11	3	56	26	31	9	33	16	16	68	21	342
Bacteria;Cyanobacteria;Chroococcales;Cyanothece;-;	1	11	11	87	21	11	20	24	60	77	48	207	54	232	48	55	62	1029
Bacteria;Cyanobacteria;Chroococcales;Microcystis;-;	0	1	2	19	7	4	5	1	18	15	13	29	11	41	11	13	12	202
Bacteria;Cyanobacteria;Chroococcales;Synechococcus;-;	615	773	331	8435	4787	3129	1584	1221	9360	22081	15051	235	31092	331	7148	48657	8816	163646
Bacteria;Cyanobacteria;Chroococcales;Synechococcus;environmental samples;	0	3	1	13	14	16	5	6	24	17	25	0	42	1	6	45	3	221
Bacteria;Cyanobacteria;Chroococcales;Synechocystis;-;	0	2	2	11	4	4	3	1	9	13	10	18	8	17	8	10	6	126
Bacteria;Cyanobacteria;Chroococcales;Thermosynechococcus;-;	0	0	0	4	1	1	0	1	6	4	5	14	3	13	3	6	4	65
Bacteria;Cyanobacteria;Gloeobacteria;Gloeobacterales;Gloeobacter;	1	0	6	12	4	7	3	5	17	10	8	112	7	114	8	11	25	350
Bacteria;Cyanobacteria;Nostocales;-;-;	0	0	0	0	0	1	0	0	0	2	0	0	0	0	1	0	0	4
Bacteria;Cyanobacteria;Nostocales;Nostocaceae;-;	4	3	2	18	5	7	3	3	22	24	12	57	34	61	11	26	15	307
Bacteria;Cyanobacteria;Nostocales;Nostocaceae;Anabaena;	3	15	2	48	11	19	2	9	55	52	51	12	63	9	58	79	11	499
Bacteria;Cyanobacteria;Nostocales;Nostocaceae;Aphanizomenon;	0	0	0	1	0	0	0	0	0	0	0	1	1	0	0	0	2	5
Bacteria;Cyanobacteria;Nostocales;Nostocaceae;Cylindrospermopsis;	1	4	1	15	2	10	4	3	12	10	13	17	15	13	13	12	11	156
Bacteria;Cyanobacteria;Nostocales;Nostocaceae;Nodularia;	0	1	0	7	7	5	3	2	6	5	9	20	6	21	6	13	3	114
Bacteria;Cyanobacteria;Nostocales;Nostocaceae;Nostoc;	4	12	3	46	18	10	6	4	35	41	26	116	67	123	30	30	21	592
Bacteria;Cyanobacteria;Nostocales;Nostocaceae;Raphidiopsis;	2	0	1	15	1	6	7	6	13	14	7	25	8	42	9	12	8	176
Bacteria;Cyanobacteria;Oscillatoriales;-;-;	1	4	1	10	9	0	6	9	30	29	18	69	28	84	20	20	13	351
Bacteria;Cyanobacteria;Oscillatoriales;Arthrospira;-;	1	5	1	15	2	1	3	2	20	12	10	20	10	20	5	6	5	138
Bacteria;Cyanobacteria;Oscillatoriales;Arthrospira;Arthrospira maxima;	0	0	0	8	1	0	0	1	6	3	4	10	6	7	3	2	2	53
Bacteria;Cyanobacteria;Oscillatoriales;Arthrospira;Arthrospira platensis;	0	3	1	12	5	3	2	4	12	7	7	6	7	14	3	10	6	102
Bacteria;Cyanobacteria;Oscillatoriales;Lyngbya;-;	1	10	1	40	13	9	9	12	45	35	17	49	25	67	27	52	29	441
Bacteria;Cyanobacteria;Oscillatoriales;Microcoleus;-;	2	2	3	47	9	26	9	24	30	34	24	73	34	86	24	27	34	488
Bacteria;Cyanobacteria;Oscillatoriales;Planktothrix;-;	0	0	0	0	0	0	0	0	0	0	0	1	0	0	0	2	3	6
Bacteria;Cyanobacteria;Oscillatoriales;Trichodesmium;-;	2	4	2	34	10	9	8	10	29	34	24	45	23	45	28	24	21	352
Bacteria;Cyanobacteria;Prochlorales;-;-;	0	0	0	1	0	1	0	0	4	0	0	1	2	0	1	1	1	12
Bacteria;Cyanobacteria;Prochlorales;Prochlorococcaceae;Prochlorococcus;	8971	8698	598	33941	4804	7590	2021	2130	136991	4269	48132	294	28291	401	41198	43050	29805	401184
Bacteria;Cyanobacteria;Prochlorales;environmental samples;-;	0	0	0	1	0	0	1	0	0	0	0	0	0	0	0	1	2	5
Bacteria;Cyanobacteria;environmental samples;-;-;	2	6	0	27	3	0	0	0	40	27	19	0	29	0	30	21	5	209
Bacteria;Deferribacteres;Deferribacterales;Deferribacteraceae;-;	0	3	4	18	4	4	4	3	19	30	14	130	12	130	9	19	16	419
Bacteria;Deferribacteres;Deferribacterales;Deferribacteraceae;Deferribacter;	5	5	5	39	13	19	12	14	33	58	38	128	35	124	36	36	31	631
Bacteria;Deferribacteres;Deferribacterales;Deferribacteraceae;Denitrovibrio;	1	6	2	30	14	8	10	13	30	24	14	88	25	85	16	20	22	408
Bacteria;Deferribacteres;Deferribacterales;Deferribacteraceae;Flexistipes;	0	0	0	0	0	0	0	0	0	0	0	1	0	7	0	0	0	8
Bacteria;Deinococcus-Thermus;Deinococci;-;-;	1	4	2	17	11	4	6	4	44	36	18	71	32	56	16	47	37	406
Bacteria;Deinococcus-Thermus;Deinococci;Deinococcales;-;	0	0	0	1	0	1	1	2	1	2	0	6	4	9	0	3	1	31
Bacteria;Deinococcus-Thermus;Deinococci;Deinococcales;Deinococcaceae;	2	6	4	35	19	23	10	11	62	45	44	68	53	67	25	66	42	582
Bacteria;Deinococcus-Thermus;Deinococci;Deinococcales;Trueperaceae;	4	5	4	37	14	18	12	12	45	45	31	145	45	144	39	56	55	711
Bacteria;Deinococcus-Thermus;Deinococci;Thermales;Thermaceae;	4	23	10	75	35	33	21	29	68	83	38	254	53	248	56	71	77	1178
Bacteria;Dictyoglomi;Dictyoglomales;Dictyoglomaceae;Dictyoglomus;	3	3	1	35	26	12	7	11	36	55	41	115	23	128	20	31	33	580
Bacteria;Elusimicrobia;-;-;-;	0	0	0	0	0	0	1	0	0	0	1	2	0	2	2	1	1	10
Bacteria;Elusimicrobia;environmental samples;-;-;	2	2	1	9	3	3	4	3	6	10	9	30	10	51	10	12	3	168
Bacteria;Fibrobacteres;Fibrobacterales;Fibrobacteraceae;Fibrobacter;	2	0	2	33	14	6	5	14	26	37	27	137	20	150	24	24	40	561
Bacteria;Firmicutes;-;-;-;	27	78	56	417	235	187	131	185	567	529	450	1416	481	1488	352	602	452	7653
Bacteria;Firmicutes;Bacillales;-;-;	8	15	10	76	44	44	29	45	105	104	88	408	90	399	88	119	136	1808
Bacteria;Firmicutes;Bacillales;Alicyclobacillaceae;-;	1	1	1	9	4	4	2	4	11	12	6	88	10	86	6	6	5	256
Bacteria;Firmicutes;Bacillales;Alicyclobacillaceae;Alicyclobacillus;	0	0	0	15	4	2	1	3	8	12	15	41	11	32	6	6	7	163
Bacteria;Firmicutes;Bacillales;Bacillaceae;-;	5	7	0	39	20	11	12	18	45	38	29	125	38	128	29	39	39	622
Bacteria;Firmicutes;Bacillales;Bacillaceae;Anoxybacillus;	0	0	1	6	0	0	0	0	0	2	0	2	0	2	2	1	2	18
Bacteria;Firmicutes;Bacillales;Bacillaceae;Bacillus;	8	28	19	185	68	61	35	55	115	163	114	353	116	308	97	115	147	1987
Bacteria;Firmicutes;Bacillales;Bacillaceae;Geobacillus;	2	5	5	51	20	13	13	10	47	21	18	84	31	95	24	51	24	514
Bacteria;Firmicutes;Bacillales;Bacillaceae;Lysinibacillus;	0	1	0	5	0	2	0	0	2	3	2	4	1	5	1	3	1	30
Bacteria;Firmicutes;Bacillales;Bacillaceae;Oceanobacillus;	0	1	0	6	7	9	8	8	7	11	6	8	5	12	5	5	8	106
Bacteria;Firmicutes;Bacillales;Bacillales Family XI. Incertae Sedis;Gemella;	1	0	0	0	1	1	1	1	0	2	0	0	2	0	1	2	1	13
Bacteria;Firmicutes;Bacillales;Bacillales Family XII. Incertae Sedis;Exiguobacterium;	1	0	2	22	10	7	5	4	17	28	16	11	14	18	18	24	20	217
Bacteria;Firmicutes;Bacillales;Listeriaceae;Listeria;	0	1	0	14	5	2	1	3	10	7	10	13	8	9	6	7	8	104
Bacteria;Firmicutes;Bacillales;Macrococcus;-;	0	0	0	5	2	0	1	0	3	2	2	0	0	1	2	1	5	24
Bacteria;Firmicutes;Bacillales;Paenibacillaceae;-;	0	0	0	0	0	0	1	0	0	0	0	3	0	3	1	0	1	9
Bacteria;Firmicutes;Bacillales;Paenibacillaceae;Aneurinibacillus group;	0	0	0	0	0	0	1	0	0	2	0	2	0	6	0	0	0	11
Bacteria;Firmicutes;Bacillales;Paenibacillaceae;Brevibacillus;	0	1	3	10	1	4	5	4	9	9	11	38	11	40	6	12	5	169
Bacteria;Firmicutes;Bacillales;Paenibacillaceae;Paenibacillus;	2	4	1	32	12	6	8	6	30	34	20	133	25	113	22	29	34	511
Bacteria;Firmicutes;Bacillales;Staphylococcus;-;	2	2	1	26	9	5	8	8	31	21	18	27	16	26	17	21	11	249
Bacteria;Firmicutes;Clostridia;-;-;	13	23	18	108	54	50	30	40	159	166	135	788	137	844	90	168	110	2933
Bacteria;Firmicutes;Clostridia;Clostridiales;-;	19	35	19	214	92	80	52	79	254	242	174	642	186	712	166	237	183	3386
Bacteria;Firmicutes;Clostridia;Clostridiales;Anaerocellum group;	0	2	0	13	1	0	4	1	2	2	0	3	1	6	3	0	3	41
Bacteria;Firmicutes;Clostridia;Clostridiales;Blautia;	0	0	0	9	2	0	1	0	15	14	10	20	3	17	5	4	2	102
Bacteria;Firmicutes;Clostridia;Clostridiales;Clostridiaceae;	14	35	31	342	112	70	57	95	213	317	228	740	193	931	181	270	228	4057
Bacteria;Firmicutes;Clostridia;Clostridiales;Clostridiales Family XI. Incertae Sedis;	1	5	2	56	22	15	13	21	29	52	32	33	38	49	27	42	37	474
Bacteria;Firmicutes;Clostridia;Clostridiales;Clostridiales Family XVIII. Incertae Sedis;	0	4	4	15	5	4	2	2	21	18	13	104	14	134	17	21	17	395
Bacteria;Firmicutes;Clostridia;Clostridiales;Eubacteriaceae;	2	1	1	45	8	7	3	3	16	19	15	22	16	22	14	19	15	228
Bacteria;Firmicutes;Clostridia;Clostridiales;Heliobacteriaceae;	0	4	2	15	15	1	6	7	32	22	17	78	22	73	16	21	30	361
Bacteria;Firmicutes;Clostridia;Clostridiales;Lachnospiraceae;	4	16	6	66	24	14	11	10	93	61	57	76	61	97	39	81	50	766
Bacteria;Firmicutes;Clostridia;Clostridiales;Peptococcaceae;	1	7	4	68	22	11	10	18	53	44	43	476	53	600	44	55	43	1552
Bacteria;Firmicutes;Clostridia;Clostridiales;Peptostreptococcaceae;	0	1	0	13	3	2	0	1	4	10	8	11	4	9	3	8	7	84
Bacteria;Firmicutes;Clostridia;Clostridiales;Ruminococcaceae;	6	5	3	57	23	19	13	12	77	39	38	82	47	121	26	42	45	655
Bacteria;Firmicutes;Clostridia;Clostridiales;Syntrophomonadaceae;	1	5	4	36	11	6	2	6	35	37	25	213	25	266	22	36	22	752
Bacteria;Firmicutes;Clostridia;Clostridiales;Veillonellaceae;	3	7	9	54	22	17	11	27	35	48	33	219	46	246	32	23	25	857
Bacteria;Firmicutes;Clostridia;Halanaerobiales;Halanaerobiaceae;	1	3	4	32	9	9	8	13	25	28	16	169	23	119	21	35	26	541
Bacteria;Firmicutes;Clostridia;Natranaerobiales;Natranaerobiaceae;	0	1	1	10	2	1	4	6	14	20	6	52	13	60	9	10	4	213
Bacteria;Firmicutes;Clostridia;Thermoanaerobacterales;-;	0	4	1	18	3	5	0	4	9	19	8	39	13	52	16	20	12	223
Bacteria;Firmicutes;Clostridia;Thermoanaerobacterales;Thermoanaerobacteraceae;	9	20	10	73	44	31	17	27	80	65	50	338	53	406	50	80	48	1401
Bacteria;Firmicutes;Clostridia;Thermoanaerobacterales;Thermoanaerobacterales Family III. Incertae Sedis;	0	0	0	25	1	1	2	1	0	10	8	23	5	29	4	10	1	120
Bacteria;Firmicutes;Clostridia;Thermoanaerobacterales;Thermodesulfobiaceae;	0	0	0	5	0	2	0	2	1	4	3	14	2	16	2	7	3	61
Bacteria;Firmicutes;Erysipelotrichi;Erysipelotrichales;Erysipelotrichaceae;	2	7	1	29	7	5	4	12	19	23	26	41	22	40	23	31	26	318
Bacteria;Firmicutes;Lactobacillales;-;-;	3	6	6	27	18	18	5	3	28	26	26	25	22	32	25	30	46	346
Bacteria;Firmicutes;Lactobacillales;Aerococcaceae;Abiotrophia;	0	1	0	4	1	1	1	0	3	2	2	5	2	9	1	0	5	37
Bacteria;Firmicutes;Lactobacillales;Aerococcaceae;Aerococcus;	0	0	0	2	1	0	1	2	1	2	2	4	0	2	2	1	1	21
Bacteria;Firmicutes;Lactobacillales;Carnobacteriaceae;Carnobacterium;	1	0	0	2	0	11	0	5	1	1	0	1	0	0	0	0	0	22
Bacteria;Firmicutes;Lactobacillales;Carnobacteriaceae;Granulicatella;	1	0	0	3	1	0	0	1	0	1	2	4	2	3	0	4	4	26
Bacteria;Firmicutes;Lactobacillales;Enterococcaceae;Enterococcus;	0	2	1	11	5	7	2	5	5	13	4	22	6	6	0	8	8	105
Bacteria;Firmicutes;Lactobacillales;Lactobacillaceae;-;	1	2	1	3	0	3	0	1	1	1	3	5	1	1	2	2	1	28
Bacteria;Firmicutes;Lactobacillales;Lactobacillaceae;Lactobacillus;	5	11	11	71	26	21	20	24	48	39	39	58	42	62	38	45	63	623
Bacteria;Firmicutes;Lactobacillales;Lactobacillaceae;Pediococcus;	0	1	0	4	0	1	0	0	0	0	0	0	0	2	1	0	3	12
Bacteria;Firmicutes;Lactobacillales;Leuconostoc;-;	0	0	0	2	1	1	1	1	0	0	2	5	0	3	1	2	14	33
Bacteria;Firmicutes;Lactobacillales;Oenococcus;-;	0	1	0	2	0	0	0	0	2	3	0	1	0	0	2	1	1	13
Bacteria;Firmicutes;Lactobacillales;Streptococcaceae;-;	1	0	0	4	1	0	0	0	2	0	2	4	0	2	1	6	1	24
Bacteria;Firmicutes;Lactobacillales;Streptococcaceae;Lactococcus;	0	1	0	8	1	2	2	0	2	3	4	2	1	0	7	2	1	36
Bacteria;Firmicutes;Lactobacillales;Streptococcaceae;Streptococcus;	4	9	6	40	11	10	5	6	24	36	29	26	27	38	21	33	30	355
Bacteria;Firmicutes;Lactobacillales;Weissella;-;	0	0	1	1	1	0	0	0	0	2	0	1	0	0	0	1	0	7
Bacteria;Fusobacteria;Fusobacteriales;Fusobacteriaceae;-;	1	3	1	18	12	5	6	18	19	35	33	50	20	50	32	44	37	384
Bacteria;Fusobacteria;Fusobacteriales;Fusobacteriaceae;Fusobacterium;	4	10	2	63	16	15	13	24	37	64	42	79	41	95	48	41	49	643
Bacteria;Fusobacteria;Fusobacteriales;Fusobacteriaceae;Leptotrichia;	6	2	4	51	36	3	2	15	26	39	22	17	23	30	40	34	51	401
Bacteria;Fusobacteria;Fusobacteriales;Fusobacteriaceae;Sebaldella;	1	1	0	11	7	3	1	6	12	18	13	11	4	24	11	19	14	156
Bacteria;Fusobacteria;Fusobacteriales;Fusobacteriaceae;Streptobacillus;	0	2	0	3	1	0	1	1	1	1	2	1	1	2	4	2	1	23
Bacteria;Gemmatimonadetes;Gemmatimonadales;Gemmatimonadaceae;Gemmatimonas;	6	6	10	58	21	33	25	8	109	69	62	622	60	559	48	87	77	1860
Bacteria;Lentisphaerae;-;-;-;	0	0	1	3	2	1	1	3	2	5	5	13	3	14	2	6	5	66
Bacteria;Lentisphaerae;Lentisphaerales;Lentisphaeraceae;Lentisphaera;	52	132	143	544	264	179	165	225	406	625	664	304	787	329	285	546	359	6009
Bacteria;Lentisphaerae;Victivallales;Victivallaceae;Victivallis;	6	9	7	58	18	17	17	30	76	71	59	210	72	231	41	57	63	1042
Bacteria;Nitrospirae;Nitrospirales;Nitrospiraceae;-;	0	0	1	1	0	0	0	0	0	0	1	1	0	5	0	0	0	9
Bacteria;Nitrospirae;Nitrospirales;Nitrospiraceae;Candidatus Magnetobacterium;	0	0	0	0	0	0	0	0	0	0	0	4	0	2	0	0	0	6
Bacteria;Nitrospirae;Nitrospirales;Nitrospiraceae;Leptospirillum;	1	5	1	31	6	7	5	3	17	27	24	208	24	160	16	18	15	568
Bacteria;Nitrospirae;Nitrospirales;Nitrospiraceae;Nitrospira;	0	0	0	1	0	0	0	0	2	0	4	9	0	8	0	1	1	26
Bacteria;Nitrospirae;Nitrospirales;Nitrospiraceae;Thermodesulfovibrio;	4	2	3	36	10	10	12	12	26	26	20	169	32	187	29	29	25	632
Bacteria;Planctomycetes;Planctomycetacia;Planctomycetales;-;	0	2	3	22	6	27	8	2	14	18	31	328	30	529	18	15	23	1076
Bacteria;Planctomycetes;Planctomycetacia;Planctomycetales;Candidatus Kuenenia;	4	4	4	46	22	18	15	19	61	49	41	13565	50	20847	50	69	68	34932
Bacteria;Planctomycetes;Planctomycetacia;Planctomycetales;Planctomycetaceae;	65	191	221	2443	726	1128	602	249	1262	1316	1638	2762	2157	3673	1047	2985	1251	23716
Bacteria;Planctomycetes;Planctomycetacia;Planctomycetales;environmental samples;	0	1	0	11	0	7	3	5	9	9	10	18	8	13	10	14	8	126
Bacteria;Proteobacteria;-;-;-;	2179	4913	2515	17942	13412	9864	8532	9622	18369	21818	15416	24563	16685	26771	15887	19196	22553	250237
Bacteria;Proteobacteria;Alphaproteobacteria;-;-;	1729	4203	1510	13879	11274	7011	7285	6833	15853	17221	13121	13959	14140	17916	15744	16119	18306	196103
Bacteria;Proteobacteria;Alphaproteobacteria;Caulobacterales;Caulobacteraceae;	32	56	46	337	192	97	83	100	259	213	179	298	213	420	255	413	1389	4582
Bacteria;Proteobacteria;Alphaproteobacteria;Micavibrio;-;	0	0	0	1	3	0	0	1	0	0	1	0	1	3	0	1	4	15
Bacteria;Proteobacteria;Alphaproteobacteria;Parvularculales;Parvularculaceae;	6	9	8	63	35	16	15	13	47	56	36	51	34	90	55	78	119	731
Bacteria;Proteobacteria;Alphaproteobacteria;Rhizobiales;-;	74	177	69	498	441	261	308	311	678	729	482	969	605	1197	537	673	804	8813
Bacteria;Proteobacteria;Alphaproteobacteria;Rhizobiales;Aurantimonadaceae;	15	21	8	99	75	34	45	51	88	87	61	110	80	129	87	104	134	1228
Bacteria;Proteobacteria;Alphaproteobacteria;Rhizobiales;Bartonellaceae;	2	5	1	39	13	10	7	5	37	18	13	12	10	19	21	19	27	258
Bacteria;Proteobacteria;Alphaproteobacteria;Rhizobiales;Beijerinckiaceae;	2	7	1	34	23	6	9	9	26	37	24	44	32	67	27	36	47	431
Bacteria;Proteobacteria;Alphaproteobacteria;Rhizobiales;Bradyrhizobiaceae;	57	156	52	533	324	251	217	214	653	503	435	1143	431	1430	462	481	625	7967
Bacteria;Proteobacteria;Alphaproteobacteria;Rhizobiales;Brucellaceae;	8	17	8	126	72	44	40	43	117	96	64	75	100	91	76	111	143	1231
Bacteria;Proteobacteria;Alphaproteobacteria;Rhizobiales;Hyphomicrobiaceae;	5	23	7	117	57	27	29	36	73	75	57	138	67	185	65	81	95	1137
Bacteria;Proteobacteria;Alphaproteobacteria;Rhizobiales;Methylobacteriaceae;	13	55	17	242	104	85	64	78	222	217	166	321	196	425	160	176	245	2786
Bacteria;Proteobacteria;Alphaproteobacteria;Rhizobiales;Methylocystaceae;	1	2	1	27	13	7	3	7	20	10	11	22	13	38	13	13	26	227
Bacteria;Proteobacteria;Alphaproteobacteria;Rhizobiales;Phyllobacteriaceae;	79	193	119	735	501	302	240	305	709	775	584	800	708	992	610	688	916	9256
Bacteria;Proteobacteria;Alphaproteobacteria;Rhizobiales;Rhizobiaceae;	50	97	33	481	219	172	127	143	339	371	281	530	375	705	346	398	716	5383
Bacteria;Proteobacteria;Alphaproteobacteria;Rhizobiales;Xanthobacteraceae;	19	44	28	277	112	82	63	61	198	150	119	237	161	284	133	146	186	2300
Bacteria;Proteobacteria;Alphaproteobacteria;Rhodobacterales;-;	552	1818	1752	11652	5901	2557	2128	1830	6728	11453	8060	1768	11914	2154	9894	10075	16903	107139
Bacteria;Proteobacteria;Alphaproteobacteria;Rhodobacterales;Hyphomonadaceae;	82	183	154	850	762	212	151	322	595	375	305	375	411	529	400	1285	2096	9087
Bacteria;Proteobacteria;Alphaproteobacteria;Rhodobacterales;Rhodobacteraceae;	476	1276	868	7070	4134	1990	1716	1418	4589	6742	4995	2910	7063	3539	6652	6682	11528	73648
Bacteria;Proteobacteria;Alphaproteobacteria;Rhodospirillales;-;	10	17	3	63	74	38	45	32	98	57	41	165	47	255	61	83	91	1180
Bacteria;Proteobacteria;Alphaproteobacteria;Rhodospirillales;Acetobacteraceae;	31	68	33	330	169	204	83	160	377	387	228	375	353	518	252	297	326	4191
Bacteria;Proteobacteria;Alphaproteobacteria;Rhodospirillales;Rhodospirillaceae;	131	288	78	887	770	416	395	356	1701	696	646	3442	876	5001	877	1162	1274	18996
Bacteria;Proteobacteria;Alphaproteobacteria;Rickettsiales;-;	11	28	7	125	54	50	41	70	49	128	95	98	47	103	151	120	103	1280
Bacteria;Proteobacteria;Alphaproteobacteria;Rickettsiales;Anaplasmataceae;	7	14	3	52	30	17	22	22	30	38	17	17	10	32	49	35	34	429
Bacteria;Proteobacteria;Alphaproteobacteria;Rickettsiales;Rickettsiaceae;	14	43	13	180	79	59	50	71	101	175	91	64	81	98	137	158	122	1536
Bacteria;Proteobacteria;Alphaproteobacteria;Rickettsiales;SAR11 cluster;	6920	16122	4650	110914	46363	26803	30577	40132	37584	86515	58979	24226	35019	29052	67981	68177	54742	744756
Bacteria;Proteobacteria;Alphaproteobacteria;SAR116 cluster;-;	16	33	17	62	91	50	50	62	108	200	155	3	219	8	115	153	234	1576
Bacteria;Proteobacteria;Alphaproteobacteria;SAR116 cluster;Candidatus Puniceispirillum;	836	1700	835	4103	4846	2242	2937	2554	5309	8896	6806	503	9953	503	5745	6457	10645	74870
Bacteria;Proteobacteria;Alphaproteobacteria;SAR116 cluster;environmental samples;	13	40	10	77	90	51	52	55	155	233	162	11	217	35	128	85	116	1530
Bacteria;Proteobacteria;Alphaproteobacteria;Sphingomonadales;-;	10	23	16	81	88	53	28	70	153	70	81	252	139	322	155	224	349	2114
Bacteria;Proteobacteria;Alphaproteobacteria;Sphingomonadales;Erythrobacteraceae;	9	64	39	300	260	104	54	220	629	233	270	1302	622	1726	771	1176	1372	9151
Bacteria;Proteobacteria;Alphaproteobacteria;Sphingomonadales;Sphingomonadaceae;	30	79	46	335	195	120	104	143	353	334	230	440	357	598	375	546	914	5199
Bacteria;Proteobacteria;Alphaproteobacteria;environmental samples;-;	3	27	3	51	34	36	26	37	79	32	36	11	26	10	28	34	36	509
Bacteria;Proteobacteria;Betaproteobacteria;-;-;	41	107	75	601	339	212	205	236	398	1229	433	931	461	1104	394	432	895	8093
Bacteria;Proteobacteria;Betaproteobacteria;Burkholderiales;-;	15	48	38	212	169	77	115	112	273	305	218	406	311	460	221	235	396	3611
Bacteria;Proteobacteria;Betaproteobacteria;Burkholderiales;Alcaligenaceae;	9	20	7	88	66	25	39	29	128	84	68	204	87	265	83	91	127	1420
Bacteria;Proteobacteria;Betaproteobacteria;Burkholderiales;Burkholderiaceae;	50	106	43	553	271	178	154	155	519	691	352	924	647	1374	379	452	1026	7874
Bacteria;Proteobacteria;Betaproteobacteria;Burkholderiales;Comamonadaceae;	24	86	37	326	180	107	90	116	290	292	230	482	339	567	225	254	409	4054
Bacteria;Proteobacteria;Betaproteobacteria;Burkholderiales;Leptothrix;	0	3	4	37	11	14	7	4	20	38	16	35	36	35	19	32	28	339
Bacteria;Proteobacteria;Betaproteobacteria;Burkholderiales;Methylibium;	2	6	2	30	16	17	11	8	25	26	21	66	38	83	18	29	38	436
Bacteria;Proteobacteria;Betaproteobacteria;Burkholderiales;Oxalobacteraceae;	1	9	7	56	29	15	26	22	36	38	33	81	49	75	41	43	352	913
Bacteria;Proteobacteria;Betaproteobacteria;Burkholderiales;Rubrivivax;	0	0	0	1	0	0	0	0	1	2	0	8	1	6	1	1	1	22
Bacteria;Proteobacteria;Betaproteobacteria;Burkholderiales;Thiomonas;	0	3	2	15	1	4	3	6	5	13	9	20	9	30	6	9	12	147
Bacteria;Proteobacteria;Betaproteobacteria;Candidatus Accumulibacter;-;	1	4	1	15	10	10	6	12	22	19	24	92	22	112	14	18	38	420
Bacteria;Proteobacteria;Betaproteobacteria;Gallionellales;Gallionellaceae;	4	10	3	41	15	8	16	7	34	27	22	124	39	135	20	25	32	562
Bacteria;Proteobacteria;Betaproteobacteria;Hydrogenophilales;Hydrogenophilaceae;	0	4	1	25	9	9	7	7	17	6	17	55	10	78	13	20	19	297
Bacteria;Proteobacteria;Betaproteobacteria;Methylophilales;Methylophilaceae;	4	13	5	117	30	27	7	22	45	111	30	94	47	131	40	50	82	855
Bacteria;Proteobacteria;Betaproteobacteria;Neisseriales;Neisseriaceae;	7	9	10	118	59	35	25	33	63	76	48	140	82	161	54	71	113	1104
Bacteria;Proteobacteria;Betaproteobacteria;Nitrosomonadales;Nitrosomonadaceae;	5	11	12	79	38	25	19	26	40	41	22	186	51	235	34	42	72	938
Bacteria;Proteobacteria;Betaproteobacteria;Rhodocyclales;Rhodocyclaceae;	7	13	13	114	54	29	28	27	91	65	46	463	69	566	69	70	97	1821
Bacteria;Proteobacteria;Betaproteobacteria;environmental samples;-;	1	4	4	19	19	6	8	12	15	14	17	10	8	8	10	13	14	182
Bacteria;Proteobacteria;Deltaproteobacteria;-;-;	22	42	16	175	70	74	62	82	393	328	311	2372	404	2894	187	276	246	7954
Bacteria;Proteobacteria;Deltaproteobacteria;Bdellovibrionales;Bacteriovoracaceae;	0	0	0	1	0	0	0	0	1	4	0	1	2	2	0	3	2	16
Bacteria;Proteobacteria;Deltaproteobacteria;Bdellovibrionales;Bdellovibrionaceae;	8	29	20	132	35	52	28	46	129	133	119	226	208	1098	101	250	330	2944
Bacteria;Proteobacteria;Deltaproteobacteria;Desulfobacterales;-;	0	1	0	5	2	2	1	1	10	4	3	53	4	46	1	10	4	147
Bacteria;Proteobacteria;Deltaproteobacteria;Desulfobacterales;Desulfobacteraceae;	13	28	14	170	81	62	43	53	213	193	191	4096	233	6332	122	179	207	12230
Bacteria;Proteobacteria;Deltaproteobacteria;Desulfobacterales;Desulfobulbaceae;	7	8	6	69	24	8	16	22	67	62	43	307	73	322	58	58	60	1210
Bacteria;Proteobacteria;Deltaproteobacteria;Desulfobacterales;Nitrospinaceae;	0	0	2	2	2	0	0	0	0	1	3	279	2	174	5	4	0	474
Bacteria;Proteobacteria;Deltaproteobacteria;Desulfovibrionales;-;	1	7	7	22	14	18	4	9	47	36	34	336	45	333	19	38	43	1013
Bacteria;Proteobacteria;Deltaproteobacteria;Desulfovibrionales;Desulfohalobiaceae;	5	6	5	30	10	6	12	18	33	34	37	187	47	265	24	23	44	786
Bacteria;Proteobacteria;Deltaproteobacteria;Desulfovibrionales;Desulfomicrobiaceae;	2	1	1	16	9	4	8	7	10	11	16	86	13	109	17	19	14	343
Bacteria;Proteobacteria;Deltaproteobacteria;Desulfovibrionales;Desulfovibrionaceae;	15	32	10	157	72	50	55	53	153	134	122	926	136	1086	113	115	155	3384
Bacteria;Proteobacteria;Deltaproteobacteria;Desulfuromonadales;-;	4	7	7	43	21	14	20	22	77	48	62	677	73	632	28	59	48	1842
Bacteria;Proteobacteria;Deltaproteobacteria;Desulfuromonadales;Desulfuromonadaceae;	2	18	6	54	26	21	19	28	45	42	37	162	40	207	26	67	65	865
Bacteria;Proteobacteria;Deltaproteobacteria;Desulfuromonadales;Geobacteraceae;	14	9	14	136	46	37	43	51	110	124	97	1337	124	1651	92	103	111	4099
Bacteria;Proteobacteria;Deltaproteobacteria;Desulfuromonadales;Pelobacteraceae;	2	8	7	35	18	9	10	15	45	28	27	242	51	321	32	38	38	926
Bacteria;Proteobacteria;Deltaproteobacteria;Myxococcales;-;	9	18	16	68	23	27	32	27	184	146	180	370	140	350	96	198	129	2013
Bacteria;Proteobacteria;Deltaproteobacteria;Myxococcales;Cystobacterineae;	17	47	31	211	82	66	62	58	356	378	291	1258	382	1392	218	366	335	5550
Bacteria;Proteobacteria;Deltaproteobacteria;Myxococcales;Nannocystineae;	33	63	48	276	140	130	109	128	492	423	422	1181	457	1296	298	560	528	6584
Bacteria;Proteobacteria;Deltaproteobacteria;Myxococcales;Sorangiineae;	7	8	16	65	34	25	21	22	153	110	145	391	119	415	88	220	187	2026
Bacteria;Proteobacteria;Deltaproteobacteria;Syntrophobacterales;-;	0	0	1	0	1	0	1	0	4	0	5	22	0	26	1	3	1	65
Bacteria;Proteobacteria;Deltaproteobacteria;Syntrophobacterales;Syntrophaceae;	2	2	3	22	12	4	5	7	21	18	14	472	18	600	15	16	17	1248
Bacteria;Proteobacteria;Deltaproteobacteria;Syntrophobacterales;Syntrophobacteraceae;	0	6	6	32	7	14	8	10	39	27	13	430	23	627	21	28	42	1333
Bacteria;Proteobacteria;Deltaproteobacteria;environmental samples;-;	0	0	0	0	0	0	1	0	3	3	1	12	5	13	2	4	2	46
Bacteria;Proteobacteria;Epsilonproteobacteria;-;-;	8	15	5	83	39	32	43	47	50	77	65	134	60	138	59	85	80	1020
Bacteria;Proteobacteria;Epsilonproteobacteria;Campylobacterales;-;	6	16	9	84	26	29	23	32	51	84	59	155	36	167	75	70	60	982
Bacteria;Proteobacteria;Epsilonproteobacteria;Campylobacterales;Campylobacteraceae;	6	23	13	147	51	31	36	32	78	104	63	226	77	234	79	93	90	1383
Bacteria;Proteobacteria;Epsilonproteobacteria;Campylobacterales;Helicobacteraceae;	8	10	6	86	34	15	13	22	37	59	53	94	47	92	47	54	57	734
Bacteria;Proteobacteria;Epsilonproteobacteria;Nautiliales;Nautiliaceae;	0	3	1	30	13	7	6	5	8	18	19	34	9	39	20	29	27	268
Bacteria;Proteobacteria;Epsilonproteobacteria;Nitratiruptor;-;	0	3	1	23	3	2	1	2	6	6	6	4	7	11	8	3	7	93
Bacteria;Proteobacteria;Epsilonproteobacteria;Sulfurovum;-;	0	1	0	11	6	6	3	7	5	5	5	23	9	35	8	3	9	136
Bacteria;Proteobacteria;Gammaproteobacteria;-;-;	1000	2189	2508	11043	7041	4454	3945	5105	7208	9929	5621	13097	6915	11242	6236	9373	16420	123326
Bacteria;Proteobacteria;Gammaproteobacteria;Acidithiobacillales;Acidithiobacillaceae;	1	5	4	28	14	10	8	11	17	16	15	61	18	91	14	18	26	357
Bacteria;Proteobacteria;Gammaproteobacteria;Aeromonadales;Aeromonadaceae;	5	12	8	65	21	9	8	13	31	27	23	76	51	53	26	57	50	535
Bacteria;Proteobacteria;Gammaproteobacteria;Alkalimonas;-;	0	0	2	0	0	0	0	0	0	0	0	1	1	2	0	0	0	6
Bacteria;Proteobacteria;Gammaproteobacteria;Alteromonadales;-;	59	140	88	2449	787	808	481	167	331	362	277	1004	389	1258	361	708	789	10458
Bacteria;Proteobacteria;Gammaproteobacteria;Alteromonadales;Alteromonadaceae;	399	698	317	37487	6119	1033	315	331	1564	532	1456	9262	1505	3677	1666	1915	1851	70127
Bacteria;Proteobacteria;Gammaproteobacteria;Alteromonadales;Alteromonadales genera incertae sedis;	11	40	15	239	64	70	42	100	113	217	178	67	162	78	107	118	219	1840
Bacteria;Proteobacteria;Gammaproteobacteria;Alteromonadales;Colwelliaceae;	2	13	14	148	40	16	27	20	34	38	30	222	47	210	43	61	71	1036
Bacteria;Proteobacteria;Gammaproteobacteria;Alteromonadales;Idiomarinaceae;	7	23	7	190	277	50	19	33	127	46	41	107	110	150	63	103	310	1663
Bacteria;Proteobacteria;Gammaproteobacteria;Alteromonadales;Moritellaceae;	4	6	1	57	25	12	15	17	26	39	27	64	29	89	24	34	34	503
Bacteria;Proteobacteria;Gammaproteobacteria;Alteromonadales;Pseudoalteromonadaceae;	35	85	44	1443	343	253	177	88	137	217	157	446	177	448	235	393	329	5007
Bacteria;Proteobacteria;Gammaproteobacteria;Alteromonadales;Psychromonadaceae;	1	12	8	70	17	12	15	15	23	36	41	100	56	93	29	46	53	627
Bacteria;Proteobacteria;Gammaproteobacteria;Alteromonadales;Shewanellaceae;	24	65	45	863	292	128	97	91	211	220	169	668	248	722	205	316	419	4783
Bacteria;Proteobacteria;Gammaproteobacteria;Candidatus Baumannia;-;	0	0	0	9	2	1	0	0	2	6	3	0	3	0	1	2	3	32
Bacteria;Proteobacteria;Gammaproteobacteria;Candidatus Carsonella;-;	0	0	0	0	0	0	0	1	0	0	0	0	0	0	0	0	1	2
Bacteria;Proteobacteria;Gammaproteobacteria;Cardiobacteriales;Cardiobacteriaceae;	4	2	3	27	10	6	5	11	11	18	11	16	10	24	13	19	24	214
Bacteria;Proteobacteria;Gammaproteobacteria;Chromatiales;-;	1	3	7	28	13	16	18	17	25	20	19	149	11	213	12	19	34	605
Bacteria;Proteobacteria;Gammaproteobacteria;Chromatiales;Chromatiaceae;	15	26	19	219	101	59	70	75	157	137	99	614	124	856	104	157	169	3001
Bacteria;Proteobacteria;Gammaproteobacteria;Chromatiales;Ectothiorhodospiraceae;	21	43	31	302	137	100	82	103	210	220	172	737	181	1026	144	204	288	4001
Bacteria;Proteobacteria;Gammaproteobacteria;Chromatiales;Halothiobacillaceae;	2	3	2	34	11	6	7	11	11	17	11	24	13	35	10	9	23	229
Bacteria;Proteobacteria;Gammaproteobacteria;Enterobacteriales;Enterobacteriaceae;	33	107	46	805	281	165	138	170	298	386	274	371	334	444	277	342	470	4941
Bacteria;Proteobacteria;Gammaproteobacteria;Kangiella;-;	10	13	12	125	66	42	28	33	78	84	76	112	65	136	57	121	108	1166
Bacteria;Proteobacteria;Gammaproteobacteria;Legionellales;-;	2	4	1	9	17	10	3	16	33	14	15	19	15	52	11	21	26	268
Bacteria;Proteobacteria;Gammaproteobacteria;Legionellales;Coxiellaceae;	5	10	6	87	41	27	26	44	203	99	48	156	58	210	53	78	106	1257
Bacteria;Proteobacteria;Gammaproteobacteria;Legionellales;Legionellaceae;	14	28	21	236	114	76	56	101	289	210	128	569	176	601	144	223	203	3189
Bacteria;Proteobacteria;Gammaproteobacteria;Methylococcales;Methylococcaceae;	3	5	4	59	24	23	23	14	42	42	29	96	26	113	25	34	36	598
Bacteria;Proteobacteria;Gammaproteobacteria;OMG group;-;	45	144	142	414	272	214	168	219	349	537	293	102	320	124	275	423	615	4656
Bacteria;Proteobacteria;Gammaproteobacteria;OMG group;BD1-7 clade;	103	260	192	838	566	474	384	480	864	872	554	373	537	394	455	727	980	9053
Bacteria;Proteobacteria;Gammaproteobacteria;OMG group;OM60 clade;	204	444	726	2373	1521	707	878	971	1562	2763	1465	706	1714	716	1683	2284	5315	26032
Bacteria;Proteobacteria;Gammaproteobacteria;OMG group;SAR92 clade;	139	554	858	1253	654	451	642	926	829	613	363	106	746	107	575	674	2052	11542
Bacteria;Proteobacteria;Gammaproteobacteria;Oceanospirillales;-;	4	8	9	35	31	27	17	36	35	46	19	67	74	70	28	47	57	610
Bacteria;Proteobacteria;Gammaproteobacteria;Oceanospirillales;Alcanivoracaceae;	8	25	15	104	76	36	40	80	98	95	75	117	103	126	59	152	182	1391
Bacteria;Proteobacteria;Gammaproteobacteria;Oceanospirillales;Bermanella;	11	25	18	114	133	47	19	119	67	81	50	106	346	181	64	85	121	1587
Bacteria;Proteobacteria;Gammaproteobacteria;Oceanospirillales;Hahellaceae;	11	19	21	123	71	39	29	63	78	79	49	157	93	211	68	91	152	1354
Bacteria;Proteobacteria;Gammaproteobacteria;Oceanospirillales;Halomonadaceae;	9	24	14	82	80	105	50	40	246	51	66	105	71	149	70	47	86	1295
Bacteria;Proteobacteria;Gammaproteobacteria;Oceanospirillales;Marinomonas;	12	39	22	292	125	65	76	78	171	197	132	250	217	332	148	175	210	2541
Bacteria;Proteobacteria;Gammaproteobacteria;Oceanospirillales;Neptuniibacter;	6	21	15	123	79	43	45	47	76	117	50	129	98	166	58	87	108	1268
Bacteria;Proteobacteria;Gammaproteobacteria;Oceanospirillales;Oleispira;	0	0	0	0	0	0	0	0	0	1	1	1	2	1	0	0	0	6
Bacteria;Proteobacteria;Gammaproteobacteria;Oceanospirillales;unclassified Oceanospirillales;	4	16	67	277	22	41	18	18	70	74	31	1781	54	1260	31	32	35	3831
Bacteria;Proteobacteria;Gammaproteobacteria;Pasteurellales;Pasteurellaceae;	4	18	8	112	31	22	10	30	87	42	42	38	50	48	72	59	79	752
Bacteria;Proteobacteria;Gammaproteobacteria;Pseudomonadales;-;	1	2	1	2	9	3	8	3	8	9	9	11	14	13	8	10	8	119
Bacteria;Proteobacteria;Gammaproteobacteria;Pseudomonadales;Moraxellaceae;	14	32	22	229	114	60	53	85	125	133	109	140	126	163	101	139	186	1831
Bacteria;Proteobacteria;Gammaproteobacteria;Pseudomonadales;Pseudomonadaceae;	70	139	81	786	369	226	171	294	460	412	296	1855	1178	1849	633	2456	1452	12727
Bacteria;Proteobacteria;Gammaproteobacteria;Reinekea;-;	13	25	14	142	68	54	41	56	98	127	74	163	120	202	103	107	148	1555
Bacteria;Proteobacteria;Gammaproteobacteria;SAR86 cluster;environmental samples;	109	248	107	575	669	532	212	483	657	766	400	3	522	9	451	832	1008	7583
Bacteria;Proteobacteria;Gammaproteobacteria;Thiotrichales;-;	0	0	0	2	0	1	0	0	1	0	0	2	3	2	1	3	3	18
Bacteria;Proteobacteria;Gammaproteobacteria;Thiotrichales;Francisellaceae;	8	28	14	217	51	37	30	58	78	149	89	73	122	69	110	115	84	1332
Bacteria;Proteobacteria;Gammaproteobacteria;Thiotrichales;Piscirickettsiaceae;	10	28	11	147	65	37	28	44	58	85	55	146	49	176	61	53	105	1158
Bacteria;Proteobacteria;Gammaproteobacteria;Thiotrichales;Thiotrichaceae;	5	14	4	80	32	29	31	27	76	88	67	403	78	536	58	74	87	1689
Bacteria;Proteobacteria;Gammaproteobacteria;Vibrionales;-;	7	17	28	118	81	23	17	30	38	81	39	106	62	99	51	74	91	962
Bacteria;Proteobacteria;Gammaproteobacteria;Vibrionales;Vibrionaceae;	37	68	55	855	400	168	116	163	255	323	219	603	273	656	242	385	464	5282
Bacteria;Proteobacteria;Gammaproteobacteria;Vibrionales;unclassified Vibrionales;	0	0	1	28	3	3	0	1	3	7	1	6	4	6	3	3	5	74
Bacteria;Proteobacteria;Gammaproteobacteria;Xanthomonadales;Xanthomonadaceae;	6	20	14	124	76	46	33	48	102	103	68	172	85	204	63	127	186	1477
Bacteria;Proteobacteria;Gammaproteobacteria;environmental samples;-;	58	135	133	510	491	374	169	292	320	478	234	15	317	14	266	494	573	4873
Bacteria;Proteobacteria;Gammaproteobacteria;sulfur-oxidizing symbionts;-;	2	8	78	274	19	20	10	16	23	59	22	2178	27	1583	18	22	21	4380
Bacteria;Proteobacteria;Gammaproteobacteria;sulfur-oxidizing symbionts;Endoriftia;	0	0	0	3	1	1	3	0	4	4	2	11	0	9	0	0	0	38
Bacteria;Proteobacteria;Magnetococcus;-;-;	7	15	5	70	35	30	29	20	84	82	69	326	102	339	58	72	62	1405
Bacteria;Proteobacteria;Zetaproteobacteria;Mariprofundales;Mariprofundaceae;	3	11	5	35	14	7	7	8	21	30	15	144	29	155	17	34	18	553
Bacteria;Proteobacteria;environmental samples;-;-;	109	236	164	691	634	454	284	456	467	1014	466	12	552	14	508	778	996	7835
Bacteria;Spirochaetes;Spirochaetales;-;-;	0	0	0	1	0	0	0	0	0	3	3	10	1	7	1	3	1	30
Bacteria;Spirochaetes;Spirochaetales;Brachyspiraceae;Brachyspira;	4	5	2	17	13	10	5	8	24	30	31	78	37	84	33	35	13	429
Bacteria;Spirochaetes;Spirochaetales;Leptospiraceae;Leptospira;	18	42	19	250	99	89	55	63	222	280	200	635	216	577	149	221	229	3364
Bacteria;Spirochaetes;Spirochaetales;Spirochaetaceae;-;	0	1	0	2	0	1	2	1	5	4	2	18	5	27	3	3	3	77
Bacteria;Spirochaetes;Spirochaetales;Spirochaetaceae;Borrelia;	0	2	1	23	11	6	0	4	21	21	17	34	17	30	20	22	24	253
Bacteria;Spirochaetes;Spirochaetales;Spirochaetaceae;Spirochaeta;	0	0	1	1	0	0	0	0	0	1	0	2	0	1	2	1	0	9
Bacteria;Spirochaetes;Spirochaetales;Spirochaetaceae;Treponema;	0	6	0	36	0	4	6	10	25	23	13	116	34	127	8	15	21	444
Bacteria;Synergistetes;-;-;-;	0	0	0	1	2	1	2	1	5	8	3	32	0	18	1	3	3	80
Bacteria;Synergistetes;Synergistia;Synergistales;Synergistaceae;	6	11	10	72	26	16	20	21	45	44	38	227	35	256	37	48	50	962
Bacteria;Tenericutes;Mollicutes;-;-;	0	0	0	9	4	9	1	2	5	2	4	2	3	7	4	3	3	58
Bacteria;Tenericutes;Mollicutes;Acholeplasmatales;Acholeplasmataceae;	1	3	1	17	2	4	2	5	3	10	6	7	28	8	9	16	16	138
Bacteria;Tenericutes;Mollicutes;Entomoplasmatales;Entomoplasmataceae;	0	0	0	3	0	0	0	1	0	1	0	0	1	0	2	1	4	13
Bacteria;Tenericutes;Mollicutes;Entomoplasmatales;Spiroplasmataceae;	0	0	1	3	2	1	0	1	3	2	2	1	3	3	3	3	2	30
Bacteria;Tenericutes;Mollicutes;Mycoplasmataceae;-;	0	0	0	1	0	0	0	0	2	1	2	0	0	1	0	1	0	8
Bacteria;Tenericutes;Mollicutes;Mycoplasmataceae;Mycoplasma;	3	6	1	36	18	15	18	17	19	38	28	17	20	19	31	36	25	347
Bacteria;Tenericutes;Mollicutes;Mycoplasmataceae;Ureaplasma;	0	2	0	2	1	0	1	0	0	3	3	3	1	4	5	5	2	32
Bacteria;Thermobaculum;-;-;-;	4	8	3	57	22	22	8	12	41	61	41	245	47	222	45	58	42	938
Bacteria;Thermotogae;Thermotogales;-;-;	0	0	0	0	0	0	0	2	1	0	0	0	0	2	0	2	0	7
Bacteria;Thermotogae;Thermotogales;Thermotogaceae;-;	6	11	5	83	40	49	26	30	79	150	90	170	105	182	101	157	80	1364
Bacteria;Thermotogae;Thermotogales;Thermotogaceae;Fervidobacterium;	0	1	0	6	4	1	3	2	5	5	4	6	6	7	2	3	2	57
Bacteria;Thermotogae;Thermotogales;Thermotogaceae;Kosmotoga;	0	2	3	12	6	1	4	0	9	8	3	32	10	38	10	6	13	157
Bacteria;Thermotogae;Thermotogales;Thermotogaceae;Marinitoga;	0	1	0	1	0	1	0	1	0	3	1	7	0	8	0	1	1	25
Bacteria;Thermotogae;Thermotogales;Thermotogaceae;Petrotoga;	0	2	1	11	2	6	3	2	4	10	5	33	5	39	7	8	4	142
Bacteria;Thermotogae;Thermotogales;Thermotogaceae;Thermosipho;	1	3	3	21	6	8	4	6	7	15	9	15	9	42	9	15	17	190
Bacteria;Thermotogae;Thermotogales;Thermotogaceae;Thermotoga;	0	3	1	23	6	5	3	8	6	15	7	26	6	34	10	23	5	181
Bacteria;Verrucomicrobia;-;-;-;	49	123	129	520	449	321	220	297	587	1132	1020	535	981	523	301	629	365	8181
Bacteria;Verrucomicrobia;Opitutae;-;-;	16	25	19	87	111	29	42	84	88	151	120	17	151	22	40	72	45	1119
Bacteria;Verrucomicrobia;Opitutae;Opitutales;Opitutaceae;	14	50	25	219	120	79	59	63	223	362	343	381	373	367	145	207	164	3194
Bacteria;Verrucomicrobia;Opitutae;Puniceicoccales;Puniceicoccaceae;	147	690	235	457	1028	467	474	1715	660	737	584	142	1307	169	253	313	402	9780
Bacteria;Verrucomicrobia;Spartobacteria;Chthoniobacter;-;	17	20	32	254	52	119	47	48	164	365	364	280	265	349	118	278	171	2943
Bacteria;Verrucomicrobia;Verrucomicrobiae;Verrucomicrobiales;-;	28	68	45	387	158	162	81	141	293	342	298	467	307	538	151	293	298	4057
Bacteria;Verrucomicrobia;Verrucomicrobiae;Verrucomicrobiales;Verrucomicrobia subdivision 3;	7	31	63	320	64	358	90	63	273	425	506	608	495	635	166	591	210	4905
Bacteria;Verrucomicrobia;Verrucomicrobiae;Verrucomicrobiales;Verrucomicrobiaceae;	3	13	8	147	13	21	3	5	31	105	65	24	35	27	20	32	64	616
Bacteria;Verrucomicrobia;environmental samples;-;-;	0	0	0	1	0	0	1	0	2	1	1	4	0	3	1	1	2	17
Bacteria;Verrucomicrobia;unclassified Verrucomicrobia;Methylacidiphilales;Methylacidiphilaceae;	1	6	1	11	11	7	1	7	16	19	9	64	22	64	7	18	19	283
Bacteria;candidate division NC10;environmental samples;-;-;	0	2	1	29	15	10	13	10	38	27	21	822	24	854	13	40	29	1948
Bacteria;candidate division OP8;environmental samples;-;-;	0	0	0	1	0	1	0	2	3	0	0	3	1	11	2	3	1	28
Bacteria;candidate division TM7;-;-;-;	0	1	1	7	0	0	2	3	6	9	3	77	6	111	7	8	98	339
Bacteria;candidate division WS3;environmental samples;-;-;	0	0	1	0	1	1	1	1	5	5	1	53	3	49	1	8	1	131
Bacteria;candidate division WWE1;Candidatus Cloacamonas;-;-;	8	17	15	135	42	27	21	32	246	217	125	816	125	767	90	165	119	2967
Bacteria;candidate division WWE3;environmental samples;-;-;	0	0	0	0	0	0	0	0	0	0	0	6	0	15	0	0	1	22
Bacteria;environmental samples;-;-;-;	729	1567	1031	7665	4710	3209	2406	3117	4880	8446	5317	6513	5319	6283	5060	6597	7733	80582
Eukaryota;-;-;-;-;	344	923	1055	1149	313	970	879	871	2996	2050	4356	655	5083	680	1076	1404	1694	26498
Eukaryota;Alveolata;-;-;-;	0	8	3	16	3	8	10	4	31	10	32	1	40	9	12	8	11	206
Eukaryota;Alveolata;Apicomplexa;-;-;	3	4	5	4	0	2	2	6	15	9	20	3	17	8	7	3	8	116
Eukaryota;Alveolata;Apicomplexa;Aconoidasida;-;	0	0	0	1	0	0	0	1	3	0	1	0	0	1	1	2	0	10
Eukaryota;Alveolata;Apicomplexa;Aconoidasida;Haemosporida;	3	6	2	33	5	11	8	20	48	22	33	16	45	22	10	23	9	316
Eukaryota;Alveolata;Apicomplexa;Aconoidasida;Piroplasmida;	0	1	0	7	0	6	0	3	4	4	6	0	10	2	3	3	3	52
Eukaryota;Alveolata;Apicomplexa;Coccidia;Eucoccidiorida;	7	6	1	25	4	9	13	10	27	30	43	23	51	25	17	10	17	318
Eukaryota;Alveolata;Ciliophora;Intramacronucleata;-;	0	0	1	1	0	0	1	0	0	2	0	0	2	1	0	0	0	8
Eukaryota;Alveolata;Ciliophora;Intramacronucleata;Oligohymenophorea;	11	55	11	84	13	35	31	37	77	68	109	32	142	52	36	31	60	884
Eukaryota;Alveolata;Ciliophora;Intramacronucleata;Spirotrichea;	0	3	0	1	0	2	3	5	4	1	2	0	1	0	1	0	0	23
Eukaryota;Alveolata;Dinophyceae;-;-;	1	1	0	0	0	0	0	0	1	2	0	0	2	0	0	1	1	9
Eukaryota;Alveolata;Dinophyceae;Dinophysiales;Dinophysiaceae;	0	0	0	0	0	0	0	0	0	0	0	0	0	0	0	0	0	0
Eukaryota;Alveolata;Dinophyceae;Gonyaulacales;Ceratiaceae;	0	0	0	1	0	0	0	0	1	0	0	0	0	0	1	2	0	5
Eukaryota;Alveolata;Dinophyceae;Gonyaulacales;Crypthecodiniaceae;	0	0	0	0	0	0	0	0	0	0	0	1	1	0	0	0	0	2
Eukaryota;Alveolata;Dinophyceae;Gonyaulacales;Gonyaulacaceae;	0	0	0	0	0	0	1	0	1	1	2	0	1	0	0	0	0	6
Eukaryota;Alveolata;Dinophyceae;Gonyaulacales;Lingulodinium;	0	0	0	0	0	0	0	0	0	0	0	0	0	0	0	0	0	0
Eukaryota;Alveolata;Dinophyceae;Gymnodiniales;Gymnodiniaceae;	1	2	1	3	3	3	3	3	15	6	17	1	23	6	8	3	10	108
Eukaryota;Alveolata;Dinophyceae;Noctilucales;Noctilucaceae;	0	0	0	0	0	0	0	0	0	0	1	0	0	0	1	0	0	2
Eukaryota;Alveolata;Dinophyceae;Oxyrrhinaceae;Oxyrrhis;	0	0	1	0	0	0	0	0	0	0	0	0	0	0	0	0	0	1
Eukaryota;Alveolata;Dinophyceae;Peridiniales;Heterocapsaceae;	0	1	0	1	1	1	0	0	2	4	8	0	2	0	0	0	5	25
Eukaryota;Alveolata;Dinophyceae;Peridiniales;Peridiniaceae;	0	0	0	0	0	0	0	0	0	2	0	0	3	0	0	0	0	5
Eukaryota;Alveolata;Dinophyceae;Peridiniales;Pfiesteriaceae;	0	0	0	0	0	1	0	1	1	1	3	1	2	0	0	0	0	10
Eukaryota;Alveolata;Dinophyceae;Prorocentrales;Prorocentraceae;	0	0	0	0	0	0	0	0	0	0	0	0	0	0	0	0	0	0
Eukaryota;Alveolata;Dinophyceae;Suessiales;Symbiodiniaceae;	0	0	0	2	0	1	0	1	1	0	0	0	3	0	1	1	0	10
Eukaryota;Alveolata;Dinophyceae;unclassified Dinophyceae;-;	0	0	0	0	0	0	0	0	0	0	0	0	0	0	0	0	0	0
Eukaryota;Alveolata;Perkinsea;Perkinsida;Perkinsidae;	4	15	12	30	7	29	21	15	99	30	67	16	88	15	23	16	21	508
Eukaryota;Amoebozoa;-;-;-;	0	0	0	0	0	1	0	2	6	6	0	2	3	9	1	2	2	34
Eukaryota;Amoebozoa;Archamoebae;Entamoebidae;Entamoeba;	2	0	0	4	1	3	6	3	21	17	13	6	17	9	4	14	5	125
Eukaryota;Amoebozoa;Centramoebida;Acanthamoebidae;Acanthamoeba;	1	0	1	0	1	0	1	0	2	0	1	1	1	0	0	0	0	9
Eukaryota;Amoebozoa;Flabellinea;Dactylopodida;Vexilliferidae;	0	0	0	2	0	0	1	1	0	0	0	0	1	0	0	0	1	6
Eukaryota;Amoebozoa;Mycetozoa;-;-;	0	1	0	0	1	0	1	1	0	1	0	1	3	0	0	1	3	13
Eukaryota;Amoebozoa;Mycetozoa;Dictyosteliida;-;	3	10	9	19	4	12	15	10	50	28	56	42	64	59	26	22	27	456
Eukaryota;Amoebozoa;Mycetozoa;Dictyosteliida;Dictyostelium;	5	7	1	18	7	11	5	5	16	13	17	30	26	24	10	10	9	214
Eukaryota;Amoebozoa;Mycetozoa;Dictyosteliida;Polysphondylium;	0	2	3	19	0	5	6	4	26	11	10	43	22	34	9	10	11	215
Eukaryota;Amoebozoa;Mycetozoa;Myxogastria;Myxogastromycetidae;	0	1	0	0	0	0	0	1	0	0	0	0	1	0	0	0	0	3
Eukaryota;Choanoflagellida;Codonosigidae;-;-;	0	0	1	1	0	0	0	1	0	0	0	0	1	0	0	0	0	4
Eukaryota;Choanoflagellida;Codonosigidae;Monosiga;-;	21	49	33	124	6	81	41	55	190	102	257	100	303	90	74	80	102	1708
Eukaryota;Cryptophyta;Cryptomonadales;Hemiselmidaceae;Hemiselmis;	0	0	0	1	0	0	0	0	1	0	0	0	1	0	0	0	0	3
Eukaryota;Cryptophyta;Pyrenomonadales;-;-;	0	0	1	1	0	0	0	1	1	0	1	0	1	0	0	0	2	8
Eukaryota;Cryptophyta;Pyrenomonadales;Geminigeraceae;Guillardia;	0	1	0	2	0	1	2	1	1	1	3	0	3	0	1	0	2	18
Eukaryota;Cryptophyta;Pyrenomonadales;Pyrenomonadaceae;Rhodomonas;	0	3	1	0	0	0	0	0	1	0	0	0	0	0	0	0	0	5
Eukaryota;Diplomonadida;Hexamitidae;-;-;	0	0	0	0	0	0	0	0	0	0	0	0	0	3	0	0	1	4
Eukaryota;Diplomonadida;Hexamitidae;Giardiinae;Giardia;	0	3	2	0	2	4	0	1	7	3	7	1	7	1	4	4	2	48
Eukaryota;Euglenozoa;Euglenida;Euglenales;Euglena;	0	0	0	0	0	2	0	0	2	1	4	3	3	3	0	3	1	22
Eukaryota;Euglenozoa;Kinetoplastida;-;-;	0	0	1	1	0	0	0	0	0	0	3	2	2	4	1	0	0	14
Eukaryota;Euglenozoa;Kinetoplastida;Bodonidae;Bodo;	0	1	1	0	0	0	0	0	0	0	0	0	1	0	0	1	0	4
Eukaryota;Euglenozoa;Kinetoplastida;Trypanosomatidae;-;	0	5	2	17	2	4	9	7	16	26	31	7	45	28	15	9	20	243
Eukaryota;Euglenozoa;Kinetoplastida;Trypanosomatidae;Leishmania;	0	10	2	6	1	0	3	2	18	7	10	17	16	10	1	3	8	114
Eukaryota;Euglenozoa;Kinetoplastida;Trypanosomatidae;Trypanosoma;	1	3	1	15	4	1	2	0	9	9	14	9	14	19	5	7	11	124
Eukaryota;Fungi;-;-;-;	0	4	1	4	7	1	1	8	5	10	7	3	14	2	6	5	2	80
Eukaryota;Fungi;Dikarya;-;-;	7	12	8	21	12	16	14	15	56	40	51	45	75	38	31	23	34	498
Eukaryota;Fungi;Dikarya;Ascomycota;-;	2	3	2	14	3	2	3	5	6	9	15	5	18	6	9	6	7	115
Eukaryota;Fungi;Dikarya;Ascomycota;Saccharomyceta;	13	42	24	144	46	48	58	45	137	111	120	99	156	129	96	105	129	1502
Eukaryota;Fungi;Dikarya;Ascomycota;Taphrinomycotina;	1	0	2	4	0	2	3	1	2	3	2	1	4	1	2	3	3	34
Eukaryota;Fungi;Dikarya;Basidiomycota;-;	0	2	2	1	3	5	3	1	3	1	6	0	8	0	2	2	6	45
Eukaryota;Fungi;Dikarya;Basidiomycota;Agaricomycotina;	0	2	8	17	8	9	3	6	16	13	13	4	24	12	10	9	13	167
Eukaryota;Fungi;Dikarya;Basidiomycota;Ustilaginomycotina;	0	2	2	5	0	7	0	3	6	2	1	1	3	1	2	4	1	40
Eukaryota;Fungi;Fungi incertae sedis;Basal fungal lineages;Kickxellomycotina;	0	0	0	0	0	1	0	0	0	0	0	0	0	0	1	2	0	4
Eukaryota;Fungi;Fungi incertae sedis;Basal fungal lineages;Mucoromycotina;	0	0	0	1	1	0	0	0	0	1	0	0	0	0	0	1	0	4
Eukaryota;Fungi;Microsporidia;-;-;	0	0	0	0	0	0	0	0	0	1	1	0	0	1	1	0	1	5
Eukaryota;Fungi;Microsporidia;Enterocytozoonidae;Enterocytozoon;	0	1	0	1	0	0	0	2	1	1	1	0	0	1	0	0	1	9
Eukaryota;Fungi;Microsporidia;Nosematidae;Nosema;	0	0	0	0	0	0	1	0	0	0	0	0	0	1	0	2	1	5
Eukaryota;Fungi;Microsporidia;Unikaryonidae;Encephalitozoon;	0	1	0	0	0	0	0	0	0	0	1	0	0	0	0	0	0	2
Eukaryota;Fungi;Neocallimastigomycota;Neocallimastigomycetes;Neocallimastigales;	0	0	0	2	0	0	0	0	1	1	0	0	1	0	0	0	0	5
Eukaryota;Glaucocystophyceae;Cyanophoraceae;Cyanophora;-;	0	0	1	0	0	0	0	1	0	1	0	0	0	0	0	0	1	4
Eukaryota;Haptophyceae;-;-;-;	0	0	2	1	0	1	1	0	1	1	3	0	10	0	2	1	1	24
Eukaryota;Haptophyceae;Coccolithales;Hymenomonadaceae;Cricosphaera;	0	0	0	0	0	0	0	0	0	0	1	0	1	0	0	0	0	2
Eukaryota;Haptophyceae;Coccolithales;Hymenomonadaceae;Ochrosphaera;	0	0	0	1	0	0	0	0	0	0	0	0	0	0	0	0	1	2
Eukaryota;Haptophyceae;Coccolithales;Pleurochrysidaceae;Pleurochrysis;	0	0	0	0	0	0	2	0	1	0	0	0	1	0	0	0	0	4
Eukaryota;Haptophyceae;Isochrysidales;-;-;	0	0	0	0	0	0	0	0	1	0	0	0	2	0	0	0	0	3
Eukaryota;Haptophyceae;Isochrysidales;Isochrysidaceae;Isochrysis;	1	2	0	0	0	5	0	2	5	2	10	0	17	0	1	2	4	51
Eukaryota;Haptophyceae;Isochrysidales;Noelaerhabdaceae;Emiliania;	3	12	17	6	0	11	13	0	14	28	36	1	69	0	10	2	8	230
Eukaryota;Haptophyceae;Isochrysidales;Noelaerhabdaceae;Gephyrocapsa;	0	0	0	0	2	0	0	0	0	0	0	0	2	0	0	0	0	4
Eukaryota;Haptophyceae;Pavlovales;Pavlovaceae;Pavlova;	0	0	0	0	0	1	0	0	1	0	1	0	2	0	0	0	0	5
Eukaryota;Haptophyceae;Pavlovales;Pavlovaceae;Rebecca;	0	0	0	0	0	0	0	0	0	0	1	0	3	0	0	0	0	4
Eukaryota;Haptophyceae;Prymnesiales;Prymnesiaceae;Chrysochromulina;	0	0	1	0	0	0	0	0	1	0	0	0	0	0	0	0	1	3
Eukaryota;Haptophyceae;Prymnesiales;Prymnesiaceae;Prymnesium;	0	2	0	0	0	1	0	0	0	0	1	0	1	0	0	0	1	6
Eukaryota;Heterolobosea;Schizopyrenida;Vahlkampfiidae;Naegleria;	3	17	13	40	7	14	22	17	51	42	67	81	87	68	24	29	38	620
Eukaryota;Jakobida;Histionidae;Reclinomonas;-;	0	1	1	1	1	1	2	0	3	2	4	0	1	1	2	1	1	22
Eukaryota;Malawimonadidae;Malawimonas;-;-;	0	0	0	0	0	0	1	0	1	1	0	0	1	0	1	0	0	5
Eukaryota;Metazoa;-;-;-;	25	92	55	157	60	91	86	93	282	231	420	265	558	248	173	186	196	3218
Eukaryota;Metazoa;Annelida;Clitellata;Oligochaeta;	0	0	0	0	0	0	0	0	0	0	0	0	0	0	0	0	0	0
Eukaryota;Metazoa;Annelida;Polychaeta;Palpata;	0	1	0	0	0	0	0	1	2	1	2	2	2	4	0	0	1	16
Eukaryota;Metazoa;Annelida;Polychaeta;Scolecida;	0	0	0	0	0	0	0	0	0	0	0	0	0	0	0	0	0	0
Eukaryota;Metazoa;Arthropoda;-;-;	1	4	1	3	1	4	0	3	8	2	3	2	4	0	0	2	2	40
Eukaryota;Metazoa;Arthropoda;Chelicerata;Arachnida;	1	0	0	9	2	3	1	3	5	9	4	4	3	4	6	5	3	62
Eukaryota;Metazoa;Arthropoda;Chelicerata;Merostomata;	0	0	0	0	0	0	0	0	0	0	0	0	0	0	0	0	0	0
Eukaryota;Metazoa;Arthropoda;Crustacea;-;	0	0	0	0	0	0	0	0	0	0	0	0	0	0	0	0	0	0
Eukaryota;Metazoa;Arthropoda;Crustacea;Branchiopoda;	0	0	0	0	0	0	0	0	0	0	0	0	0	0	0	0	1	1
Eukaryota;Metazoa;Arthropoda;Crustacea;Malacostraca;	0	0	0	3	0	0	0	0	0	0	1	1	1	3	2	1	1	13
Eukaryota;Metazoa;Arthropoda;Crustacea;Maxillopoda;	0	2	2	13	4	2	0	3	4	3	6	2	7	2	7	6	13	76
Eukaryota;Metazoa;Arthropoda;Hexapoda;-;	0	0	0	0	0	0	0	0	0	0	0	0	0	0	0	0	1	1
Eukaryota;Metazoa;Arthropoda;Hexapoda;Insecta;	7	17	11	89	13	21	18	26	62	33	60	28	75	42	18	38	59	617
Eukaryota;Metazoa;Chaetognatha;-;-;	0	0	0	0	0	0	0	0	0	0	0	0	0	0	0	0	0	0
Eukaryota;Metazoa;Chaetognatha;Aphragmophora;Ctenodontina;	0	0	0	0	0	0	0	0	0	1	0	0	0	0	0	0	0	1
Eukaryota;Metazoa;Chaetognatha;Phragmophora;Spadellidae;	0	0	0	0	0	0	0	0	0	0	0	0	1	0	0	0	0	1
Eukaryota;Metazoa;Chordata;-;-;	2	5	5	8	5	7	9	8	25	14	33	19	41	21	18	9	14	243
Eukaryota;Metazoa;Chordata;Cephalochordata;Branchiostomidae;	10	26	19	35	10	28	22	24	69	40	89	43	133	55	24	30	60	717
Eukaryota;Metazoa;Chordata;Craniata;-;	0	0	0	1	0	0	0	0	0	1	0	0	1	0	0	2	1	6
Eukaryota;Metazoa;Chordata;Craniata;Vertebrata;	11	18	19	77	21	83	18	30	65	51	81	52	102	69	34	42	53	826
Eukaryota;Metazoa;Chordata;Tunicata;-;	0	0	0	0	0	1	0	0	0	0	0	0	0	0	0	0	0	1
Eukaryota;Metazoa;Chordata;Tunicata;Appendicularia;	0	0	0	0	0	0	0	0	0	0	0	0	0	0	0	0	1	1
Eukaryota;Metazoa;Chordata;Tunicata;Ascidiacea;	0	0	1	1	1	1	2	0	3	1	4	1	2	0	2	2	2	23
Eukaryota;Metazoa;Chordata;Tunicata;Thaliacea;	0	0	0	0	0	0	0	0	0	0	0	0	0	0	0	0	0	0
Eukaryota;Metazoa;Cnidaria;-;-;	0	0	0	1	0	0	0	0	0	1	1	0	1	0	0	0	0	4
Eukaryota;Metazoa;Cnidaria;Anthozoa;Hexacorallia;	4	13	7	64	22	14	14	17	68	44	57	53	70	62	24	46	52	631
Eukaryota;Metazoa;Cnidaria;Anthozoa;Octocorallia;	0	1	0	1	0	0	0	0	0	1	0	0	0	0	0	0	0	3
Eukaryota;Metazoa;Cnidaria;Cubozoa;Carybdeida;	0	0	0	0	0	0	0	0	0	0	0	0	0	0	0	0	0	0
Eukaryota;Metazoa;Cnidaria;Hydrozoa;-;	0	0	0	0	0	0	0	0	0	0	0	0	0	0	0	0	0	0
Eukaryota;Metazoa;Cnidaria;Hydrozoa;Hydroida;	0	0	0	0	0	0	1	0	0	0	1	0	0	0	0	0	1	3
Eukaryota;Metazoa;Cnidaria;Scyphozoa;Semaeostomeae;	0	0	0	0	0	0	0	0	0	1	0	0	0	0	0	0	0	1
Eukaryota;Metazoa;Ctenophora;-;-;	0	0	0	0	0	0	0	0	0	0	0	0	0	0	0	0	0	0
Eukaryota;Metazoa;Ctenophora;Cyclocoela;Lobata;	0	0	0	0	0	0	0	0	0	0	0	0	0	0	0	0	0	0
Eukaryota;Metazoa;Echinodermata;Eleutherozoa;-;	0	0	0	0	0	0	0	0	0	0	0	0	0	0	0	0	0	0
Eukaryota;Metazoa;Echinodermata;Eleutherozoa;Asterozoa;	0	0	0	0	0	0	0	0	0	0	0	0	1	0	0	0	0	1
Eukaryota;Metazoa;Echinodermata;Eleutherozoa;Echinozoa;	0	0	1	2	2	1	1	1	8	1	1	20	4	15	4	2	4	67
Eukaryota;Metazoa;Hemichordata;Enteropneusta;Harrimaniidae;	0	0	0	0	0	0	0	0	0	0	0	0	0	0	1	0	0	1
Eukaryota;Metazoa;Mollusca;-;-;	0	0	0	0	1	0	0	0	0	0	2	0	0	0	0	0	0	3
Eukaryota;Metazoa;Mollusca;Bivalvia;-;	0	0	0	0	0	0	0	0	0	0	0	0	0	0	0	0	0	0
Eukaryota;Metazoa;Mollusca;Bivalvia;Heteroconchia;	0	0	0	1	0	0	0	0	0	0	1	0	1	0	0	0	0	3
Eukaryota;Metazoa;Mollusca;Bivalvia;Pteriomorphia;	0	0	1	4	0	0	0	0	1	5	4	0	3	4	2	0	4	28
Eukaryota;Metazoa;Mollusca;Cephalopoda;Coleoidea;	0	0	0	0	0	0	0	0	0	2	0	0	0	0	0	0	0	2
Eukaryota;Metazoa;Mollusca;Gastropoda;-;	0	0	0	0	0	0	0	0	0	0	0	0	2	0	0	0	0	2
Eukaryota;Metazoa;Mollusca;Gastropoda;Eogastropoda;	0	0	0	0	0	0	0	0	0	0	0	0	1	0	0	0	0	1
Eukaryota;Metazoa;Mollusca;Gastropoda;Orthogastropoda;	0	0	0	0	0	0	0	0	0	0	0	0	1	1	0	0	0	2
Eukaryota;Metazoa;Mollusca;Gastropoda;Pulmonata;	0	0	0	2	0	0	0	0	0	0	0	0	0	0	0	0	0	2
Eukaryota;Metazoa;Nematoda;-;-;	0	0	0	0	0	0	0	0	0	0	0	3	0	0	0	0	0	3
Eukaryota;Metazoa;Nematoda;Chromadorea;-;	2	0	0	3	1	0	0	1	1	4	5	0	2	3	2	4	5	33
Eukaryota;Metazoa;Nematoda;Chromadorea;Rhabditida;	0	2	1	13	2	4	1	3	17	8	12	6	11	11	6	11	11	119
Eukaryota;Metazoa;Nematoda;Chromadorea;Spirurida;	0	1	2	6	4	1	3	3	8	3	8	2	10	4	3	2	3	63
Eukaryota;Metazoa;Nematoda;Chromadorea;Tylenchida;	0	0	0	0	0	0	0	0	0	0	0	1	0	0	0	0	0	1
Eukaryota;Metazoa;Nemertea;Anopla;Heteronemertea;	0	0	0	0	0	0	0	0	0	0	0	0	0	0	0	0	0	0
Eukaryota;Metazoa;Placozoa;Trichoplax;-;	2	2	6	34	12	10	7	9	25	20	20	27	18	15	18	15	17	257
Eukaryota;Metazoa;Platyhelminthes;-;-;	0	0	0	0	0	0	0	0	0	0	0	0	0	0	0	0	0	0
Eukaryota;Metazoa;Platyhelminthes;Cestoda;Eucestoda;	0	0	0	0	0	0	0	0	0	0	0	0	0	0	0	0	2	2
Eukaryota;Metazoa;Platyhelminthes;Trematoda;Digenea;	0	0	0	4	2	1	0	2	7	8	9	10	3	6	1	2	2	57
Eukaryota;Metazoa;Platyhelminthes;Turbellaria;Seriata;	0	0	0	0	0	0	0	0	0	1	0	0	0	0	0	0	0	1
Eukaryota;Metazoa;Porifera;Demospongiae;Ceractinomorpha;	0	0	0	1	0	0	0	0	0	1	1	0	0	0	0	1	0	4
Eukaryota;Metazoa;Porifera;Demospongiae;Tetractinomorpha;	0	0	0	0	0	0	0	0	1	2	1	1	1	0	0	0	0	6
Eukaryota;Metazoa;Rotifera;Bdelloidea;-;	0	0	0	1	1	0	0	0	1	0	0	0	1	0	0	0	0	4
Eukaryota;Metazoa;Rotifera;Bdelloidea;Adinetida;	0	0	0	3	0	0	0	0	4	2	1	0	2	0	1	0	2	15
Eukaryota;Metazoa;Rotifera;Bdelloidea;Philodinida;	0	0	0	0	0	0	0	0	0	0	0	5	0	0	0	0	0	5
Eukaryota;Metazoa;Sipuncula;-;-;	0	0	0	0	0	0	0	0	0	0	0	0	0	0	0	0	0	0
Eukaryota;Metazoa;Sipuncula;Phascolosomatidea;Phascolosomatiformes;	0	1	0	0	1	0	0	1	0	0	0	0	0	0	0	1	0	4
Eukaryota;Parabasalia;Trichomonadida;Trichomonadidae;Trichomonas;	2	21	4	12	4	10	7	14	42	28	27	47	56	45	21	21	7	368
Eukaryota;Rhizaria;Cercozoa;-;-;	0	0	0	0	0	0	2	0	0	1	0	1	2	1	0	0	0	7
Eukaryota;Rhizaria;Cercozoa;Chlorarachniophyceae;Bigelowiella;	1	0	0	2	0	2	2	2	3	0	1	0	7	0	1	0	1	22
Eukaryota;Rhizaria;Cercozoa;Chlorarachniophyceae;Gymnochlora;	0	0	0	0	0	0	1	0	1	0	1	0	0	0	0	0	1	4
Eukaryota;Rhizaria;Cercozoa;Silicofilosea;Euglyphida;	0	0	0	3	0	1	0	1	5	7	7	0	12	0	3	3	0	42
Eukaryota;Rhodophyta;-;-;-;	0	0	0	1	0	0	1	0	2	0	0	0	1	1	0	0	0	6
Eukaryota;Rhodophyta;Bangiophyceae;Bangiales;Bangiaceae;	1	0	2	1	0	0	1	0	3	2	0	0	0	0	0	0	3	13
Eukaryota;Rhodophyta;Bangiophyceae;Cyanidiales;Cyanidiaceae;	0	2	1	2	0	0	2	0	1	1	2	1	2	1	3	1	0	19
Eukaryota;Rhodophyta;Florideophyceae;-;-;	0	0	0	0	0	0	0	0	0	0	0	0	1	0	0	0	3	4
Eukaryota;Rhodophyta;Florideophyceae;Ceramiales;Ceramiaceae;	0	0	0	0	0	1	0	0	0	0	0	0	2	0	1	0	0	4
Eukaryota;Rhodophyta;Florideophyceae;Gracilariales;Gracilariaceae;	0	1	0	1	0	0	0	0	0	0	1	0	1	0	0	0	0	4
Eukaryota;Viridiplantae;-;-;-;	16	49	376	89	16	41	44	31	212	102	186	98	347	103	48	211	211	2180
Eukaryota;Viridiplantae;Chlorophyta;-;-;	3	9	80	23	1	14	10	7	41	29	40	10	83	6	12	32	41	441
Eukaryota;Viridiplantae;Chlorophyta;Chlorophyceae;-;	0	1	0	3	0	0	0	0	0	2	1	0	2	1	1	0	0	11
Eukaryota;Viridiplantae;Chlorophyta;Chlorophyceae;Chaetopeltidales;	0	0	0	0	0	0	0	0	0	0	0	0	0	0	0	0	0	0
Eukaryota;Viridiplantae;Chlorophyta;Chlorophyceae;Chlamydomonadales;	8	18	32	52	6	29	21	21	56	48	106	22	119	34	40	28	41	681
Eukaryota;Viridiplantae;Chlorophyta;Prasinophyceae;-;	0	0	8	0	0	0	0	0	0	0	1	0	1	0	1	9	8	28
Eukaryota;Viridiplantae;Chlorophyta;Prasinophyceae;Chlorodendrales;	0	0	1	0	0	1	0	0	1	0	0	0	0	0	0	0	0	3
Eukaryota;Viridiplantae;Chlorophyta;Prasinophyceae;Mamiellales;	50	401	14911	1505	61	134	110	97	1726	909	1327	111	6695	114	717	13372	12367	54607
Eukaryota;Viridiplantae;Chlorophyta;Prasinophyceae;Platymonas;	0	0	0	0	0	0	0	0	1	0	1	0	1	1	0	1	0	5
Eukaryota;Viridiplantae;Chlorophyta;Prasinophyceae;Pseudoscourfieldiales;	1	0	0	0	0	0	0	1	2	1	0	2	0	0	0	2	0	9
Eukaryota;Viridiplantae;Chlorophyta;Prasinophyceae;Pyramimonadales;	0	0	1	1	0	0	0	0	0	0	0	0	0	0	0	0	0	2
Eukaryota;Viridiplantae;Chlorophyta;Prasinophyceae;environmental samples;	0	0	3	1	0	0	0	0	0	0	1	0	2	0	0	3	2	12
Eukaryota;Viridiplantae;Chlorophyta;Trebouxiophyceae;Chlorellales;	0	0	1	0	0	1	0	0	0	1	0	0	0	1	0	1	1	6
Eukaryota;Viridiplantae;Chlorophyta;Trebouxiophyceae;Helicosporidium;	0	0	0	0	0	0	0	0	0	0	0	0	0	0	2	1	0	3
Eukaryota;Viridiplantae;Chlorophyta;Ulvophyceae;Dasycladales;	0	1	1	2	3	0	2	1	7	3	2	3	4	2	0	2	1	34
Eukaryota;Viridiplantae;Chlorophyta;Ulvophyceae;Ulvales;	0	0	0	1	0	0	0	0	1	1	0	0	0	0	0	1	0	4
Eukaryota;Viridiplantae;Streptophyta;-;-;	0	1	3	4	1	3	2	4	10	8	10	1	9	4	7	7	7	81
Eukaryota;Viridiplantae;Streptophyta;Chlorokybophyceae;Chlorokybales;	0	1	1	1	0	0	0	0	0	0	2	0	2	0	1	1	0	9
Eukaryota;Viridiplantae;Streptophyta;Embryophyta;-;	25	20	87	40	13	43	31	21	133	80	127	77	210	88	47	61	82	1185
Eukaryota;Viridiplantae;Streptophyta;Embryophyta;Bryophyta;	1	7	13	13	8	6	4	0	19	9	15	19	29	13	7	13	16	192
Eukaryota;Viridiplantae;Streptophyta;Embryophyta;Marchantiophyta;	0	0	0	0	0	0	0	0	0	0	0	0	0	0	1	2	0	3
Eukaryota;Viridiplantae;Streptophyta;Embryophyta;Tracheophyta;	33	47	75	180	64	64	39	38	378	166	181	145	275	150	133	243	196	2407
Eukaryota;Viridiplantae;Streptophyta;Zygnemophyceae;Zygnematales;	0	0	1	1	0	0	0	0	1	1	0	0	2	0	0	0	0	6
Eukaryota;environmental samples;-;-;-;	0	0	0	0	0	0	0	0	1	0	2	0	2	0	0	0	1	6
Eukaryota;stramenopiles;-;-;-;	37	92	52	38	16	90	121	69	279	131	478	10	494	14	56	53	125	2155
Eukaryota;stramenopiles;Actinophryidae;Actinophrys;-;	0	1	0	0	0	0	0	0	3	0	6	0	1	0	1	1	1	14
Eukaryota;stramenopiles;Bacillariophyta;-;-;	29	61	55	36	8	71	104	56	234	103	392	10	383	17	61	42	101	1763
Eukaryota;stramenopiles;Bacillariophyta;Bacillariophyceae;Bacillariophycidae;	29	31	33	45	7	35	41	28	130	60	187	14	216	15	29	31	63	994
Eukaryota;stramenopiles;Bacillariophyta;Coscinodiscophyceae;-;	0	0	0	0	0	0	0	0	0	0	0	0	1	0	0	0	0	1
Eukaryota;stramenopiles;Bacillariophyta;Coscinodiscophyceae;Biddulphiophycidae;	0	0	1	0	1	0	0	0	0	2	0	0	0	0	1	0	0	5
Eukaryota;stramenopiles;Bacillariophyta;Coscinodiscophyceae;Thalassiosirophycidae;	23	41	55	30	11	53	64	23	141	89	205	15	272	16	43	51	80	1212
Eukaryota;stramenopiles;Bicosoecida;Cafeteriaceae;Cafeteria;	0	1	0	0	3	0	0	0	0	0	0	0	0	0	0	1	0	5
Eukaryota;stramenopiles;Chrysophyceae;Chromulinales;Chromulinaceae;	1	1	0	4	1	3	6	1	4	3	5	0	5	0	1	1	1	37
Eukaryota;stramenopiles;Labyrinthulida;Thraustochytriidae;Schizochytrium;	0	1	1	1	0	1	2	0	9	0	7	0	11	0	0	0	4	37
Eukaryota;stramenopiles;Labyrinthulida;Thraustochytriidae;Thraustochytrium;	0	1	1	0	0	0	0	1	1	2	1	0	4	0	0	0	1	12
Eukaryota;stramenopiles;Oomycetes;-;-;	1	0	1	2	0	1	2	1	0	1	5	1	2	0	1	1	0	19
Eukaryota;stramenopiles;Oomycetes;Peronosporales;-;	1	0	0	0	0	0	1	0	0	0	0	0	2	0	1	0	1	6
Eukaryota;stramenopiles;Oomycetes;Peronosporales;Phytophthora;	38	110	85	63	16	113	108	89	377	178	536	49	582	39	86	103	159	2731
Eukaryota;stramenopiles;Oomycetes;Saprolegniales;Saprolegniaceae;	0	0	0	2	0	1	0	0	1	0	3	0	1	0	0	0	1	9
Eukaryota;stramenopiles;PX clade;Phaeophyceae;-;	0	0	1	0	0	0	0	0	3	2	3	0	3	0	0	0	3	15
Eukaryota;stramenopiles;PX clade;Phaeophyceae;Ectocarpales;	50	85	57	52	8	119	133	98	374	151	533	16	581	20	70	69	169	2585
Eukaryota;stramenopiles;PX clade;Phaeophyceae;Fucales;	0	0	0	0	0	0	0	0	0	1	2	0	0	0	0	0	1	4
Eukaryota;stramenopiles;PX clade;Xanthophyceae;Vaucheriales;	0	1	0	1	0	0	0	0	2	0	0	1	1	0	0	0	2	8
Eukaryota;stramenopiles;Pelagophyceae;-;-;	1	1	1	1	0	3	1	1	2	2	27	0	12	0	0	0	2	54
Eukaryota;stramenopiles;Pelagophyceae;Aureococcus;-;	0	1	7	0	0	3	0	0	6	12	58	0	20	0	0	0	1	108
Eukaryota;stramenopiles;Pelagophyceae;Aureoumbra;-;	0	0	0	0	0	2	1	1	0	3	8	0	1	0	0	1	1	18
Eukaryota;stramenopiles;Raphidophyceae;Chattonellales;Chattonellaceae;	0	0	1	1	0	3	5	5	2	1	6	0	4	0	1	1	4	34
Eukaryota;stramenopiles;Synurophyceae;Synurales;Synuraceae;	0	0	0	2	1	0	3	1	3	1	8	0	1	0	0	0	1	21
Viruses;-;-;-;-;	142	558	86	3589	340	331	125	452	2237	2070	1382	69	1673	59	1456	698	624	15891
Viruses;Retro-transcribing viruses;Retroviridae;Orthoretrovirinae;Lentivirus;	0	0	0	0	0	0	0	0	0	1	0	0	0	0	0	1	0	2
Viruses;dsDNA viruses, no RNA stage;-;-;-;	2	26	9	147	29	39	38	92	60	171	198	10	72	14	91	67	64	1129
Viruses;dsDNA viruses, no RNA stage;Asfarviridae;Asfivirus;-;	0	1	2	7	1	1	1	4	1	4	6	2	1	2	4	7	6	50
Viruses;dsDNA viruses, no RNA stage;Baculoviridae;Alphabaculovirus;-;	0	1	0	0	0	1	2	1	0	1	0	0	0	0	0	0	0	6
Viruses;dsDNA viruses, no RNA stage;Baculoviridae;Betabaculovirus;-;	0	0	0	1	0	0	0	0	0	0	1	0	0	0	0	1	0	3
Viruses;dsDNA viruses, no RNA stage;Caudovirales;-;-;	1	9	2	47	10	25	7	23	39	83	35	12	53	11	20	15	17	409
Viruses;dsDNA viruses, no RNA stage;Caudovirales;Myoviridae;-;	49	203	40	1348	162	211	82	262	453	1787	1188	53	1575	86	588	319	217	8623
Viruses;dsDNA viruses, no RNA stage;Caudovirales;Myoviridae;P1-like viruses;	0	0	0	6	0	0	0	0	0	0	0	1	1	1	0	0	0	9
Viruses;dsDNA viruses, no RNA stage;Caudovirales;Myoviridae;Peduovirinae;	0	0	0	1	0	0	0	0	0	0	0	1	0	1	0	0	1	4
Viruses;dsDNA viruses, no RNA stage;Caudovirales;Myoviridae;SPO1-like viruses;	1	9	0	54	3	4	3	14	16	35	31	4	30	4	33	20	12	273
Viruses;dsDNA viruses, no RNA stage;Caudovirales;Myoviridae;T4-like viruses;	1871	5945	759	29874	3282	1805	638	2298	17443	39513	25170	264	38577	373	20272	10869	4784	203737
Viruses;dsDNA viruses, no RNA stage;Caudovirales;Myoviridae;VHML-like phages;	0	0	0	0	0	0	0	0	0	1	0	0	0	3	0	0	0	4
Viruses;dsDNA viruses, no RNA stage;Caudovirales;Myoviridae;environmental samples;	4	16	4	165	18	33	20	50	50	117	77	2	91	5	94	30	44	820
Viruses;dsDNA viruses, no RNA stage;Caudovirales;Myoviridae;phiKZ-like viruses;	9	0	0	24	96	4	0	2	0	2	10	4	0	1	2	4	1	159
Viruses;dsDNA viruses, no RNA stage;Caudovirales;Podoviridae;-;	11	46	14	306	37	48	13	50	132	219	114	31	142	34	66	35	36	1334
Viruses;dsDNA viruses, no RNA stage;Caudovirales;Podoviridae;Autographivirinae;	24	180	24	1182	81	52	5	19	704	382	282	5	271	4	300	165	128	3808
Viruses;dsDNA viruses, no RNA stage;Caudovirales;Podoviridae;N4-like viruses;	0	0	0	8	1	0	0	0	1	1	1	6	4	5	4	77	2	110
Viruses;dsDNA viruses, no RNA stage;Caudovirales;Podoviridae;P22-like viruses;	0	0	0	0	0	0	0	0	0	0	0	2	0	1	0	0	0	3
Viruses;dsDNA viruses, no RNA stage;Caudovirales;Podoviridae;Phieco32-like viruses;	0	0	0	9	0	0	0	0	0	0	0	0	0	0	0	0	1	10
Viruses;dsDNA viruses, no RNA stage;Caudovirales;Podoviridae;environmental samples;	0	5	1	39	1	4	2	1	46	9	2	0	15	1	19	11	10	166
Viruses;dsDNA viruses, no RNA stage;Caudovirales;Siphoviridae;-;	8	53	8	474	53	210	63	289	222	389	295	86	326	166	160	90	104	2996
Viruses;dsDNA viruses, no RNA stage;Caudovirales;Siphoviridae;PhiC31-like viruses;	0	1	0	0	0	1	2	0	1	0	2	3	1	6	1	0	1	19
Viruses;dsDNA viruses, no RNA stage;Caudovirales;Siphoviridae;T5-like viruses;	0	1	0	18	1	1	0	5	5	1	4	2	4	2	2	1	2	49
Viruses;dsDNA viruses, no RNA stage;Corticoviridae;Corticovirus;-;	0	0	0	0	0	1	1	0	0	0	0	0	0	0	1	0	0	3
Viruses;dsDNA viruses, no RNA stage;Herpesvirales;Alloherpesviridae;Cyprinivirus;	0	0	0	0	0	0	0	0	0	0	0	0	0	0	0	0	0	0
Viruses;dsDNA viruses, no RNA stage;Herpesvirales;Herpesviridae;Alphaherpesvirinae;	0	0	0	0	1	0	1	2	0	0	0	1	1	0	0	1	0	7
Viruses;dsDNA viruses, no RNA stage;Herpesvirales;Herpesviridae;Betaherpesvirinae;	0	0	0	0	0	0	0	0	1	0	0	0	0	1	0	1	0	3
Viruses;dsDNA viruses, no RNA stage;Herpesvirales;Herpesviridae;Gammaherpesvirinae;	0	0	0	0	0	1	1	0	3	1	4	3	4	6	0	1	2	26
Viruses;dsDNA viruses, no RNA stage;Iridoviridae;-;-;	2	2	2	11	5	0	3	2	11	3	15	0	4	0	1	4	6	71
Viruses;dsDNA viruses, no RNA stage;Iridoviridae;Chloriridovirus;-;	0	0	0	6	1	2	1	1	4	4	4	0	3	1	1	1	3	32
Viruses;dsDNA viruses, no RNA stage;Iridoviridae;Iridovirus;-;	0	0	0	26	0	2	1	6	3	5	11	0	4	0	9	0	0	67
Viruses;dsDNA viruses, no RNA stage;Iridoviridae;Lymphocystivirus;unclassified Lymphocystivirus;	0	0	0	1	0	0	0	0	1	1	1	0	0	0	0	2	0	6
Viruses;dsDNA viruses, no RNA stage;Iridoviridae;Ranavirus;-;	1	2	1	3	1	0	1	0	2	3	3	1	1	0	3	1	1	24
Viruses;dsDNA viruses, no RNA stage;Mimiviridae;-;-;	2	0	1	8	0	1	2	1	1	1	10	2	3	0	1	2	0	35
Viruses;dsDNA viruses, no RNA stage;Mimiviridae;Mimivirus;-;	4	14	2	166	14	21	9	38	33	82	126	11	44	12	65	39	41	721
Viruses;dsDNA viruses, no RNA stage;Nimaviridae;Whispovirus;-;	1	1	0	0	0	0	0	0	0	0	2	0	0	0	0	0	0	4
Viruses;dsDNA viruses, no RNA stage;Phycodnaviridae;-;-;	2	6	1	45	11	9	11	25	12	52	48	2	17	2	19	23	33	318
Viruses;dsDNA viruses, no RNA stage;Phycodnaviridae;Chlorovirus;-;	1	14	2	92	18	18	11	19	25	66	84	8	83	3	44	44	18	550
Viruses;dsDNA viruses, no RNA stage;Phycodnaviridae;Chlorovirus;unclassified Chlorovirus;	1	2	1	75	8	28	9	19	28	78	43	8	55	8	43	23	20	449
Viruses;dsDNA viruses, no RNA stage;Phycodnaviridae;Coccolithovirus;-;	1	1	1	3	0	0	0	3	2	2	7	1	2	0	0	0	3	26
Viruses;dsDNA viruses, no RNA stage;Phycodnaviridae;Phaeovirus;-;	0	6	1	15	5	3	1	5	12	12	18	1	14	1	11	12	9	126
Viruses;dsDNA viruses, no RNA stage;Phycodnaviridae;Raphidovirus;-;	0	0	0	3	0	0	0	4	1	6	8	2	2	0	0	1	0	27
Viruses;dsDNA viruses, no RNA stage;Phycodnaviridae;environmental samples;-;	0	0	1	4	4	0	1	2	1	2	3	1	2	1	2	8	5	37
Viruses;dsDNA viruses, no RNA stage;Phycodnaviridae;unassigned Phycodnaviridae;-;	0	1	0	0	0	0	0	2	0	2	2	0	0	0	1	2	1	11
Viruses;dsDNA viruses, no RNA stage;Phycodnaviridae;unclassified Phycodnaviridae;-;	8	121	88	994	49	63	32	127	110	390	693	15	525	15	144	1236	895	5505
Viruses;dsDNA viruses, no RNA stage;Polydnaviridae;Ichnovirus;-;	0	0	0	0	0	0	0	0	0	0	0	0	0	0	0	0	0	0
Viruses;dsDNA viruses, no RNA stage;Poxviridae;Chordopoxvirinae;-;	0	0	0	0	0	1	0	0	0	0	1	0	0	0	2	0	0	4
Viruses;dsDNA viruses, no RNA stage;Poxviridae;Chordopoxvirinae;Avipoxvirus;	0	0	0	0	0	0	0	0	0	0	0	0	0	0	0	0	0	0
Viruses;dsDNA viruses, no RNA stage;Poxviridae;Chordopoxvirinae;Orthopoxvirus;	0	0	0	0	0	0	0	0	0	0	0	0	0	0	0	0	0	0
Viruses;dsDNA viruses, no RNA stage;Poxviridae;Entomopoxvirinae;-;	0	0	0	0	0	0	0	1	1	0	1	0	0	0	0	0	0	3
Viruses;dsDNA viruses, no RNA stage;Poxviridae;Entomopoxvirinae;Betaentomopoxvirus;	0	0	0	1	0	0	0	1	0	1	0	0	0	0	2	0	0	5
Viruses;dsDNA viruses, no RNA stage;Viruses;dsDNA viruses, no RNA stage;unclassified dsDNA viruses;	6	16	4	174	35	38	46	130	51	159	221	8	58	24	73	64	34	1141
Viruses;dsDNA viruses, no RNA stage;unclassified dsDNA viruses;-;-;	0	1	1	14	2	4	1	2	10	11	13	1	5	2	6	7	7	87
Viruses;dsDNA viruses, no RNA stage;unclassified dsDNA viruses;unclassified archaeal dsDNA viruses;Haloviruses;	0	0	0	0	0	0	0	0	0	0	0	1	0	0	2	0	1	4
Viruses;dsRNA viruses;Reoviridae;Sedoreovirinae;Mimoreovirus;	0	0	0	1	0	0	0	0	1	7	2	0	4	0	0	3	3	21
Viruses;environmental samples;-;-;-;	153	769	111	5552	432	564	155	605	2311	5617	2559	171	3654	214	2066	1252	928	27113
Viruses;ssDNA viruses;-;-;-;	0	0	0	0	0	0	0	0	0	0	0	0	0	0	1	0	0	1
Viruses;ssDNA viruses;Circoviridae;-;-;	0	0	1	0	0	0	0	0	0	0	0	0	0	0	0	0	0	1
Viruses;ssDNA viruses;Microviridae;Gokushovirinae;-;	0	0	0	0	0	0	0	0	1	0	0	0	0	0	0	0	0	1
Viruses;ssDNA viruses;Microviridae;Gokushovirinae;Bdellomicrovirus;	0	0	0	1	2	0	0	0	3	1	1	0	0	2	0	0	0	10
Viruses;ssDNA viruses;Microviridae;Gokushovirinae;Chlamydiamicrovirus;	0	0	0	0	3	0	0	0	2	3	0	0	0	0	0	0	0	8
Viruses;ssDNA viruses;Parvoviridae;-;-;	0	0	0	0	0	0	0	0	0	0	0	0	0	0	0	0	0	0
Viruses;ssDNA viruses;unclassified ssDNA viruses;-;-;	0	0	0	0	0	0	0	0	0	0	0	0	0	0	0	0	0	0
Viruses;ssRNA negative-strand viruses;Mononegavirales;Paramyxoviridae;Pneumovirinae;	0	0	0	0	0	0	0	0	0	0	0	0	0	0	0	0	0	0
Viruses;ssRNA positive-strand viruses, no DNA stage;-;-;-;	0	0	0	0	0	0	0	0	1	0	0	1	1	0	0	0	0	3
Viruses;ssRNA positive-strand viruses, no DNA stage;Picornavirales;Picornaviridae;Enterovirus;	0	0	0	0	0	1	0	0	0	1	0	0	0	0	0	0	0	2
Viruses;unclassified phages;-;-;-;	0	1	2	26	3	1	2	4	12	19	15	0	20	4	1	4	4	118
Viruses;unclassified phages;environmental samples;-;-;	5	17	3	88	13	8	1	7	106	99	45	1	51	2	48	24	15	533
Viruses;unclassified virophages;-;-;-;	0	0	0	0	0	0	0	0	0	0	0	0	1	0	1	0	0	2
Ambiguous;-;-;-;-;	5727	13791	6782	57168	32895	27879	23588	28650	58158	76312	60516	80994	51086	83321	49240	67217	61465	784789
Environmental samples;-;-;-;-;	475	1116	1144	7282	2377	2110	1373	1682	5800	8601	5775	10862	5316	11961	4515	7252	6275	83916
other sequences;artificial sequences;-;-;-;	0	0	0	0	0	0	0	0	0	0	0	0	0	0	0	0	0	0
other sequences;plasmids;-;-;-;	0	0	0	5	0	2	0	1	0	0	0	2	2	3	0	2	0	17
No hits	15474	37819	27556	348934	75739	68320	51209	72249	127987	209150	180801	182470	168495	188783	142852	124063	169809	2191710
